# Supplementary material for: Cis-acting super-enhancer lncRNAs as biomarkers to early-stage breast cancer
Source: Breast Cancer Res. 2021 Oct 30;23:101. doi: 10.1186/s13058-021-01479-8 (PMC8557595; doi:10.1186/s13058-021-01479-8)
Supplement: Supplementary file 4 — Additional file 4: Table S1: Raw values of all SE-lncRNAs in the MCF10A progression series. [file 13058_2021_1479_MOESM4_ESM.xlsx]

## Sheet: Sheet1
lncRNA ID	lncRNA Symbol		10A-1 (raw)	10A-2 (raw)	10A-3 (raw)	AT1-1 (raw)	AT1-2 (raw)	AT1-3 (raw)	DCIS-1 (raw)	DCIS-2 (raw)	DCIS-3 (raw)	CA1-1 (raw)	CA1-2 (raw)	CA1-3 (raw)
ENSG00000272149	RP11-627J17.1		304.63	222.484	236.522	177.551	214.642	223.997	216.793	270.916	194.836	164.214	154.879	142.652
CATG00000004042	CATG00000004042.1		47.4235	39.9775	35.1951	48.6273	45.6848	55.9079	40.207	99.9447	37.2221	41.9809	30.6886	24.7657
ENSG00000251443	RP11-113I22.1		17.6994	13.538	10.2662	15.5789	13.5556	50.1204	5.49689	6.22316	7.38177	7.86438	5.7012	5
ENSG00000225733	FGD5-AS1		21.5224	20.8438	14.1206	24.8026	23.5639	38.5716	30.6821	28.8041	14.4905	16.5323	25.021	12.8754
ENSG00000223946	RP11-533O20.2		57.8655	55.3169	51.0077	57.7868	60.2175	64.2953	67.5973	161.81	51.5315	55.1606	57.3137	45.4418
ENSG00000256690	RP11-727F15.9		376.59	391.308	329.831	465.779	433.498	527.619	915.867	883.375	379.588	440.916	389.008	406.102
CATG00000090160	CATG00000090160.1		640.882	646.216	563.278	732.043	611.315	1083.82	2158.03	2341.9	674.018	839.761	827.491	898.687
ENSG00000254290	RP11-150O12.3		22.5004	15.3553	13.3313	17.0834	15.2461	70.6292	56.4321	21.3627	10.0665	11.4283	11.6891	8.64877
ENSG00000254880	RP11-687M24.5		7040.84	7831.48	6887.03	9128.28	7868.76	11944.2	53349.3	37053.8	12178.8	14983.4	14360.6	15498.8
ENSG00000272870	RP11-798M19.6		8.45042	8.18755	7.85459	13.2356	93.7891	49.207	63.2816	12.3327	6.37966	5.41838	6.68258	5
ENSG00000259967	RP11-2E17.2		1195.43	1013.37	996.294	1229.6	1353.85	1336.15	1786.2	1783.9	1213.04	1329.22	1298.85	1263.77
CATG00000079838	CATG00000079838.1		22.1821	22.4008	20.5007	28.6907	45.9439	18.6934	78.6856	20.9156	20.0462	30.3034	13.4672	13.6118
ENSG00000225329	RP11-325F22.5		27.3748	22.7132	19.649	25.572	33.5459	16.1377	24.3166	23.5783	14.0781	14.7259	7.77852	13.2715
ENSG00000231682	AC097713.4		73.6947	64.8891	57.9351	74.7691	65.4536	82.6175	178.096	194.791	69.5122	86.8232	64.6724	73.3128
CATG00000041815	CATG00000041815.1		814.003	820.279	581.126	865.743	1304.88	774.988	1001.49	1076.87	698.218	789.804	706.15	672.87
ENSG00000254211	CTB-43E15.4		48.5491	82.1332	44.322	96.352	149.762	156.845	403.18	76.477	47.6696	51.6422	45.3618	49.3512
ENSG00000254369	HOXA-AS3		12506.5	15819.6	13394.7	21419.4	16468.6	18694.7	71917.4	60498	31162.5	29690.1	24814.8	22620.2
ENSG00000251661	RP11-326C3.11		25.2195	21.3405	14.8963	22.5596	25.7419	14.5949	72.8047	21.597	21.449	15.7825	15.0885	17.7245
ENSG00000258717	RP11-566J3.2		190.74	180.928	159.576	219.262	240.018	200.407	172.484	202.212	115.9	125.416	93.7866	103.904
ENSG00000203279	RP11-498P14.5		179.724	185.691	148.737	242.019	351.02	260.774	99.3338	107.875	88.0536	143.45	106.419	102.795
ENSG00000185186	LINC00313		20.02	18.9797	13.9622	14.585	49.8902	12.0625	25.0271	22.1387	16.7144	7.32147	8.03594	5
ENSG00000261360	CTD-2165H16.4		30.3895	30.4045	25.9126	24.1932	31.1767	27.6187	27.2205	28.4091	20.6536	41.4551	37.1083	34.997
CATG00000081505	CATG00000081505.1		1840.88	1848.43	1706.71	2723.55	2410.99	2539.57	12530.6	9250.17	3701.17	2759.99	2542.1	2518.92
ENSG00000235641	LINC00484		15513.6	12861.2	11071	20107.1	22133.9	16845.2	27920.3	24626.1	15306.5	19079.5	15260.7	15677.9
ENSG00000237471	AC073115.6		14.9375	16.8501	11.4169	18.2532	76.6192	18.1587	143.105	27.5297	14.1471	11.4982	5.59487	8.18133
CATG00000051943	CATG00000051943.1		29.806	31.2305	25.9177	30.4114	80.3382	39.4265	97.2382	71.1548	31.6771	36.3594	25.9425	30.1784
ENSG00000259087	RP11-356O9.2		196.96	177.163	150.17	205.693	220.333	221.66	299.43	348.619	213.645	234.475	233.735	223.413
CATG00000035124	CATG00000035124.1		35.7785	36.7644	32.5653	37.9191	42.1669	31.5476	34.7475	41.5382	24.7617	28.0308	25.3923	20.5301
ENSG00000267016	RP11-75C10.9		8539.93	10172.6	9807.3	14185.9	9920.14	12391.3	30891.7	32954.1	19570.6	14238.8	9707.33	7056.67
ENSG00000265130	CTB-58E17.2		30.0434	26.7787	21.6549	30.4226	29.8948	19.0354	24.8841	51.163	18.8802	27.7255	16.639	21.9498
ENSG00000258035	RP11-74K11.2		35.3073	35.9642	28.1452	36.6545	52.9664	48.0557	58.7522	48.1621	22.3554	35.7097	30.9574	29.6961
ENSG00000243810	RP5-1096J16.1		232.883	195.991	192.633	206.712	214.07	223.358	253.693	308.999	150.662	178.84	164.875	165.892
ENSG00000272888	AC013394.2		48.3908	40.1816	35.6257	33.1687	41.8388	36.912	63.1041	31.8115	34.7173	32.9572	26.8253	25.2238
ENSG00000264769	RP11-498C9.12		28.0402	27.6675	23.9657	31.3405	30.2993	61.9111	35.1376	37.4464	26.8737	39.9845	37.9653	32.3766
CATG00000053694	CATG00000053694.1		16062.3	16053.1	15626.6	15217.7	17425.9	10610	8045.62	9604.31	9476.02	10770.6	8621.81	8286.88
ENSG00000258913	RP11-260M19.2		89.2345	77.2237	79.0843	96.0364	159.024	127.777	104.718	143.08	62.3936	67.2269	66.8279	56.8077
CATG00000057337	CATG00000057337.1		87.4198	87.8532	71.4052	103.933	103.81	133.021	83.0048	84.312	54.4874	61.2495	48.7621	47.6183
ENSG00000258162	RP11-315E17.1		39.1175	35.6763	28.0628	49.4232	92.9223	116.361	104.768	47.1462	19.0392	25.2542	24.2773	16.5789
LOC730668	LOC730668		31.8354	30.4545	29.4766	39.6443	33.5993	72.8903	89.8193	33.6717	20.6158	26.2629	32.705	25.883
CATG00000003441	CATG00000003441.1		1188.55	924.907	667.035	820.51	1098.35	844.74	622.95	692.492	689.745	864.361	767.406	714.544
ENSG00000272288	RP11-140K17.3		570.332	544.959	179.627	556.122	627.563	555.413	1107.74	1016.9	675.246	716.066	608.323	564.407
ENSG00000253355	KB-1460A1.2		11.1075	9.93585	6.56581	12.4627	16.9032	37.3851	45.4213	51.715	6.50614	7.43377	5	5
ENSG00000269826	RP11-158I3.3		43.8737	38.5803	35.3578	53.9785	182.397	34.5959	46.6666	54.9085	30.6259	28.3362	25.1109	23.72
ENSG00000259252	AC011648.1		119.096	110.661	95.9353	117.25	209.561	107.37	201.309	162.964	90.5792	105.912	91.2324	86.9248
ENSG00000232969	AP001062.9		7.92638	11.6368	11.4923	5.53054	67.0894	5	45.6474	7.95606	6.13206	5	5	5
ENSG00000250286	RP11-94C24.8		2280.55	2354.31	1582.82	2531.18	2845.81	2392.91	3291.77	3033.11	2240.25	2499.22	2156.29	2070.97
ENSG00000227920	RP1-153P14.5		188.251	173.373	158.4	184.171	196.02	177.759	139.967	163.349	108.888	111.202	93.5186	101.595
ENSG00000229005	HNF4A-AS1		22.5253	26.5343	23.0593	24.9087	23.1004	12.4212	23.5979	17.7814	20.5025	19.5723	14.2948	14.7479
CATG00000053404	CATG00000053404.1		3523.57	4050.82	3921.79	3536.24	3702.53	3054.71	2079.34	2258.03	1932.33	2313.28	1665.96	1754.09
ENSG00000272141	RP11-465B22.8		130.771	16.513	5.89293	597.113	931.523	751.738	769.928	794.967	641.555	910.37	728.326	678.842
ENSG00000254530	RP11-460B17.3		23.3266	13.7742	10.8953	18.6906	50.7262	32.7029	39.2484	21.141	8.11347	7.54057	5	5
ENSG00000259654	RP11-245C17.2		5433.81	4971.31	4287.05	6257.91	6543.4	6747.67	9268.16	10287.8	6242.14	6574.92	6975.48	6648.88
ENSG00000204011	COL5A1-AS1		97.2082	107.721	26.0125	110.379	116.013	124.199	191.69	205.6	126.263	116.604	105.801	114.89
ENSG00000226921	LINC00454		11428.1	13485.5	7476.79	21110.7	15364.8	14969.9	30756.2	32229.5	16675.2	14668	14013.5	13428.4
ENSG00000237978	RP11-385J1.2		5597.66	6911.98	6754.33	7778.65	8807.79	15988.3	41073.7	33187.3	9013.3	9164.87	10482.6	9343.09
ENSG00000238160	AC116366.5		26.7932	26.2557	18.2935	27.3342	61.8702	55.5251	32.5076	42.6417	18.3643	20.3709	16.3562	19.0435
ENSG00000251580	RP11-539L10.3		72.7597	72.1125	44.6252	71.389	79.7844	67.4354	71.8352	84.8232	51.4475	75.1558	66.9389	61.1566
ENSG00000236618	PITPNA-AS1		374.551	374.462	349.615	266.238	374.748	325.212	390.927	395.569	312.841	562.329	492.487	416.676
ENSG00000261238	AC009166.5		14.3422	12.4988	8.49374	10.7788	70.7246	13.6485	11.6338	23.2216	9.63923	11.2727	5	8.62353
ENSG00000230703	RP11-293P20.4		182.163	190.264	164.913	189.789	250.765	215.268	200.671	230.465	129.704	186.757	141.715	154.025
ENSG00000248673	CTC-419K13.1		17.1463	11.6289	13.4735	17.076	6.02415	8.22581	38.683	18.4957	8.77053	7.33524	5.20781	13.9156
ENSG00000216863	LY86-AS1		15.8	15.3539	14.6205	12.7448	10.9037	13.5515	18.206	28.5629	12.905	8.49389	5.43215	6.25038
ENSG00000216863	LY86-AS1		15.8	15.3539	14.6205	12.7448	10.9037	13.5515	18.206	28.5629	12.905	8.49389	5.43215	6.25038
ENSG00000257924	RP11-493L12.5		676.167	424.964	449.065	535.17	744.988	522.46	1758.25	3014.94	2057.38	916.253	615.97	792.169
ENSG00000273387	RP3-412A9.16		24.4329	24.5922	21.4981	25.9716	18.7961	16.115	64.4454	28.7829	47.3548	26.4003	21.5303	15.2785
ENSG00000249494	CTB-161M19.4		130.854	115.564	102.029	127.392	137.94	137.108	163.32	200.174	129.186	122.784	117.542	108.431
ENSG00000261040	CTD-2319I12.1		180.329	189.034	190.39	63.3291	57.1412	74.3679	36.536	32.3471	29.8105	36.5558	30.4541	27.5512
CATG00000053156	CATG00000053156.1		544.009	428.69	424.117	482.797	527.215	399.386	595.006	665.215	394.459	435.945	377.567	371.378
ENSG00000238197	PAXBP1-AS1		40.0432	34.0001	33.2599	34.2423	73.1381	58.2549	25.1689	30.0668	26.6781	23.5509	20.6875	14.1957
ENSG00000234535	RP11-37L2.1		12.6442	8.18954	11.1212	14.4333	20.0453	46.0715	6.00653	6.65861	5.7923	5	7.39634	5
ENSG00000126453	BCL2L12		3426.52	3718.27	3084.52	5187.72	4305.59	3583.32	6875.39	5797.72	4067.5	4542.2	3730.98	4422.45
ENSG00000229418	RP11-35J23.1		20.8835	23.7291	16.4199	25.208	85.8097	47.9488	15.5129	15.8913	15.3395	16.3996	16.0561	8.63788
ENSG00000215039	CD27-AS1		21.9795	22.4984	13.9554	37.9983	40.2301	24.9994	44.9668	55.4361	15.4895	16.5005	11.053	11.6592
ENSG00000258017	RP11-386G11.10		89.0886	93.382	73.9801	111.386	111.447	124.95	115.659	77.2893	56.0091	75.9276	65.3926	62.9567
ENSG00000255208	RP11-794P6.3		40.3371	44.2075	30.0241	43.493	44.4429	30.9059	66.9071	37.3902	23.1961	26.8012	19.1377	17.6444
ENSG00000228742	RP5-884M6.1		417.91	420.132	372.583	407.071	427.04	469.953	428.145	442.867	278.088	323.768	266.199	295.987
CATG00000070070	CATG00000070070.1		39.6993	26.9165	25.6706	31.558	34.5222	72.7439	36.0965	48.6677	28.0534	27.7773	20.3373	13.4614
ENSG00000214922	HLA-F-AS1		22.0596	22.6982	17.8193	20.0732	40.5495	15.5114	14.2178	47.0312	11.6762	13.248	5	5
ENSG00000248329	RP11-366M4.3		2042.6	1992.46	1681.54	3217.77	2934.24	2459.59	12112.1	10049.4	4632.7	4048.05	3225.33	3548.82
ENSG00000213742	ZNF337-AS1		117.776	126.434	84.2822	60.9813	63.9045	47.2315	117.698	48.2618	45.4993	81.5502	71.6085	59.9557
ENSG00000229980	TOB1-AS1		66.8445	54.7505	44.8708	65.097	105.127	58.9065	111.263	64.6081	43.093	43.1498	26.449	32.2404
ENSG00000266954	RP11-701H16.4		26.2028	24.389	18.1407	24.9337	52.2894	22.0966	29.1039	50.6499	19.7242	20.8864	11.4578	14.072
ENSG00000249867	RP11-115J23.1		34.2196	33.8288	5	35.7104	52.2632	27.3512	52.0377	55.9051	25.3466	19.796	15.9084	18.8788
ENSG00000177133	LINC00982		115.774	122.853	114.885	127.678	189.15	175.526	241.739	231.486	106.636	125.044	112.852	115.368
ENSG00000266897	AC005546.2		44.4116	41.4228	38.1605	42.7821	102	46.5405	63.1237	43.2295	30.3133	28.5938	20.4939	22.8924
ENSG00000259343	RP11-761I4.3		27.0596	25.5243	5	27.5464	27.068	18.6433	39.9143	26.3918	16.2917	19.6217	12.5291	11.9949
ENSG00000251009	RP13-494C23.1		9725.02	8829.47	8532.09	14376.3	12280.2	10467.5	26616.9	22396.6	13406.2	15065.8	11838.7	13578
ENSG00000235949	AC061961.2		48.5337	58.3285	43.9201	59.3665	110.258	76.4653	67.8912	85.4168	36.6416	45.909	37.1924	35.3267
ENSG00000267432	RP11-559N14.5		641.435	571.161	504.195	662.397	704.068	763.838	1007.74	1196.36	750.195	809.673	849.538	754.733
ENSG00000254777	AC022182.1		34.1718	34.9876	23.2586	29.4069	29.2188	25.9056	27.0332	39.2991	23.6248	18.0254	17.6911	16.5413
ENSG00000228630	HOTAIR		20.7788	18.0997	14.4375	23.2779	23.8807	20.3723	21.1968	20.3939	18.9587	17.6199	13.1079	13.9146
ENSG00000230834	AC068580.7		119.151	125.488	68.4428	168.713	133.743	158.555	351.85	411.813	172.215	222.994	231.88	220.835
ENSG00000254267	KB-1458E12.1		771.081	749.887	724.215	815.9	969.956	752.347	711.42	744.506	459.608	478.793	428.03	444.699
ENSG00000254634	RP11-231C14.3		835.886	840.296	722.288	649.451	865.347	696.267	772.531	838.335	682.182	1083.53	932	953.462
ENSG00000260927	RP11-459F6.3		30.4601	27.6144	26.8609	27.0687	43.7773	18.2948	18.2733	15.1786	18.8916	19.0925	19.4922	15.1205
CATG00000079799	CATG00000079799.1		29504.3	28037.9	27584.8	24319.8	29048	20480.3	14125.3	16817.6	20414.2	21496.3	15651.4	16770.3
ENSG00000259420	RP11-307C19.2		88.0359	75.5298	72.3115	81.3024	78.4351	115.432	121.129	83.1276	78.0147	58.4563	49.6568	50.9712
AK308561	AK308561		2108.47	1901.73	1654.23	1500.1	2545.81	1688.38	1862.05	2164.62	1399.53	1403.35	1065.06	1215.34
CATG00000006787	CATG00000006787.1		12539.8	16242.9	14583.4	16039.3	13777.2	13914.8	12999.8	12411.5	9888.19	13348.2	10848.3	11234.4
CATG00000026811	CATG00000026811.1		18.3942	14.4701	15.5128	24.183	15.3402	22.3604	41.4314	19.1254	14.8189	11.9674	10.8277	6.72212
ENSG00000269640	CTD-2521M24.9		11.4104	6.28593	7.84471	10.723	46.4107	39.6612	32.675	22.3144	7.60676	5.0731	11.9721	5
ENSG00000241560	ZBTB20-AS1		136.411	121.934	147.931	106.903	111.186	128.969	120.531	193.029	83.0901	76.0313	60.5419	68.6396
ENSG00000257433	RP1-197B17.3		63.5207	52.8213	52.6595	61.0644	54.936	59.3849	67.7554	91.0354	31.4269	47.6349	38.6567	37.3387
ENSG00000258017	RP11-386G11.10		894.826	751.384	741.44	664.78	707.39	779.547	1042.87	1105.52	976.212	1122.17	1065.92	963.514
ENSG00000227415	RP1-91G5.3		467.037	443.852	416.584	520.493	590.39	526.574	853.212	798.702	494.167	558.508	509.298	503.004
ENSG00000241956	CTC-340A15.2		330.404	444.321	437.771	382.808	534.978	443.472	461.92	483.825	415.126	500.82	398.695	388.487
ENSG00000235126	AC128709.3		218.566	191.185	198.918	196.292	245.148	277.373	284.084	239.05	157.661	168.016	171.265	162.854
CATG00000079711	CATG00000079711.1		36.2112	31.841	29.5971	36.8416	50.8944	45.9899	39.2971	75.1048	34.0033	33.908	27.8129	26.722
ENSG00000226917	RP11-328M4.3		23.225	14.5626	8.42658	15.2472	32.5827	49.9654	97.8906	56.1327	11.3452	9.77205	8.74351	6.57823
ENSG00000227110	LMCD1-AS1		1288.17	1119.43	917.143	1219.77	1917.26	933.395	1241.63	1025.86	690.466	795.969	674.853	801.602
ENSG00000227110	LMCD1-AS1		1288.17	1119.43	917.143	1219.77	1917.26	933.395	1241.63	1025.86	690.466	795.969	674.853	801.602
CATG00000030743	CATG00000030743.1		19.0932	11.8105	13.1425	17.8947	68.8067	68.8158	48.8959	16.4828	7.44018	6.77294	5.3544	6.94146
CATG00000112463	CATG00000112463.1		14.7366	9.54464	10.6519	22.6627	29.1483	12.324	30.7317	6.92882	8.11665	8.15074	5	5
ENSG00000244998	CTD-3064M3.4		713.309	709.099	648.224	653.402	774.749	813.693	1050.08	995.446	674.583	657.324	568.22	551.551
ENSG00000231312	AC007246.3		27.4247	24.7428	25.3324	20.1815	29.0703	20.6869	71.6413	32.2875	33.122	33.4687	25.9961	23.6718
ENSG00000272512	RP11-54O7.17		600.106	516.746	458.918	679.594	699.363	600.517	635.723	588.814	378.841	510.252	448.857	472.669
ENSG00000265784	RP1-56K13.3		60.3707	50.9346	42.5749	49.4976	121.807	74.1477	61.2104	51.7478	46.3631	103.301	95.1753	90.7918
CATG00000113607	CATG00000113607.1		86.0064	77.9614	68.339	87.8872	82.2179	75.9935	122.701	99.4262	40.6811	49.0234	44.2027	46.612
ENSG00000233723	LINC01122		208.842	220.45	207.915	226.282	279.947	201.863	445.7	295.832	199.105	196.625	172.253	167.144
ENSG00000227136	LINC00595		385.22	387.237	358.143	418.859	419.744	467.062	792.726	919.406	494.51	517.362	462.724	477.196
ENSG00000243220	AC006159.4		113.88	115.932	98.9016	79.8148	138.224	108.468	105.138	125.658	70.8843	84.4988	72.9512	80.7238
ENSG00000197308	GATA3-AS1		54.4579	55.0773	45.3341	55.2708	51.3284	36.5697	52.4062	57.2563	34.4163	45.9181	35.169	39.1243
CATG00000004759	CATG00000004759.1		28.7721	31.0572	27.4172	24.0526	74.8263	13.1794	11.5401	12.9459	7.98303	8.45256	7.84427	5
ENSG00000204603	RP11-638F5.1		132.094	125.416	123.43	143.535	133.188	113.551	100.093	107.886	63.6894	88.31	73.2663	76.8738
CATG00000079199	CATG00000079199.1		115.323	97.3438	118.718	127.315	120.59	110.833	206.199	228.91	105.223	100.133	87.0804	100.592
ENSG00000257698	RP11-620J15.3		42.3998	48.4726	44.5294	20.1292	36.3382	19.7681	24.3336	34.4238	19.3576	20.9791	19.8282	16.8169
ENSG00000196295	AC005154.6		46.8764	44.3364	41.0083	24.125	51.6559	42.3874	69.9921	31.1422	16.3271	44.2851	35.7954	19.5213
CATG00000006180	CATG00000006180.1		19.8746	22.4395	17.6943	33.1465	32.5361	23.7638	34.8732	13.9867	14.4429	19.395	13.3227	8.27548
ENSG00000262372	RP11-669E14.6		48.3101	42.5055	37.5953	39.1663	54.4929	57.5114	34.267	63.1837	36.3827	38.5225	30.7788	34.9653
ENSG00000263325	LA16c-325D7.1		71.2422	66.0142	64.5435	77.0751	92.8462	82.9126	105.914	121.763	99.4428	83.4912	69.8833	63.76
ENSG00000261312	AC002550.5		273.747	262.005	258.251	300.452	325.681	396.488	666.137	672.181	324.495	369.356	347.993	359.863
ENSG00000239739	RP11-373E16.4		2349.82	2042.84	1962.87	1768.72	2273.24	1846.59	1275.7	1576.31	1386.18	1681.93	1540.78	1439.82
ENSG00000140632	GLYR1		246.519	253.951	222.79	249.089	271.17	243.765	225.038	269.514	163.811	186.287	185.451	191.672
ENSG00000228863	RP11-404F10.2		14.8722	15.0804	11.0074	12.5788	101.259	5	7.9825	5.668	7.853	5.92759	5	5
ENSG00000224152	AC009506.1		78.3468	68.7151	60.6792	67.068	75.4521	55.5053	111.334	70.3695	48.1275	47.4758	30.4665	38.9558
ENSG00000233293	RP11-410N8.3		2556.63	2689.63	2211.58	4466.98	4832.71	2635.66	5180.91	3432.58	2851.25	3265.86	2839	2975.79
ENSG00000222041	LINC00152		304.052	274.683	258.531	261.697	338.466	305.355	422.72	335.857	269.328	340.826	312.769	283.349
ENSG00000222041	LINC00152		304.052	274.683	258.531	261.697	338.466	305.355	422.72	335.857	269.328	340.826	312.769	283.349
ENSG00000264968	RP11-387H17.4		361.445	261.657	217.199	314.794	483.026	290.173	463.075	326.197	204.565	221.846	191.854	196.511
ENSG00000250699	AP000892.4		1824.94	2593.91	2459.65	3182.07	2070.74	4010.19	14442.6	9565	4736.92	5282.4	5176.75	4868.19
ENSG00000255328	RP11-326C3.12		5124.5	4549.35	3983.13	6195.18	7015.14	6658.05	9437.3	11406.9	7782.14	7633.36	9035.18	7956.16
ENSG00000260552	RP11-49I11.1		137.633	124.511	111.265	118.032	139.624	111.716	100.108	82.2211	86.4138	208.696	167.523	154.932
ENSG00000251259	AC004069.2		24225.1	27590.4	25061	20847.7	22479.5	23193.5	21218.3	20910.5	17847.7	23999.5	21431	20388.2
ENSG00000239920	AC015691.13		149552	134133	120076	121748	137167	91159.1	80459.7	69470.6	84499.9	101522	77718.9	83109.9
ENSG00000244493	SLC9A9-AS2		43.0872	33.6288	26.5476	39.558	36.9386	31.2945	62.1835	29.8924	16.2285	14.7747	26.5171	20.9909
ENSG00000244968	LIFR-AS1		122.029	118.54	111.968	122.527	122.284	110.355	208.417	160.226	87.1427	91.9876	71.815	89.2016
ENSG00000264443	RP4-594I10.3		353.565	305.015	300.201	343.406	424.735	423.432	467.254	452.326	331.067	320.215	349.114	334.649
ENSG00000214113	LYRM4		78.3006	71.6553	78.1414	89.0266	136.914	99.0821	119.296	125.887	73.239	82.8027	68.1071	77.8884
ENSG00000273143	RP11-525A16.4		13.3041	14.6666	13.4238	20.7351	43.637	17.5487	51.5653	9.96101	8.70671	21.9649	29.1704	13.973
ENSG00000273143	RP11-525A16.4		13.3041	14.6666	13.4238	20.7351	43.637	17.5487	51.5653	9.96101	8.70671	21.9649	29.1704	13.973
ENSG00000237773	AC003075.4		74.7987	71.826	65.1912	63.6945	92.7375	112.133	108.399	89.7671	66.5306	80.8957	85.857	70.3126
AK056098	AK056098		28.393	24.9824	21.1443	41.2825	91.3214	58.8768	8.6961	11.6708	9.7586	68.1145	63.7133	57.6484
ENSG00000267580	CTD-2540B15.11		145.371	151.53	143.426	164.733	196.032	199.067	373.203	390.374	183.199	201.415	184.807	181.252
ENSG00000234166	ARHGEF19-AS1		28.2244	28.8449	26.2137	28.2802	32.3031	33.6363	40.4684	50.2452	33.5591	35.2197	30.4355	29.2284
ENSG00000224959	AC017002.2		929.667	985.843	874.584	999.985	984.977	998.067	2000.35	1957.09	1224.68	1281.21	1163.74	1117.42
CATG00000053508	CATG00000053508.1		18.4029	19.9954	18.4849	23.866	17.4061	18.7887	24.1778	22.7079	15.2051	13.7393	10.3896	10.4293
ENSG00000149633	KIAA1755		97.0147	94.328	81.7562	99.13	112.539	83.6601	127.607	116.133	100.082	121.751	107.47	106.435
CATG00000052823	CATG00000052823.1		51.1124	46.4224	43.4523	41.3923	56.8891	46.0193	44.6836	45.7091	29.2838	30.6192	25.5544	47.0721
ENSG00000254733	RP11-317J19.1		381.096	426.36	407.816	459.439	456.75	537.929	1244.24	1180.27	566.946	656.575	614.274	637.23
ENSG00000254733	RP11-317J19.1		381.096	426.36	407.816	459.439	456.75	537.929	1244.24	1180.27	566.946	656.575	614.274	637.23
CATG00000034737	CATG00000034737.1		35.1993	34.3617	25.6902	33.5361	39.7936	28.2756	62.2136	50.9415	26.9545	33.7347	30.8243	28.032
ENSG00000267030	CTB-50L17.7		155.843	159.113	149.031	155.119	190.99	137.672	167.256	180.503	99.4723	130.297	112.155	97.3393
CATG00000044325	CATG00000044325.1		66.6682	47.5975	45.855	58.4471	68.9132	50.343	59.5148	82.4336	52.7778	47.7838	39.0678	37.2703
ENSG00000269915	AP006621.9		567.115	502.02	485.665	470.229	510.976	498.339	575.668	680.928	426.993	505.418	474.417	471.406
CATG00000100857	CATG00000100857.1		418.899	409.807	445.497	334.951	341.001	313.181	640.747	701.822	419.885	311.638	288.401	271.076
ENSG00000254688	RP11-47J17.3		1332.9	1225.42	1020.38	1404.19	1262.87	1603.93	3010.47	3431.39	2091.56	1870.2	1939.98	2037.47
ENSG00000253688	RP11-567J20.2		80.8278	65.9117	64.6077	69.6025	77.2267	90.1378	110.412	65.1372	39.826	39.5807	33.7523	31.1539
CATG00000063434	CATG00000063434.1		727.117	594.341	600.735	566.018	685.576	541.536	887.779	885.036	703.646	705.829	636.025	538.534
CATG00000090564	CATG00000090564.1		306.17	265.909	252.361	320.192	305.296	310.388	394.651	467.125	281.284	267.224	231.356	272.424
ENSG00000233246	RP11-415J8.5		59.0442	66.3136	57.6281	81.2362	58.2876	83.5854	147.051	156.413	68.867	81.3133	86.8721	86.8476
ENSG00000259081	RP11-488C13.6		68.872	69.4292	62.1905	82.1426	65.5319	86.8538	209.001	232.148	103.302	116.812	94.1519	88.0172
ENSG00000269386	RAB11B-AS1		996.144	823.653	778.327	1137.71	1035.77	1315.29	1913.2	2269.53	1299.31	1445.3	1561.25	1474.36
CATG00000032185	CATG00000032185.1		173.056	161.03	144.487	164.53	180.182	146.219	184.153	179.496	108.763	133.444	110.309	113.85
ENSG00000260166	RP11-863P13.6		32.284	28.6105	27.5657	37.5523	34.1884	32.6159	77.7552	64.7752	29.2903	30.2626	33.5266	33.859
ENSG00000260083	MIR4519		33.0611	23.7107	19.1902	24.0402	95.2086	17.3561	33.3349	30.1587	22.4205	20.9433	18.9587	14.5331
CATG00000059017	CATG00000059017.1		256736	222175	201630	217572	231871	164838	154652	125824	181584	191567	180903	181706
ENSG00000261423	RP11-1007O24.3		64.543	68.4093	61.3696	72.5628	79.7651	103.688	164.668	185.145	44.7901	61.2403	70.2609	64.6876
ENSG00000257740	RP11-977G19.12		89.4663	89.7182	82.0824	98.8312	89.48	75.0691	92.7978	84.4808	58.7298	57.0309	37.3408	44.5557
ENSG00000253716	RP13-582O9.5		595.681	591.016	542.942	624.742	768.012	527.775	561.862	553.44	424.792	402.328	360.649	382.044
ENSG00000235300	AC090627.1		17.2441	15.3739	10.8053	16.6067	14.9168	11.555	45.2533	22.7516	11.1078	11.9592	5.75812	7.63384
ENSG00000272944	CTD-2308L22.1		8.47359	6.74802	5	22.728	35.9126	33.0677	5	5	5.66403	5	5	5
ENSG00000224614	TNK2-AS1		17.4393	15.0214	12.3851	21.5588	16.9303	43.1922	72.2078	8.35046	10.5804	9.63373	21.4167	9.08615
ENSG00000243943	ZNF512		287.68	248.754	235.603	252.422	347.337	252.664	269.445	284.759	244.111	345.323	302.301	286.651
ENSG00000249406	RP11-893F2.5		3747.61	4292.06	3571.37	4350.89	4718.77	4237.22	6338.46	6046.29	2918.97	3824.81	3197.69	3443.79
CATG00000078935	CATG00000078935.1		33.807	27.4655	25.3591	35.3994	26.5475	26.5355	77.6331	42.5318	23.6552	23.0556	18.6686	29.5281
ENSG00000254746	RP11-958J22.1		25158.7	31043.3	27496.2	47900.4	32334.7	36611.8	62580.3	54960.3	28378.7	26572.2	25786.1	26707.2
ENSG00000227217	RP11-367J7.3		69.1612	66.044	55.9476	63.3541	98.9812	85.9527	54.8199	77.6842	43.767	45.7901	46.2423	34.2501
ENSG00000258760	CTD-2509G16.5		693.786	632.567	628.183	775.989	767.211	799.048	1529.56	1575.95	807.258	907.481	797.392	778.655
ENSG00000260651	AF213884.2		154.193	137.193	124.288	142.63	154.752	167.572	180.716	199.978	138.51	142.308	136.12	130.246
ENSG00000246528	RP11-159H10.3		23.2208	17.8911	14.4501	15.0556	21.2811	35.693	20.5682	22.8211	10.4079	14.7775	23.5827	10.2683
ENSG00000259238	RP11-361D15.2		55.5775	52.9098	51.8101	67.4333	69.2741	57.855	91.1024	105.018	49.4084	50.731	46.6792	52.3977
CATG00000002019	CATG00000002019.1		18.7932	19.6662	20.8008	25.2464	18.4263	14.9363	22.4652	33.5136	16.6477	15.9812	11.2886	10.2066
ENSG00000259230	CTD-2555C10.3		32.993	29.8995	30.043	26.5036	34.2098	33.0416	45.3853	39.0896	29.0315	30.1716	29.1838	21.8718
ENSG00000168591	TMUB2		18.0472	16.0887	15.4508	24.9677	20.7619	21.0331	29.3424	31.3507	13.6082	17.619	16.5214	10.1457
CATG00000047357	CATG00000047357.1		110615	120867	120214	151899	122065	129601	266483	247879	170807	175381	176335	175466
ENSG00000237423	RP11-347D21.3		22.3646	18.1747	15.2512	22.2168	24.3973	17.8308	20.4643	105.54	16.0526	14.5523	13.6639	16.2975
FLJ00277	FLJ00277		1633.14	1703.94	1755.61	1518.56	2077.04	1319.45	937.683	1018.32	919.017	889.998	635.16	708.096
ENSG00000255026	RP11-326C3.2		17.5559	16.4432	13.5677	19.6863	27.7022	17.7018	29.0073	54.2507	17.5541	23.5485	20.8538	12.3183
ENSG00000247033	RP11-252E2.1		58.4571	49.1611	48.7096	59.7505	46.4121	68.7143	102.748	119.612	50.5183	52.6983	52.2392	47.0982
ENSG00000272156	RP11-477N3.1		125.237	88.0698	85.8169	71.848	104.721	65.861	101.398	67.9682	66.3118	142.713	110.095	133.089
ENSG00000272156	RP11-477N3.1		125.237	88.0698	85.8169	71.848	104.721	65.861	101.398	67.9682	66.3118	142.713	110.095	133.089
ENSG00000255850	TMEM5-AS1		48210.5	48584.7	46805.2	42884.1	48498.9	37061.7	27772.7	27709.1	27690	33228.7	26789.9	27815.2
ENSG00000230417	LINC00856		86.0109	86.0885	80.06	108.436	78.1614	114.004	120.786	124.523	65.2116	77.5839	81.7127	69.6004
CATG00000086492	CATG00000086492.1		97.021	74.7461	72.871	98.4297	113.649	83.6158	67.7876	67.3468	60.372	55.5716	43.5549	40.0466
ENSG00000230551	CTB-89H12.4		262.587	275.12	271.192	231.471	239.163	231.311	152.21	166.577	145.241	187.292	162.503	152.012
ENSG00000240350	AC017002.1		229.929	268.962	269.869	255.502	272.659	256.147	471.118	453.721	363.825	369.862	316.314	312.789
CATG00000095336	CATG00000095336.1		101.583	90.949	77.7189	93.1772	98.0237	76.4948	75.4944	76.9743	57.3918	59.0414	52.3026	55.0882
ENSG00000203987	RP11-188C12.3		170.613	192.084	168.852	194.968	144.321	215.564	394.714	402.86	225.821	262.607	238.338	232.12
CATG00000065407	CATG00000065407.1		20.0796	12.6586	13.7472	14.4298	15.0017	23.1011	11.2927	7.77212	5.80792	6.42168	5	5
ENSG00000223768	LINC00205		105.894	107.352	105.487	81.8569	123.666	77.8894	52.4154	49.4883	39.6611	56.1242	48.8259	56.7937
ENSG00000258819	RP11-7F17.3		280.988	281.626	246.28	288.995	363.933	360.591	509.906	525.101	258.68	258.151	211.922	221.73
ENSG00000251586	TET2-AS1		467.862	490.642	462.315	523.212	496.673	570.129	581.509	581.057	393.114	526.303	574.242	487.41
ENSG00000254777	AC022182.1		93.0052	103.231	90.5999	97.941	110.911	102.723	152.302	158.371	107.378	108.994	104.34	98.7207
ENSG00000233817	RP11-168K11.3		476.547	489.403	420.661	492.608	547.737	442.136	629.708	663.508	391.711	464.197	389.271	416.214
ENSG00000230084	RP4-613B23.1		71162.8	69184	64300.2	82254.9	76515.6	82575	177858	136890	106114	109946	105675	109188
ENSG00000236166	RP3-523C21.2		27.4851	21.7105	19.3033	22.9285	59.3815	14.2174	17.7752	22.9872	13.7389	12.8161	11.2354	13.563
ENSG00000204272	RP11-622K12.1		20032.4	14490.1	15069.5	17538	21870.4	12100.5	28858.3	26441.7	16359.1	16623.1	13479	13856.2
CATG00000078971	CATG00000078971.1		22.3323	15.3429	12.0139	17.2274	13.3249	10.2379	66.3147	20.366	5	5	5	6.0523
ENSG00000255458	RP11-539G18.2		481.292	415.762	408.383	539.764	743.111	577.134	1181.34	718.03	450.759	450.759	474.883	425.23
ENSG00000225886	RP11-288L9.4		325.632	291.354	289.858	257.714	328.776	286.088	226.255	211.541	175.69	226.786	193.862	194.974
ENSG00000223960	AC009948.5		80850.1	82961.7	66346.6	98197.1	71122.5	64526.7	119991	116523	85646.4	83053	74401	78461.6
ENSG00000245750	RP11-279F6.1		24.3724	28.3454	23.2166	23.5881	35.1968	26.6327	51.7563	21.581	12.558	12.357	28.0468	16.2671
ENSG00000245750	RP11-279F6.1		24.3724	28.3454	23.2166	23.5881	35.1968	26.6327	51.7563	21.581	12.558	12.357	28.0468	16.2671
ENSG00000264954	RP11-214C8.2		2456.46	2300.94	2142.92	2679.21	2969.36	2728.5	4881.9	4498.45	2948.94	2973.51	3043.47	3031.03
ENSG00000172250	SERHL		53.443	46.098	39.6296	44.6582	47.0346	37.779	45.5576	42.4816	30.9536	41.2251	39.6388	42.6905
ENSG00000237686	RP5-1120P11.1		116.981	115.481	105.999	147.658	162.796	173.572	240.819	263.7	161.708	156.155	185.096	161.505
ENSG00000262823	RP13-580F15.2		24.9659	22.8237	18.873	26.8147	28.7957	26.9085	50.6754	40.6877	24.4853	24.686	22.2989	21.2664
CATG00000020077	CATG00000020077.1		524.089	597.683	485.962	516.764	610.606	598.727	1180.66	1093.75	557.788	654.807	594.752	600.025
ENSG00000269220	LINC00528		322.264	380.23	352.587	313.226	351.836	300.845	217.976	224.517	172.112	219.659	153.869	159.795
ENSG00000249846	RP11-77P16.4		41.088	29.2082	24.0808	30.5255	30.8354	24.4582	16.7018	21.9474	8.07629	7.61483	8.62065	5
ENSG00000250234	CTD-2024P10.1		1108.14	933.31	911.672	1148.96	1115.8	1196.45	3902.52	3452.24	1454.27	1694.61	1584.66	1567.02
ENSG00000258377	RP11-649E7.5		68.1542	64.7169	52.883	64.3267	80.1992	75.2434	113.923	116.226	75.1218	73.819	69.3519	72.5571
ENSG00000101104	PABPC1L		118.992	102.335	99.2911	94.0794	128.466	99.7619	126.407	125.075	91.0602	84.5042	71.9833	63.7063
ENSG00000259352	RP11-109D20.2		469.696	361.934	373.603	450.667	556.978	515.393	480.063	564.366	474.274	480.198	432.025	398.87
ENSG00000232121	RP13-30A9.1		26.0887	22.7356	22.7057	16.9145	11.4915	13.3682	5	15.2698	12.8131	9.20702	17.9761	5
ENSG00000267215	RP11-685A21.1		54.1496	40.6949	42.3459	47.9424	60.6612	43.0073	38.2929	37.5146	32.0566	29.9102	20.3576	18.1266
ENSG00000237188	RP11-337C18.8		3875.69	4169.12	4091.69	4934.68	4135.65	4431.17	7607.91	8071	5081.21	4484.38	3679.4	3633.47
ENSG00000223797	ENTPD3-AS1		706.538	658.468	615.972	735.109	675.644	585.462	1173.52	861.438	455.336	508.975	446.055	483.297
CATG00000055197	CATG00000055197.1		19.8872	15.3807	15.7803	17.1824	23.5366	7.64136	16.1535	11.5234	10.0593	11.4408	6.8997	5
ENSG00000203362	RP3-337H4.8		15.5112	16.7285	16.7211	25.4615	22.9784	14.3468	13.3115	17.0096	14.3949	14.0636	11.6869	5
CATG00000032517	CATG00000032517.1		95.8103	84.3456	76.8636	90.224	124.075	75.4667	89.4398	82.0762	60.4933	63.7655	53.4777	57.3166
ENSG00000259364	RP11-64K12.9		436.49	452.262	440.724	573.135	531.393	516.272	2112.02	1482.51	568.459	681.868	683.044	772.285
ENSG00000260719	AC009133.17		16152.6	15783.2	14840.9	12687	16685.9	11406.3	8091.89	8123.18	7436.78	8904.66	6699.06	6896.87
ENSG00000228877	RP11-473E2.4		159.866	134.821	117.754	140.47	192.216	106.586	184.733	163.648	64.0721	84.4523	71.8205	77.1508
ENSG00000260422	RP1-155D22.2		152.024	165.542	149.577	159.297	157.43	172.014	305.475	317.2	182.141	178.95	229.605	211.625
ENSG00000229380	AC147651.5		38.7318	27.0372	22.4114	36.8492	76.5087	24.7972	55.3552	47.9674	21.9292	17.9494	15.8971	20.6997
ENSG00000231527	RP11-374M1.2		17.7264	16.1689	16.5793	25.4624	22.9252	14.9862	10.3636	13.8509	8.00107	6.97977	5	5.27103
ENSG00000259460	RP11-128A17.1		91.8465	73.4274	66.0204	76.7114	71.9853	77.7265	218.562	248.895	117.392	136.278	124.8	109.102
ENSG00000223734	RP11-644K8.1		929.427	780.152	708.688	998.569	1048.2	839.096	3984.31	2542.51	1012.62	1106.7	1108.94	1004.32
ENSG00000264451	RP11-433M22.2		464.952	427.916	429.97	257.428	330.529	250.224	108.472	99.6514	62.6328	64.8563	57.5099	54.9251
ENSG00000228794	LINC01128		29.8727	33.4981	32.4666	33.6701	47.8183	28.9357	30.322	35.7475	13.8743	17.2746	11.3347	10.5311
ENSG00000250156	CTC-498M16.2		23.1758	19.9221	17.476	17.862	25.5937	14.0656	25.4631	19.7506	20.439	11.8587	16.73	10.8291
CATG00000103067	CATG00000103067.1		297.386	308.899	267.126	366.753	311.091	289.612	705.113	724.195	330.707	381.349	353.259	389.458
ENSG00000268812	RP1-102K2.8		31.7192	21.5736	24.0748	28.6091	33.3261	23.5663	85.7738	69.4456	54.027	32.5787	26.072	29.2165
ENSG00000249971	RP11-256P1.1		75.0127	69.3675	58.3657	78.0455	77.264	70.5736	85.1673	106.47	56.1129	56.7679	44.9607	51.7152
ENSG00000263657	RP11-82O19.1		105.519	105.4	91.5685	115.431	119.815	99.0449	136.71	135.988	81.3763	78.2091	79.4253	81.0488
ENSG00000125375	ATP5S		22.6868	25.4181	22.9725	29.7889	27.7053	19.9182	29.3752	27.8649	23.0008	21.9808	18.3699	13.1963
ENSG00000100181	TPTEP1		289.872	243.162	245.956	243.021	299.984	257.37	1130.32	1096.14	973.074	224.142	206.256	195.437
ENSG00000259716	RP5-977B1.11		540.602	592.154	513.531	603.459	597.21	596.699	920.247	1042.33	516.238	576.587	498.315	570.586
ENSG00000259716	RP5-977B1.11		540.602	592.154	513.531	603.459	597.21	596.699	920.247	1042.33	516.238	576.587	498.315	570.586
ENSG00000215447	BX322557.10		45.4468	46.0031	36.3813	42.1876	46.9748	43.8768	45.6414	44.5497	39.4543	35.8247	36.4445	37.3454
ENSG00000254295	CTC-308K20.2		132.45	130.315	111.086	146.311	163.018	163.175	123.841	180.217	76.0079	107.958	94.8873	108.19
ENSG00000267299	CTB-66B24.1		235.675	226.459	179.601	181.353	241.759	170.363	181.541	231.068	145.169	141.982	116.78	114.867
CATG00000106133	CATG00000106133.1		24.1983	20.1058	18.9881	14.9412	18.9191	11.4559	9.0304	56.9112	16.0705	12.1387	6.77554	40.6998
ENSG00000227091	RP5-1028L10.1		54.2468	54.1037	47.8446	51.4795	63.554	48.5388	51.3537	59.9505	45.1046	46.9111	42.4981	37.0939
ENSG00000244926	ALKBH3-AS1		253.684	228.437	264.13	250.483	262.829	235.009	388.389	365.096	278.576	249.656	260.528	241.165
ENSG00000273382	RP5-1065J22.8		820.682	747.821	774.366	774.316	863.894	802.265	841.929	890.612	596.955	578.521	478.911	494.921
ENSG00000224713	AC025165.8		8019.88	8276.15	8253.15	12362.5	13161.9	7871.39	23664.6	19993.3	12446.1	10475.3	9770.54	9991.49
ENSG00000237993	RP11-159M11.2		25.2299	21.9502	15.3799	24.875	34.4283	19.1566	20.247	22.3544	17.6379	18.204	11.0664	9.73371
CATG00000058838	CATG00000058838.1		950.893	1018.12	1016.88	871.021	1148.23	934.109	1317.39	1250.6	1036.31	967.51	769.028	715.423
ENSG00000175224	ATG13		373.713	381.066	333.149	395.146	384.627	416.655	681.976	669.921	399.723	444.857	382.642	381.775
ENSG00000175224	ATG13		373.713	381.066	333.149	395.146	384.627	416.655	681.976	669.921	399.723	444.857	382.642	381.775
ENSG00000223461	AC004471.9		24.6489	20.4101	14.477	24.3122	25.4062	18.3927	45.2573	37.0743	19.2403	29.6257	19.2287	14.3419
ENSG00000267328	AC002398.12		44.2884	27.9012	22.1833	25.67	45.173	18.7681	28.3055	21.9166	17.4073	20.441	18.3469	14.8755
ENSG00000231185	AC005592.2		28.8278	26.2407	23.9089	26.1507	24.1111	15.6654	61.677	20.572	20.3846	14.0184	22.1457	12.1334
ENSG00000231185	AC005592.2		28.8278	26.2407	23.9089	26.1507	24.1111	15.6654	61.677	20.572	20.3846	14.0184	22.1457	12.1334
ENSG00000225180	AATK-AS1		54.1579	53.1124	40.6579	50.6734	71.0219	45.138	56.0426	56.5194	35.7601	38.1191	32.4296	36.7628
ENSG00000251126	RP11-119H12.6		83.1773	76.5258	64.3931	76.7894	84.8195	64.9225	91.5547	117.868	74.3369	77.2795	66.9346	77.6608
ENSG00000260177	RP4-536B24.3		783.112	621.87	505.665	562.13	891.398	610.447	702.047	811.209	663.024	590.155	525.163	596.433
CATG00000013074	CATG00000013074.1		910.757	1099.57	1053.65	985.968	1014.33	1068.82	855.551	904.734	703.737	920.037	773.332	809.337
ENSG00000249700	SRD5A3-AS1		21.8358	15.4515	11.8873	13.7739	27.5145	11.3644	29.0059	14.7306	16.2858	8.7525	9.43268	8.00014
CATG00000010350	CATG00000010350.1		810.675	635.181	703.379	729.709	989.503	654.627	842.936	879.019	649.888	687.731	615.231	576.179
ENSG00000253307	RP11-10J21.4		188.824	164.773	157.953	172.696	212.558	170.982	265.886	283.692	185.188	185.523	165.662	170.234
ENSG00000204120	GIGYF2		177.211	170.737	154.471	157.251	228.318	191.748	175.806	160.956	111.677	127.424	108.346	104.489
ENSG00000236234	AC091132.1		29.6053	29.9504	26.6528	31.5512	38.8727	34.6311	34.4274	30.3684	19.1671	29.617	25.5978	23.2733
ENSG00000155542	SETD9		15.2613	13.5349	12.5333	5.8043	9.11483	5	7.52828	11.2236	6.81825	11.8359	5	5
ENSG00000223745	RP4-717I23.3		39.4372	35.9824	36.8872	33.6354	46.4125	28.781	40.6561	41.3955	26.6174	32.8594	27.2355	23.9171
ENSG00000228043	AC097721.2		62.1702	67.7611	55.4703	71.9135	72.6368	60.3114	84.2165	78.1042	42.6697	45.8035	43.6628	41.801
ENSG00000265781	RP11-384E22.1		416.922	405.683	380.68	399.526	464.451	406.213	504.305	478.671	356.92	387.1	354.236	362.217
ENSG00000230937	MIR205HG		1785.51	1937.37	1811.68	1058.85	1319.31	1244.77	620.232	636.39	552.052	832.486	729.971	732.683
CATG00000100582	CATG00000100582.1		16.5892	18.9215	15.7579	14.6256	16.4746	9.07656	33.7937	15.6522	8.59113	18.4073	10.2231	8.98122
ENSG00000225335	XXbac-B476C20.9		62.548	65.075	57.1256	69.9617	83.8582	82.4477	99.5431	77.0082	49.9098	52.4282	46.8053	46.0812
ENSG00000227070	RP11-191G24.1		108.167	102.026	97.0976	83.7493	114.529	112.207	82.4519	71.3853	56.9453	159.386	131.977	116.366
ENSG00000227070	RP11-191G24.1		108.167	102.026	97.0976	83.7493	114.529	112.207	82.4519	71.3853	56.9453	159.386	131.977	116.366
ENSG00000237513	RP11-325F22.2		190906	191410	190748	241618	180407	180165	269106	260900	211856	194889	197740	217344
ENSG00000248508	SRP14-AS1		319.386	298.772	277.407	360.638	356.727	339.333	408.639	491.119	231.428	270.747	249.282	260.326
ENSG00000267069	RP11-64C12.8		26.6866	21.5683	23.6989	25.3452	28.2402	28.6862	43.0481	25.6954	13.3368	12.6914	17.5833	12.2333
CATG00000010853	CATG00000010853.1		86.5907	70.6535	59.493	95.6999	83.9299	86.2399	182.69	185.894	82.5588	84.7378	82.1687	85.4953
ENSG00000236283	AC013463.2		99.9476	106.843	93.4252	104.413	121.255	120.184	164.139	158.21	84.1939	97.7722	92.1142	90.0614
CATG00000007422	CATG00000007422.1		507.201	592.479	577.384	631.222	539.099	580.896	1081.83	1081.62	632.049	626.365	453.472	519.424
ENSG00000223811	RP11-437J19.1		16.0801	19.9226	16.2046	21.4926	16.9907	21.8987	8.88889	36.5682	9.27897	5.88112	5	5.51639
ENSG00000234938	AC012668.1		19.5088	17.1769	20.7242	16.3189	14.9694	11.2554	14.9667	15.1379	14.6091	11.9253	9.90174	7.34437
CATG00000000100	CATG00000000100.1		177.642	147.603	149.75	165.624	203.072	186.801	200.22	238.708	198.69	232.206	198.152	190.933
ENSG00000248079	DPH6-AS1		2353.97	2534.5	3046.58	4712.63	4269.36	2202.69	7525.89	6409.61	3577.79	2930.18	1508.71	1759.53
ENSG00000267175	RP11-879F14.1		213.574	196.218	179.569	212.208	196.327	197.334	218.14	245.134	147.971	203.769	177.991	196.637
ENSG00000173531	MST1		955.835	734.17	868.05	775.499	1883.5	711.99	803.771	763.849	694.489	697.519	651.625	636.813
ENSG00000270001	RP11-218C14.8		13.066	15.795	14.1808	11.5708	7.66864	7.71578	5	5	5	5	5	5
ENSG00000255274	TMPRSS4-AS1		44.8581	48.4339	43.1365	48.2334	54.5203	46.5117	50.0076	48.639	39.2294	44.5704	41.0389	33.994
ENSG00000255274	TMPRSS4-AS1		44.8581	48.4339	43.1365	48.2334	54.5203	46.5117	50.0076	48.639	39.2294	44.5704	41.0389	33.994
ENSG00000257337	RP11-983P16.4		416.865	319.293	311.693	276.588	289.536	349.377	377.147	386.13	313.994	301.082	284.561	261.975
ENSG00000240520	UOX		21.6076	18.5292	16.5961	14.2583	18.6064	11.3285	13.4837	12.3078	6.62244	10.0388	8.62278	5
ENSG00000196696	PDXDC2P		25760.7	36443.8	31858.8	59988.9	30166.3	35134.7	72806	56635.4	21441.6	24110.4	21481.3	23654.3
ENSG00000234807	LINC01135		368.984	371.096	324.74	358.677	334.746	350.254	506.791	515.204	304.374	359.748	331.426	344.232
ENSG00000234807	LINC01135		368.984	371.096	324.74	358.677	334.746	350.254	506.791	515.204	304.374	359.748	331.426	344.232
ENSG00000263072	RP11-473M20.14		1659.17	1614.35	1577.76	1828.46	1649.64	1612.98	3507.56	2896.87	1585.45	1848.19	1717.17	1664.31
ENSG00000250159	RP11-381K20.2		81.4167	61.7642	57.6973	50.0226	91.178	45.592	118.838	118.165	92.7858	90.7825	66.694	62.0272
ENSG00000232110	RP11-149I23.3		146.966	125.66	116.043	206.778	289.975	246.032	60.5929	68.8644	54.4271	117.972	95.2536	108.66
ENSG00000234753	RP11-328M4.2		43.96	28.7648	29.9147	33.8366	45.8406	58.8426	43.2431	47.2485	38.2818	76.9633	63.7462	58.5585
CATG00000052905	CATG00000052905.1		1396.56	1870.15	1698.84	2607.02	1722.42	2147.77	12609.1	8657.2	3827.23	3733.85	3349.1	2918.02
CATG00000101583	CATG00000101583.1		51.663	37.2904	36.6089	36.6469	51.9728	51.9356	69.8494	45.9732	23.2002	29.7349	19.943	21.9862
ENSG00000259758	CASC7		282.999	335.471	318.684	237.401	286.325	266.416	209.873	220.117	202.142	273.402	208.189	193.713
ENSG00000259187	CTD-2008A1.1		383.418	361.679	332.717	405.836	493.517	475.24	486.644	507.086	405.941	413.31	381.687	365.349
ENSG00000228408	RP1-111D6.3		24.6428	19.4554	18.4875	24.3097	19.9903	14.8377	24.0821	17.2064	11.3354	9.4498	5.62086	5.48792
ENSG00000254197	RP11-10J21.5		25.254	25.9551	19.7416	28.8464	26.4466	38.5591	31.1434	30.8623	15.1403	14.3269	12.3363	15.6899
ENSG00000229084	LINC00226		20.7322	15.6014	8.14394	16.3106	13.5264	5.41801	22.4886	12.1917	8.35256	8.54126	5	6.47763
ENSG00000230385	AC012507.4		19.7162	16.3444	18.1823	21.8827	18.8517	16.4019	31.2776	36.7832	20.564	10.7736	7.06842	11.867
ENSG00000272345	RP1-30M3.5		41.6507	40.0804	43.411	32.0473	37.2853	32.4997	28.1225	22.7075	20.7526	14.3194	5	7.06418
ENSG00000214803	RP11-37N22.1		83757.1	86852.7	80027.5	75796.1	79188.1	60657.2	51540.1	50448.1	51867.2	63686.6	48492.2	52633.8
ENSG00000204625	HCG9		33.0454	22.3845	19.9449	27.7513	28.7692	18.6016	72.0793	47.3852	31.6477	30.5388	28.0318	25.2937
ENSG00000233643	RP11-491H19.1		98.2085	76.3245	58.7894	86.8116	84.4277	80.9951	131.355	90.8613	49.4154	46.7322	41.1525	52.8083
ENSG00000254383	RP11-465K16.1		214.815	212.437	204.653	239.693	216.823	264.887	490.658	560.659	249.264	284.738	260.172	259.651
ENSG00000203364	RP11-370F5.4		1613.52	1253.21	1195.29	1609.86	1831.65	1835.1	2517.02	2875.57	1856.09	1874.28	2077.01	1977.87
ENSG00000271086	NAMA		256.943	240.61	215.376	309.356	277.202	233.375	333.082	368.782	190.586	211.816	194.265	231.888
ENSG00000198276	UCKL1		298.932	360.204	296.685	229.504	263.928	222.883	267.332	251.657	202.978	273.472	249.938	251.739
CATG00000055308	CATG00000055308.1		297.327	300.486	229.567	314.604	378.568	306.887	375.919	440.229	233.377	262.18	223.064	269.71
AX746871	AX746871		14.0448	14.9036	11.9576	11.3256	15.2747	13.9104	12.4486	11.1343	7.87779	19.7109	19.185	18.8729
ENSG00000267653	RP1-193H18.3		272.278	262.475	232.677	321.102	281.579	299.643	318.899	416.991	173.79	190.691	147.514	183.144
ENSG00000253190	AC084082.3		25.136	19.1508	16.5124	26.4264	25.1445	15.977	15.329	53.3388	16.4232	13.5704	13.689	11.1602
ENSG00000228340	RP5-1043L13.1		113.552	101.639	98.5116	104.965	135.679	93.7451	95.7359	112.39	83.4956	82.8242	61.0597	61.2993
ENSG00000231246	RP5-965F6.2		36.545	32.3466	32.0269	32.2212	39.0047	35.4739	25.6038	25.2843	17.5868	21.731	14.2082	17.1437
CATG00000083579	CATG00000083579.1		151.191	124.596	131.667	138.072	155.488	129.364	193.297	231.021	134.409	129.025	118.12	115.851
ENSG00000229370	AC092635.1		20.643	21.3769	17.4275	20.8529	21.1322	14.4542	19.3757	18.5817	13.616	13.7283	12.7017	5.77931
ENSG00000248884	CTC-537E7.3		19.9755	14.7428	14.6628	16.7109	16.8324	10.789	8.00914	13.6375	6.11738	14.6952	10.3577	5.41188
ENSG00000261396	CTD-2012K14.2		3894.39	3755.86	3489.86	6479.32	4895.15	3971.22	15660.7	13113.4	5768.46	6379.81	5299.87	5629.16
ENSG00000272255	CTD-3224K15.3		19.947	20.0252	10.9474	23.9181	29.6184	19.8382	24.1325	100.226	8.22518	11.9407	13.9757	14.9952
ENSG00000235947	EGOT		18.8216	21.4337	17.6447	16.774	25.3883	11.3418	13.5312	14.5887	11.8768	9.30425	5.28224	5
ENSG00000225442	MPRIP-AS1		428.339	381.596	376.804	452.335	482.973	471.627	812.709	867.85	451.738	525.64	455.148	534.343
ENSG00000240476	LINC00973		21.5136	5.92905	5	15.8823	17.2075	12.0504	13.6364	12.0205	13.3129	117.865	99.0294	92.1504
ENSG00000251867	Y_RNA		3959.59	3376.2	3459.43	3458.19	4473.02	3712.06	5928.47	6130.56	4546.19	3733.41	3690.81	3930.63
CATG00000003988	CATG00000003988.1		70.6264	54.5437	50.4208	59.3816	74.4747	46.171	77.8268	67.9987	43.0931	45.8216	38.2001	42.3838
ENSG00000237576	AC097495.2		38.4686	29.4362	29.043	30.1038	30.7211	23.146	28.9591	33.789	16.5974	23.0306	18.8857	20.4986
ENSG00000227253	RP11-166N17.1		29.6654	19.7078	24.9946	22.7002	21.6713	14.5968	21.2465	21.1875	12.1757	11.3285	7.76611	14.3187
ENSG00000230812	RP4-794H19.4		65.8575	59.7916	59.0041	74.118	67.1604	76.4605	52.5624	65.5081	31.5006	37.2816	31.0132	31.6685
ENSG00000254741	RP11-661A12.7		748.953	572.478	578.425	485.012	556.668	600.183	475.641	536.746	460.002	573.711	591.29	527.782
ENSG00000256609	RP11-64B16.4		100.142	95.333	97.5256	67.6737	107.529	129.33	139.447	119.189	88.1687	88.7066	70.3577	103.848
ENSG00000262454	RP11-65J21.3		29.4168	25.7671	25.4534	48.0141	71.9096	53.0594	10.4496	15.3935	15.743	53.1949	39.7453	38.7852
ENSG00000224116	INHBA-AS1		20.8688	19.4265	19.3693	20.5638	23.5659	14.8764	20.4523	21.0868	13.0999	12.1329	8.66657	9.4534
CATG00000049666	CATG00000049666.1		13784.2	16588	14954	15473.9	16478.3	13985.6	11763.3	11699.3	10394.9	12559.6	9304.59	9942.34
ENSG00000228035	RP4-663N10.1		8.79573	12.3086	11.4217	14.8081	13.8086	6.56583	35.7696	10.9957	6.72161	5.04667	9.16085	10.6955
CATG00000103334	CATG00000103334.1		60.9658	59.9995	54.4363	73.2986	65.6796	55.6433	72.6301	71.0835	30.706	35.8469	36.429	28.3737
CATG00000109769	CATG00000109769.1		1027.77	977.056	884.422	1102.99	1187.45	1375.66	2037.44	2219.5	1324.82	1379.39	1519.79	1425.48
CATG00000051486	CATG00000051486.1		6037.22	6019.99	5133	5599.3	7019.33	7855.28	11050.6	11235.8	7980.7	6883.33	7560.84	8588.59
ENSG00000248677	CTD-2044J15.1		38.0558	33.1148	34.3239	29.9522	48.3088	60.1178	56.0267	51.4657	36.024	33.1403	33.5398	29.5197
BC015435	BC015435		22.1201	36.2293	29.0199	28.2344	39.6194	32.8948	52.6393	36.2347	24.3624	27.9209	26.4936	20.8915
ENSG00000228397	RP1-224A6.3		30.1068	20.6902	20.9534	16.9451	19.7012	37.3758	18.2671	19.8864	16.2504	18.1423	14.0457	6.28838
CATG00000118112	CATG00000118112.1		567.852	587.451	524.987	635.022	641.597	663.442	1254.34	1256.77	636.358	828.238	746.192	795.457
ENSG00000264666	RP11-524F11.2		4662.8	3377.54	2998.1	3534.12	5596.34	3668.61	5900.37	6267.87	5664.45	4178.07	3912.29	4173.94
ENSG00000188971	RP11-427H3.3		610.721	645.457	594.473	456.152	578.603	506.215	426.3	501.477	519.607	689.689	573.998	499.132
CATG00000042601	CATG00000042601.1		38.3252	33.0608	30.688	35.7392	31.9311	33.9012	31.9253	31.9427	29.0212	28.4091	23.4605	27.5212
CATG00000035115	CATG00000035115.1		10384.9	9798.23	8131.34	16047.7	10426	9102.75	30745.1	30540.2	12421.3	13165.8	10594.9	11934.9
ENSG00000253730	RP11-893F2.13		58.0929	55.5599	51.5829	57.1942	60.2169	51.2995	61.5958	65.8594	38.7607	47.53	39.5777	49.493
ENSG00000255750	RP11-283G6.5		138.566	163.332	159.395	113.19	162.911	104.669	105.812	102.885	79.0108	51.0398	43.2707	37.1125
ENSG00000273068	CTA-714B7.7		91.6228	98.252	86.4941	72.5573	91.0671	65.2107	74.7803	78.2034	55.9695	57.0285	53.6188	51.1323
ENSG00000270760	AD001527.7		257.595	222.069	197.886	259.38	251.417	209.7	301.166	315.022	145.21	190.035	161.831	165.178
ENSG00000251002	AE000661.37		96.5685	89.8364	76.9414	97.8733	144.278	85.2647	85.1676	107.473	59.6871	68.7367	66.4178	75.2756
GSEC	GSEC		1117.58	1128.86	1061.71	1100.44	1119.99	1089.73	1676.27	1732.79	1080.24	1079.07	982.625	1094.28
ENSG00000233397	AC008063.3		118.109	102.336	100.468	106.452	149.94	94.1864	91.0064	89.0156	65.5017	86.4408	65.4006	64.6232
ENSG00000254306	RP11-150O12.4		3729.26	3065.89	3080.99	4212.6	4768.14	4463.03	6547.08	6957.87	4957.4	4944.93	5528.16	4884.18
ENSG00000235501	RP4-639F20.1		38.8673	33.7039	26.9164	42.5549	39.7916	29.0592	27.2537	30.2496	15.9724	22.2111	14.3795	14.2856
ENSG00000165511	C10orf25		45.5519	74.6128	69.9288	82.5341	45.2909	73.1849	99.6631	95.3093	44.2321	53.1233	45.6931	48.7074
ENSG00000175898	CTD-2369P2.2		252.37	230.805	208.749	248.317	343.855	239.977	266.958	253.294	181.165	201.842	171.878	160.23
ENSG00000212766	LINC00277		1279.04	1439.68	1445.67	1690.35	1305.41	1966.51	2815.69	3547.49	2724.41	2342.45	2062.81	1668.85
ENSG00000231208	RP4-583P15.11		400.027	309.656	400.871	352.824	468.66	403.119	1139.22	712.388	383.424	424.201	388.068	320.706
ENSG00000266340	RP11-848P1.4		5421.73	5600.06	5303.81	4773.36	6017.11	5085.91	3885.4	4181.68	4068.6	5158.92	4315.03	4251.07
CATG00000005856	CATG00000005856.1		2475.18	2088.99	1946.19	2302.13	2779.07	2549.3	2868.82	3023.19	2305.97	2474.1	2688.56	2378.53
ENSG00000267243	AC005307.3		33.3006	39.5773	28.6509	30.9537	35.0312	29.3212	27.0312	30.0457	19.4157	18.4461	13.0117	13.899
ENSG00000267243	AC005307.3		33.3006	39.5773	28.6509	30.9537	35.0312	29.3212	27.0312	30.0457	19.4157	18.4461	13.0117	13.899
CATG00000013773	CATG00000013773.1		46667.8	56367.7	50476.7	53836.6	53060.8	46920.8	40964.3	40235.2	34537.5	43227.7	33153.9	35212.4
ENSG00000168367	LINC00917		153.38	149.427	148.341	150.91	161.161	183.993	263.359	268.048	152.666	153.094	144.559	161.71
ENSG00000229637	PRAC2		7740.51	5254.18	4102.57	7633.83	5608.51	5769.87	9515.91	7745.37	4219.03	4870.24	4804.2	5516.56
CATG00000056864	CATG00000056864.1		1178.52	1010.3	1007.67	1284.82	1369.05	1204.01	2085.55	2049.81	1124.36	1229.34	1148.02	1287.77
ENSG00000273485	RP11-225H22.7		345.886	320.532	314.244	324.848	392.811	326.184	249.527	268.52	197.626	253.318	230.193	225.967
ENSG00000255462	RP11-483L5.1		87.6509	93.3212	88.7416	106.387	100.725	70.3542	138.55	148.038	78.1185	72.3033	63.4804	61.2358
ENSG00000249082	CTC-276P9.1		181.496	204.86	167.844	170.157	201.717	165.116	240.502	247.428	185.945	220.823	192.144	200.809
ENSG00000245532	NEAT1		746.684	802.858	886.6	312.871	294.242	319.966	180.174	229.517	145.932	92.8211	63.99	58.9717
ENSG00000256508	RP11-554A11.6		1457.32	1274.44	1374.19	1427.96	2544.61	1400.91	1848.83	2102.35	1842.36	1745.41	1525.87	1452.45
CATG00000055317	CATG00000055317.1		149.59	159.423	147.923	148.322	153.543	156.089	196.48	235.257	163.603	180.326	167.389	166.379
ENSG00000249167	CTB-118N6.2		4817.42	4506.45	4200.37	4017.06	4292.46	4478.29	3767.41	4109.34	3364.8	4108.69	3740.41	3546.69
ENSG00000206417	H1FX-AS1		40.0171	41.0249	38.4447	36.9626	42.6631	34.1947	43.8763	47.4015	31.1954	19.773	19.5709	16.682
ENSG00000228221	LINC00578		19.4394	15.4067	12.1158	14.3066	14.5005	12.1026	14.8683	13.3197	11.8912	12.0999	7.77196	15.668
ENSG00000228221	LINC00578		19.4394	15.4067	12.1158	14.3066	14.5005	12.1026	14.8683	13.3197	11.8912	12.0999	7.77196	15.668
ENSG00000228221	LINC00578		19.4394	15.4067	12.1158	14.3066	14.5005	12.1026	14.8683	13.3197	11.8912	12.0999	7.77196	15.668
ENSG00000228221	LINC00578		19.4394	15.4067	12.1158	14.3066	14.5005	12.1026	14.8683	13.3197	11.8912	12.0999	7.77196	15.668
ENSG00000236824	BCYRN1		23.2118	20.351	23.8691	19.3935	35.5204	15.3898	9.93407	10.583	11.8061	11.9596	6.67447	5
ENSG00000265282	RP11-269G24.4		292.282	244.167	249.399	258.715	410.912	209.291	268.419	267.352	133.901	156.232	118.177	115.137
ENSG00000228242	AC093495.4		63.9556	61.8644	51.4857	63.4479	67.4445	60.4216	47.4399	48.8503	36.2796	51.3601	32.4706	36.7734
ENSG00000236936	RP3-329E20.2		560.667	544.533	512.351	443.271	557.104	476.136	334.38	369.878	342.855	491.932	398.89	396.906
ENSG00000269976	RP11-130L8.2		15.108	14.2362	14.4387	21.5691	22.7905	20.5635	9.95024	8.99659	12.2041	17.4603	15.947	11.698
ENSG00000260441	RP11-96D1.7		85.4274	66.2339	61.0576	70.4597	96.38	75.9539	61.6545	61.0726	45.8563	68.5319	66.544	50.4971
ENSG00000239353	RP11-492E3.51		39.8653	32.7912	31.0301	34.4761	33.5534	35.7548	35.6821	34.2724	26.2632	26.6899	20.5821	17.4136
ENSG00000236107	AC010127.3		446.384	421.648	386.919	556.868	449.88	679.09	989.177	1170.65	684.106	696.867	786.509	677.249
ENSG00000262211	CTD-2031P19.5		15.8404	14.4513	13.5883	10.1246	8.96178	8.10883	7.01641	5	10.3829	8.18282	6.54867	5
ENSG00000228737	AC008781.7		16.7841	21.7859	12.5648	23.2436	18.3891	15.7132	9.41181	14.9882	13.603	16.9608	12.9079	5.99799
BC039122	BC039122		8608.05	10512.9	8717.09	10064.4	9652.24	8858.47	16951.4	15383.2	7145.69	9333.35	8153.84	9472.63
ENSG00000272114	RP1-261G23.7		394.318	342.254	330.873	437.957	452.874	388.462	508.095	488.977	304.249	277.852	273.94	259.911
ENSG00000251680	CTC-575N7.1		20.5162	15.806	16.1626	25.7423	15.6045	7.94177	9.41425	7.20764	5	5.94741	5	5
ENSG00000132832	RP11-445H22.3		50.8715	48.3185	40.3887	50.3478	61.1948	38.5667	31.8479	33.1528	20.2208	19.8215	14.0135	15.3384
ENSG00000240057	RP11-572M11.4		42.2439	33.9203	29.763	43.0637	43.5135	36.2203	38.2746	45.4598	26.5031	26.4553	19.7372	21.4616
ENSG00000234699	RP11-225H22.4		253.897	240.915	218.418	203.682	245.14	177.352	203.343	205.815	145.93	166.803	145.18	142.049
ENSG00000272672	RP11-302M6.5		185.703	153.773	136.153	161.38	262.052	133.865	165.273	134.03	97.8491	118.102	96.3602	106.283
ENSG00000248516	RP11-265O12.1		58.6783	62.2848	56.9009	70.3605	62.0565	63.8569	91.2378	111.46	55.5297	52.7191	50.9206	52.28
CATG00000117105	CATG00000117105.1		95.0317	79.8777	74.0011	81.9914	95.6764	75.818	81.7096	108.938	53.036	43.812	33.6441	35.5482
ENSG00000230487	PSMG3-AS1		117.953	115.243	90.1313	96.9032	123.424	123.454	82.4595	89.6944	57.404	59.0985	47.2143	49.3214
ENSG00000245248	USP2-AS1		1023.48	1076.2	955.181	1107.8	1219.62	1161.67	1572.24	1571.75	965.488	1173.63	854.612	937.257
ENSG00000245248	USP2-AS1		1023.48	1076.2	955.181	1107.8	1219.62	1161.67	1572.24	1571.75	965.488	1173.63	854.612	937.257
ENSG00000237133	AC020594.5		22.6729	19.2622	14.364	5.79589	9.96929	5.80551	5	8.67328	6.7766	31.3993	13.3255	16.002
ENSG00000267610	AC007787.2		301.828	382.162	336.564	423.642	306.372	490.907	1006.91	1079.85	538.486	649.422	609.393	619.028
ENSG00000253865	RP11-394O4.3		2475.67	2475.03	2250.75	2468.1	2858.43	2128.72	4283.02	3476.78	2830.1	2729.47	2688.91	2687.22
ENSG00000230695	AC012462.1		19.9308	19.6214	17.1127	15.3575	19.1009	16.3661	34.1189	28.7025	16.6919	15.058	19.1561	16.9118
ENSG00000232643	LINC00385		84.8195	80.2668	81.5121	98.0426	82.3685	70.5021	103.262	148.615	59.1165	52.008	44.1795	55.8379
ENSG00000271788	CTD-2201E18.5		19.7213	23.0634	15.4348	21.9896	25.8838	19.7157	8.52052	5	5.01831	5.67134	6.68953	5
ENSG00000272686	RP11-390E23.6		18.5468	20.2358	11.7917	16.2203	15.5453	23.4773	29.3427	19.9932	5.08589	5	22.0319	5
ENSG00000224079	AC091729.7		23.824	27.1637	25.1092	25.5211	30.2126	19.9238	39.4798	44.7316	11.9474	19.0786	20.5592	22.8225
CATG00000031566	CATG00000031566.1		635.247	650.868	568.031	626.076	753.115	699.905	845.262	829.649	563.912	682.654	598.749	597.208
ENSG00000250786	SNHG18		104.379	128.92	111.364	12.7482	8.17493	6.9304	20.2931	12.2404	8.51804	8.27995	25.6305	7.4659
ENSG00000163462	TRIM46		13814	14467.2	12919	13106.5	16069.4	18643.9	50498.2	32697	16679.6	17083.8	18257.5	16202.3
ENSG00000254271	RP11-131N11.4		103.899	83.5628	88.6544	92.1286	119.232	77.2533	111.15	127.983	86.5241	68.6113	67.1765	57.4851
ENSG00000206195	AP000525.9		467.038	460.624	445.528	279.02	380.372	364.731	264.298	308.846	289.631	316.244	259.313	252.967
CATG00000051748	CATG00000051748.1		57.194	43.4707	45.7766	48.2913	51.5006	47.2922	75.566	83.958	48.0916	47.0168	38.2933	40.2344
CATG00000052055	CATG00000052055.1		42.762	33.0922	47.1044	32.6324	67.4381	25.8537	34.4376	32.3863	29.536	25.8994	25.7486	26.6133
ENSG00000224043	CCNT2-AS1		16.6968	13.0633	10.9978	13.5638	6.37776	11.5072	15.3456	13.2333	7.80051	9.50767	9.51534	5
ENSG00000236426	RP11-79M19.2		383.21	299.878	317.545	375.134	353.112	386.568	621.937	738.484	306.017	341.808	289.171	284.2
ENSG00000268001	CTC-241F20.3		57.4317	53.2148	58.8339	50.0736	49.3934	46.583	41.2561	38.2992	32.6036	24.893	20.7356	16.4656
ENSG00000258694	RP11-1033H12.1		77.0442	67.4252	66.3741	70.1998	78.7213	62.0836	77.1123	83.2122	38.4591	47.7144	39.1841	33.03
ENSG00000166676	TVP23A		215.545	199.452	199.619	218.307	222.592	214.814	288.307	298.83	176.728	205.984	166.313	182.124
ENSG00000229043	AC091729.9		23.4039	15.9245	13.0383	13.6002	14.5186	8.37779	13.9975	18.5285	9.44542	17.5391	9.82614	9.53922
ENSG00000231367	AC016995.3		531.655	526.906	472.628	538.638	621.685	542.394	873.037	848.089	579.681	623.825	541.441	568.263
ENSG00000261650	RP11-474D1.4		107.426	80.6877	69.6991	70.0541	124.584	54.2687	41.7376	41.2591	32.4373	35.1594	25.4245	19.3059
ENSG00000272127	RP11-129K12.3		72.5462	69.6178	67.1664	60.3496	77.6203	62.2667	39.5887	37.5966	37.1559	43.5603	41.2064	39.7072
CATG00000038721	CATG00000038721.1		127.271	112.783	95.5704	129.992	154.723	111.919	129.769	128.711	52.7269	59.2911	51.0623	54.4689
ENSG00000225806	RP1-309F20.3		16.9091	8.73458	11.6196	7.2972	51.2826	5	9.97706	5	5	28.992	17.8745	18.4537
ENSG00000249201	CTD-3080P12.3		89.2961	82.3593	81.6573	81.2794	121.9	83.6565	119.662	133.634	73.4124	67.7803	56.1617	56.0427
ENSG00000249249	AC010226.4		75.9745	88.4741	69.8865	56.0048	74.7316	53.0453	95.7605	83.2011	49.4343	44.6956	36.9268	36.5839
ENSG00000262951	RP11-670E13.2		84.6868	84.7277	86.1551	76.9392	84.6877	65.1757	68.2135	85.9584	52.3122	65.9573	51.7029	51.9968
ENSG00000268240	RP11-678G14.4		24.3546	23.8918	22.978	20.6659	21.6231	15.7496	18.8129	19.9569	15.6726	20.3385	15.9724	13.9014
ENSG00000250061	RP11-541P9.3		134.983	133.503	106.922	159.08	171.268	139.852	140.754	174.199	80.6963	78.5912	81.3173	107.9
ENSG00000232645	RP3-322G13.5		52964.2	59932.8	62179.3	79978.7	49268.3	60660.6	173067	161316	101197	96329.3	89921.3	88411.9
ENSG00000257261	RP11-96H19.1		56.7454	49.2339	57.3765	51.2673	61.9796	61.5006	38.2727	46.9067	39.9318	64.7718	67.2476	61.5279
ENSG00000257261	RP11-96H19.1		56.7454	49.2339	57.3765	51.2673	61.9796	61.5006	38.2727	46.9067	39.9318	64.7718	67.2476	61.5279
ENSG00000267519	MIR24-2		1110.58	1068.78	879.238	1077.69	1457.13	1101.08	561.838	619.936	483.972	1098.76	821.171	851.424
CATG00000103942	CATG00000103942.1		43.1158	40.4458	38.2133	47.2893	44.9289	35.0929	51.2741	66.3193	33.4092	31.1366	29.8406	32.2673
ENSG00000272370	RP11-307L14.1		32.488	30.3417	41.3824	42.2224	49.1029	35.5836	40.9861	40.7193	23.0465	37.06	38.9077	32.6792
ENSG00000232057	AC093390.1		140.342	105.588	108.829	104.689	153.973	112.579	130.477	153.619	124.863	89.4068	82.9386	78.9586
CATG00000109489	CATG00000109489.1		66.2559	51.7362	85.1299	38.3021	77.2292	42.2386	54.9508	54.4145	39.3541	41.1299	36.5795	34.2474
ENSG00000236008	AC011747.4		83.7667	88.9633	99.6913	151.204	158.072	86.9077	180.25	116.288	49.4086	64.3442	49.1366	61.9689
ENSG00000223749	MIR503HG		31.0165	30.5909	36.6962	32.3246	33.1245	20.707	10.9835	21.3088	13.0936	14.5521	13.4887	5
ENSG00000249096	RP11-290F5.1		25.8298	25.2627	20.1315	22.7637	22.8977	24.132	23.6775	25.8128	19.3791	24.3748	15.0197	14.3493
ENSG00000224687	RASAL2-AS1		120.055	104.566	97.2962	97.5194	167.059	97.4144	103.398	111.144	91.4	87.5866	84.8504	71.2993
ENSG00000237070	AC005550.3		70.6163	56.1715	63.0804	71.8523	69.328	61.5445	53.571	71.8725	31.6821	39.278	34.5185	32.1607
ENSG00000254814	RP11-535A19.1		26.8437	23.6355	19.0715	37.8324	27.4102	21.5784	23.0265	17.7623	11.546	19.2626	11.2318	14.0473
ENSG00000267919	RP11-256I23.3		31.3009	34.0384	31.8862	60.4446	61.6392	66.7226	24.3025	43.4362	15.9182	10.2041	6.19423	5
ENSG00000228950	AC023137.2		100.763	81.1478	80.8031	91.9776	98.2238	66.0968	127.141	115.353	56.1713	60.2536	49.246	49.3311
ENSG00000222041	LINC00152		331.947	248.895	251.362	290.441	418.286	253.861	238.444	234.241	176.222	224.857	206.075	203.084
CATG00000080010	CATG00000080010.1		522.036	772.664	700.317	761.564	708.498	756.684	821.642	773.838	506.943	554.318	491.444	503.634
ENSG00000244625	CTA-211A9.5		135.133	112.177	94.427	118.36	165.431	107.398	142.926	159.146	84.6257	97.2494	85.5377	81.7727
ENSG00000229433	RP11-329B9.1		50.0026	29.2776	31.702	29.4427	50.9921	30.8647	32.8189	35.2751	22.8421	24.0912	21.8563	23.0567
CATG00000089204	CATG00000089204.1		88141.6	88484.9	82982.1	109350	91880.6	81510.1	158680	141304	88452.9	96290.1	89651.8	92004.9
ENSG00000250241	RP11-9G1.3		66.2442	64.1054	62.4923	73.2802	73.8404	61.0768	91.1792	98.4035	50.4885	56.0113	57.8269	59.5783
ENSG00000251206	CTD-2187J20.1		157.962	136.931	135.558	119.698	174.15	132.17	174.031	218.861	121.688	121.367	104.968	113.427
CATG00000042562	CATG00000042562.1		387.31	354.42	330.012	353.789	417.503	307.777	321.186	313.66	229.676	262.946	214.115	219.984
ENSG00000258395	RP11-65I12.1		189.553	155.242	151.039	183.425	196.188	172.387	270.124	318.606	176.908	174.544	166.805	182.461
ENSG00000236943	RP11-640M9.1		266.061	240.609	218.453	149.018	223.433	176.766	140.963	158.063	138.485	161.234	158.936	152.609
ENSG00000234717	TMEM212-AS1		33.7955	37.5391	33.0214	41.3991	39.6106	30.2154	57.329	76.8027	38.0361	36.0211	20.6398	26.332
ENSG00000234595	AC013733.3		22262.9	22663.1	19723	29699.1	21239.9	20359.6	36655.4	35761.2	19208.4	22039.7	19720.6	19267.5
ENSG00000267638	RP11-546M21.6		38.6194	33.5638	31.1493	37.5426	51.3183	32.5567	52.0125	66.9906	31.9412	33.0777	28.8284	31.7736
CATG00000009836	CATG00000009836.1		205.256	235.213	214.127	226.055	225.695	253.685	473.332	506.564	300.156	274.895	229.804	249.825
ENSG00000226197	RP11-536O18.1		135.218	132.035	116.781	178.15	174.601	100.356	159.865	207.31	82.3158	100.126	88.4089	115.843
ENSG00000226197	RP11-536O18.1		135.218	132.035	116.781	178.15	174.601	100.356	159.865	207.31	82.3158	100.126	88.4089	115.843
ENSG00000227045	RP11-98D18.1		390.938	427.49	375.486	455.4	492.116	448.773	627.459	692.098	300.114	359.09	309.053	348.315
ENSG00000231113	RP3-475N16.1		51.7567	39.1119	37.3022	45.776	52.1696	45.2386	40.6034	42.8768	34.9647	30.2453	26.4615	21.5357
CATG00000014627	CATG00000014627.1		39.9284	42.4854	35.7894	36.6383	43.438	40.5873	28.0494	29.8225	32.3439	34.4621	28.7889	26.6053
ENSG00000175224	ATG13		144.964	133.308	148.884	141.609	170.793	148.14	237.159	252.361	132.192	139.745	117.775	129.519
ENSG00000175224	ATG13		144.964	133.308	148.884	141.609	170.793	148.14	237.159	252.361	132.192	139.745	117.775	129.519
ENSG00000244268	RP11-529G21.2		146510	163104	131085	157530	130693	121622	113226	112485	104983	122620	103159	109333
ENSG00000258444	CTD-2201G16.1		52.4187	46.2209	47.0389	50.4417	72.4833	50.3617	54.0073	50.9391	40.97	37.4342	30.1545	30.8346
ENSG00000272814	RP11-15I20.1		53.1918	34.4405	32.9958	36.0525	34.2165	30.3624	25.6487	32.0468	15.9997	16.9012	13.6129	12.4298
ENSG00000183822	CTA-833B7.2		133.33	134.474	124.467	130.723	140.271	127.685	206.375	212.517	106.455	123.725	98.5905	110.123
ENSG00000261729	GS1-204I12.4		49.7057	47.2933	42.746	49.8774	53.0431	35.3244	37.7425	34.763	25.2713	25.7731	22.8937	21.0983
ENSG00000270143	AC004257.3		99.0271	117.796	112.225	85.5427	99.5186	85.2445	55.502	52.3147	52.6349	79.6593	61.0547	55.3939
AK128153	AK128153		8502.76	8435.29	7916.33	10602.4	8603.48	10518.9	18186.6	17346.6	10586.6	11873.5	12487.3	12138.7
ENSG00000255159	RP11-318C2.1		45.0279	31.8324	25.448	36.7366	33.163	19.7713	25.7582	25.0527	14.6822	12.3858	12.6622	13.2104
CATG00000099942	CATG00000099942.1		84.4902	63.5887	67.2379	63.1746	83.5039	60.7252	93.8282	93.0172	67.4625	65.3094	44.7955	46.419
ENSG00000254835	RNF185-AS1		115.744	70.3472	72.5574	83.336	134.715	59.5625	82.705	83.9309	54.8008	55.8593	40.6417	55.3654
ENSG00000203620	RP11-84A19.2		138.034	146.054	134.145	141.105	141.285	147.594	245.402	235.959	134.742	144.507	128.623	118.958
ENSG00000229569	RP11-481G8.2		74.6682	62.5979	57.6662	71.3814	71.963	62.876	68.0878	82.0512	48.9193	45.7225	40.9837	43.1352
CATG00000037869	CATG00000037869.1		19.2442	17.24	16.2355	15.4697	17.4306	12.4818	13.9519	13.7266	10.2266	9.40643	5.13264	5.72849
ENSG00000261471	RP11-61F12.1		2652.44	3408.43	4969.39	4526.23	3194.77	4019.72	54432.5	39272.5	22225.4	16073.8	16104.5	10149.1
ENSG00000235522	AC009505.2		194.011	152.93	157.245	157.743	191.051	149.364	126.056	136.601	89.6915	98.2025	86.5294	84.0161
ENSG00000227695	DNMBP-AS1		120.718	108.302	110.826	110.185	134.773	111.568	179.332	167.445	110.046	106.433	100.012	101.355
ENSG00000271860	RP11-436D23.1		2285.94	2012.54	1891.91	2599.72	2917.23	3145.95	5295.6	5398.76	3475.93	3131.26	3508.93	3264.62
ENSG00000244620	AL122127.25		6543.06	8702.25	10703.7	10793.6	6733.32	10171.3	50105.5	40983	29948.6	24441.5	22159.4	16677.7
CATG00000051797	CATG00000051797.1		250.928	237.374	220.813	287.107	294.893	254.25	238.812	350.903	208.28	167.512	140.844	155.714
CATG00000040026	CATG00000040026.1		28.618	25.9275	28.5429	22.9489	30.0141	28.5859	23.4494	29.3344	20.1243	18.7794	17.3675	12.2069
ENSG00000224376	AC017104.6		19.8818	15.9941	15.7551	14.4805	15.0491	17.9911	16.116	29.7821	12.7406	12.4233	15.6632	7.105
ENSG00000244300	RP11-475N22.4		27.0772	30.192	25.2851	5	6.35497	5	5	5	5	5	5	5
ENSG00000250555	CTC-467M3.2		35.7843	32.6185	25.5211	33.2362	36.9843	32.8291	31.4716	31.6882	20.9684	26.4012	21.1997	18.0524
AS-PTPRE	AS-PTPRE		34.1127	35.1235	31.2668	42.8885	59.4321	45.8048	36.972	64.8267	23.4993	26.6512	21.4168	28.0008
ENSG00000231698	AP002856.5		39.1578	32.3257	32.4734	36.5029	31.3461	30.3435	35.39	35.2959	25.4615	29.2262	31.1775	20.7702
CATG00000071067	CATG00000071067.1		34.743	27.638	24.6793	28.1942	20.2322	26.0182	35.5495	42.2556	23.2145	28.2856	18.6124	18.4985
ENSG00000177337	DLGAP1-AS1		128.805	133.122	126.339	108.435	148.598	107.621	94.7481	120.557	82.2786	105.485	71.2822	84.1946
ENSG00000223374	AC005104.3		25.5478	21.6461	26.6485	21.2596	26.343	12.0456	18.6179	16.8871	12.3998	13.7015	10.3302	15.3486
ENSG00000249740	CTD-2127H9.1		23.0255	21.7547	20.3602	23.8015	26.8892	21.6391	7.99867	7.49757	11.0831	63.7265	48.3644	46.1966
ENSG00000266114	RP11-963H4.5		110.07	116.2	107.669	117.278	115.662	88.903	96.749	98.6075	57.8017	74.6512	61.7906	58.9638
ENSG00000227407	AC008746.3		133042	145178	141158	172399	128913	146247	245459	229175	183031	181251	176902	175215
ENSG00000204282	TNRC6C-AS1		39.8578	36.6281	28.7464	40.7635	44.236	45.5782	54.4522	59.6943	32.7065	29.7693	37.1712	26.8538
ENSG00000261630	RP11-357N13.3		1918.77	1661.85	1559.52	2132.11	2720.03	2338.86	2915.26	3323.8	2334.43	2453.32	2618.04	2372.4
CATG00000074664	CATG00000074664.1		40.2509	36.8262	32.8568	37.5549	57.5912	33.6414	40.8518	40.5969	21.6764	28.1104	22.5163	16.8442
ENSG00000265206	MIR142		165.727	178.538	165.907	167.078	154.505	174.349	266.312	256.186	148.578	185.617	158.635	172.294
ENSG00000272146	RP11-755B10.4		42.6736	40.6611	35.5344	39.4639	50.033	31.1635	42.6193	35.1318	30.3357	59.872	47.7326	43.2875
ENSG00000227914	RP11-130C19.3		40.7109	29.0342	27.1992	32.5277	44.162	26.9748	48.3616	44.7714	27.6863	23.5383	14.1672	19.0141
ENSG00000265458	RP13-20L14.6		2577	2327.14	2146.52	3466.7	2918.91	2485.34	7463.36	4903.27	1673.41	1644.02	1297.54	1365.31
ENSG00000215196	AC091878.1		2916.05	3083.04	2753.56	3061.57	3831.68	2855.08	4461.61	3248.22	2438.01	2733.99	2485.39	2422.02
ENSG00000215196	AC091878.1		2916.05	3083.04	2753.56	3061.57	3831.68	2855.08	4461.61	3248.22	2438.01	2733.99	2485.39	2422.02
ENSG00000240499	RP5-1101C3.1		1238	1287.99	1235.44	1171.82	1567.92	1212.48	1153.1	1129.13	792.127	971.218	850.626	849.415
ENSG00000249375	CASC11		26.4656	14.1244	15.5273	13.9988	22.4488	5.90784	6.58711	15.8921	7.14496	10.5619	7.50878	8.70514
ENSG00000273297	RP11-38M8.1		1701.82	1788.62	1681.13	1476.27	1687.81	1688.54	1236.78	1387.15	1284.61	1840.28	1521.33	1457.11
ENSG00000270820	RP11-355B11.2		646.527	505.35	500.467	642.648	718.17	746.302	945.657	1103.07	704.574	719.489	799.328	751.762
ENSG00000223783	AC124944.5		780.956	736.45	662.112	345.343	413.808	310.341	364.016	385.024	232.424	372.386	329.437	305.496
ENSG00000227619	RP11-492E3.2		43.6676	39.9035	35.0067	38.7248	46.4307	36.9636	43.1651	39.1112	25.1724	31.6999	27.7616	26.5932
CATG00000022144	CATG00000022144.1		484.253	577.454	496.375	546.204	580.887	516.467	442.03	440.087	339.449	451.912	376.968	346.741
ENSG00000224063	AC007319.1		22.3828	21.9648	17.1529	16.1555	30.4451	12.6179	16.3714	14.3005	12.7956	14.4762	13.2664	13.1342
ENSG00000224063	AC007319.1		22.3828	21.9648	17.1529	16.1555	30.4451	12.6179	16.3714	14.3005	12.7956	14.4762	13.2664	13.1342
ENSG00000065357	DGKA		2020.47	736.534	808.668	1395.76	3040.4	891.266	554.48	488.164	446.144	426.996	288.08	344.597
ENSG00000258749	RP11-688G15.3		34.0736	25.768	23.077	31.7147	41.5664	29.4104	31.1928	30.1063	22.929	26.7913	22.4427	17.5504
ENSG00000267405	CTC-296K1.4		2235.74	2140.49	2025.02	2590.79	2426.5	2665.24	6054.24	6441.51	3435.67	3521.05	3352.45	3300.25
ENSG00000246334	PRR7-AS1		97.8459	104.574	101.291	73.9806	106.325	104.228	68.201	88.5389	67.0618	56.6964	53.5434	50.3835
ENSG00000259242	AC002306.1		416.086	449.01	367.148	459.854	590.655	388.515	489.082	569.554	266.727	336.961	256.762	331.829
ENSG00000175274	TP53I11		1173.36	1168.77	1180.62	1338.81	1624.05	1139.6	2779.55	2404.16	1103.95	1117.29	799.44	854.288
ENSG00000226696	LENG8-AS1		16.2294	19.2163	29.1704	14.3874	28.6668	23.1925	38.0255	16.7338	11.3116	20.4196	71.2091	27.9492
ENSG00000253666	KB-1615E4.2		65.1429	69.0859	58.6821	61.6884	94.2227	89.2989	69.91	77.0848	45.8883	53.0298	47.9536	53.3766
ENSG00000269427	CTC-429P9.1		65.7373	59.8229	53.0082	60.1705	78.8908	72.0295	49.2964	63.6542	52.8966	56.2449	46.2282	49.5889
ENSG00000251022	THAP9-AS1		47.2424	42.307	42.6428	48.7107	60.5971	53.3198	26.9019	28.4174	28.9167	60.2195	53.8936	45.3684
ENSG00000262370	RP11-473M20.9		11.8401	15.8583	10.769	6.98295	6.13669	9.88196	5	5	7.85815	10.6873	10.1906	6.84354
ENSG00000188004	C1orf204		71.0132	74.0786	72.3163	60.7696	72.4388	63.7913	64.3898	74.1091	61.2829	76.561	62.5315	57.6473
ENSG00000271762	RP11-213H15.4		2203.77	2274.19	2656.66	2751.63	2697.49	2214.72	6175.65	6203.56	3555.45	3439.89	2256.41	2520.18
LOC285819	LOC285819		159.679	147.027	148.119	145.28	196.005	143.829	155.743	175.145	110.943	157.135	131.376	140.375
ENSG00000272093	CTC-365E16.1		39.9093	45.8129	38.6248	36.7763	42.1994	38.1077	20.2745	25.9154	23.4521	39.4026	32.7904	26.3808
ENSG00000256034	RP11-707G14.1		43.7821	59.5916	40.2474	52.0402	61.9618	53.675	95.0443	57.0988	37.6669	43.5055	35.7294	33.1304
CATG00000059161	CATG00000059161.1		60.4269	60.5662	57.5841	61.7623	72.1164	53.6589	58.9482	59.9609	39.7706	49.6271	41.6956	39.3292
ENSG00000236263	RP11-263K19.6		301.751	278.123	253.694	309.95	270.222	301.039	494.337	555.934	269.987	316.003	277.245	281.098
ENSG00000251442	LINC01094		17.3373	14.3147	13.2161	15.5827	15.0467	9.77927	14.7278	8.08969	6.23304	11.3818	20.9406	5
ENSG00000267427	CTC-503J8.6		4467.09	5116.26	4682.57	4873.26	5612.85	4784.23	6244.07	5907.22	3864.56	4581.05	4047.57	4322.69
CATG00000035105	CATG00000035105.1		164.329	89.9119	81.2436	114.104	130.632	101.104	108.34	113.57	61.3023	68.6663	51.5724	56.6942
ENSG00000230830	ARPP21-AS1		114.432	106.085	101.026	99.1036	169.059	96.1081	107.816	100.265	62.0935	76.7761	54.0603	57.7704
ENSG00000259711	CTD-3032H12.2		22.5996	26.4553	18.8774	22.4252	34.1832	22.5696	37.1274	71.5402	35.1554	69.1506	54.0562	48.9972
ENSG00000231705	RP11-432J24.2		220.28	177.064	175.508	199.132	257.648	172.448	294.561	237.775	140.669	132.013	118.139	108.671
ENSG00000260750	RP11-482M8.1		913.888	1457.26	1224.83	1292.93	1240.66	1283.49	1516.66	1457.89	1094.27	1408.41	1198.31	1222.17
ENSG00000188662	HILS1		165.852	139.808	128.469	152.014	174.736	153.084	172.854	194.306	114.685	117.333	93.3953	108.306
ENSG00000237781	RP11-54A4.2		46.9536	42.8557	41.8222	38.1024	43.3253	32.8704	58.6341	39.6164	25.9813	26.3559	21.0931	26.9991
CATG00000116828	CATG00000116828.1		196.777	198.287	182.847	198.485	175.181	233.584	424.736	409.999	258.874	265.656	243.309	215.66
ENSG00000225062	AC021016.6		56.51	50.3342	41.5805	53.112	60.2814	47.2186	45.1921	42.6705	32.2298	31.9642	26.6399	26.3312
ENSG00000177112	MRVI1-AS1		399.086	383.028	345.329	373.589	544.212	378.499	549.058	550.629	351.255	359.693	336.891	343.1
CATG00000022067	CATG00000022067.1		15.4212	14.4804	6.25225	11.3684	23.1314	10.8824	45.1691	11.5198	5.07831	5.14823	14.1922	5.1575
CATG00000014595	CATG00000014595.1		30.3761	23.4113	23.1588	22.0151	40.3535	16.5927	21.2359	28.3933	15.5514	15.7121	12.4312	12.7036
ENSG00000260273	RP11-425D10.10		56.8406	48.5926	47.7688	58.8457	68.2378	35.1442	44.8338	70.4673	27.8699	28.3536	17.9831	19.6248
CATG00000086855	CATG00000086855.1		217.515	197.349	171.475	219.411	336.327	218.567	202.788	237.149	137.674	126.471	111.03	126.924
ENSG00000263826	RP11-573D15.9		99.6972	95.4988	84.5535	92.1227	104.204	86.6344	101.219	113.23	65.9715	75.6935	66.7901	80.0446
ENSG00000242147	RP13-463N16.6		139.4	145.957	137.345	232.887	324.319	288.185	8.38731	9.9655	7.66477	26.7983	20.6366	19.77
ENSG00000248837	RP11-412P11.1		27.4599	26.4339	21.2701	29.0942	24.1956	33.7361	23.2058	25.6756	15.6921	10.6072	20.1553	9.65689
ENSG00000273341	RP5-899E9.1		64.2857	60.1358	46.3062	51.3953	76.7581	49.92	70.2022	69.6028	40.277	45.1631	33.4574	32.6508
ENSG00000224374	RP1-32B1.4		716.729	676.617	626.641	846.983	836.836	889.289	1178.02	1393.63	780.354	783.135	786.478	831.927
ENSG00000226992	AC144525.1		32.8922	35.9682	32.1584	30.5357	40.6517	52.4298	42.9289	62.4985	32.9006	34.2563	25.7714	24.4345
CATG00000055056	CATG00000055056.1		329.089	348.577	296.762	353.094	247.777	371.109	623.45	685.471	333.001	450.693	449.075	441.786
ENSG00000254651	RP11-430H10.3		20.9021	17.5126	17.9559	16.5644	18.3589	11.2431	10.0668	10.185	9.88558	12.994	7.53341	5
ENSG00000258976	CTD-2207P18.2		34.1875	32.7263	36.7226	30.8779	39.518	26.7414	28.7133	35.7721	27.2499	32.3264	23.9748	20.6465
ENSG00000259375	RP11-815J21.2		22296.3	25512.8	26035.5	34776.5	25485.1	25284.6	59465.5	57399.9	31473.9	33612.2	28711.9	30094
ENSG00000269737	RP11-345P4.7		2083.29	2046.69	1869.55	1933.28	1846.81	2117.82	3060.1	3131.67	2645.3	3542.89	3124.61	3068.26
ENSG00000227107	AC096574.5		82.2641	89.3519	96.7026	90.6668	123.147	103.13	120.3	126.564	91.9395	99.9237	78.3358	88.4268
CATG00000088072	CATG00000088072.1		1951.38	1997.13	2162.64	2325.66	2831.62	1808.35	5025.82	4204.06	2138.61	2586.62	2086.56	2338
ENSG00000260077	RP11-254F7.2		55.9086	46.5668	53.136	50.274	64.7351	47.7074	39.7441	45.7446	31.3668	40.6666	29.053	25.4335
ENSG00000272183	RP11-523H20.3		16013.2	18744.9	16271.2	25244.1	16965.2	18291.4	43355.7	43438	20102.9	22075.4	17662.6	20621.1
ENSG00000270170	NCBP2-AS2		1781.66	1820.67	1797.49	1525.53	1966.59	1707.06	2208.96	2409.4	2375.08	3655.39	3130.59	2978.89
ENSG00000251432	RP11-420A23.1		206.385	187.253	180.789	201.501	205.563	204.394	255.958	290.457	157.974	166.49	154.067	155.876
ENSG00000249906	RP5-1029K10.2		314.351	342.225	304.62	319.093	332.362	320.468	342.203	336.292	203.461	242.967	223.479	219.368
ENSG00000235054	RP5-1166F10.1		2567.93	3742.26	3069.04	4755.65	3812.08	3050.4	9806.79	7470.06	3473.4	4071.44	3195.32	3081.86
ENSG00000226308	RP4-813D12.3		6986.8	10020.5	8555.96	14056	3869.7	10168.2	16682.6	12126.8	2855.22	3949.04	2954.07	3690.09
CATG00000011079	CATG00000011079.1		20.4951	17.7194	12.2307	18.1974	15.4516	8.04623	9.02234	12.7238	5	5	5	5
ENSG00000262117	BCAR4		3757.13	3419.88	4283.19	5777.53	4203.11	3427.38	15242.4	11238	5915.16	5428.35	4029.11	3932.95
ENSG00000234789	RP11-483H20.4		29.729	28.0166	27.3631	26.5311	24.9956	21.4004	22.1617	31.3349	12.2953	20.5159	12.5281	14.7543
CATG00000025372	CATG00000025372.1		879.094	665.963	617.787	781.425	1070.76	708.709	1053.09	995.865	588.589	711.635	608.068	638.432
ENSG00000241764	AC002467.7		320.663	294.037	255.504	214.472	289.224	207.531	197.932	192.486	164.65	169.84	153.587	148.141
CATG00000106832	CATG00000106832.1		144.276	126.299	123.738	140.103	191.733	133.658	151.061	136.669	73.3009	83.5487	67.2606	78.1292
CATG00000063109	CATG00000063109.1		85.1159	86.7735	78.1439	88.2591	97.5551	90.0089	184.685	200.854	84.5711	88.7546	77.916	82.9187
ENSG00000248890	HHIP-AS1		15.7329	14.7462	16.2242	14.2598	16.2079	9.53001	16.1017	14.504	12.0285	8.09976	9.09612	5.58773
CATG00000035089	CATG00000035089.1		32.7554	24.0992	23.7939	26.5675	27.6202	25.3076	20.0876	27.3107	17.0203	15.7427	10.515	15.2656
CATG00000035089	CATG00000035089.1		32.7554	24.0992	23.7939	26.5675	27.6202	25.3076	20.0876	27.3107	17.0203	15.7427	10.515	15.2656
ENSG00000266036	MIR3615		37.4564	45.3159	35.2843	42.4224	36.2259	42.3528	73.2978	73.5697	38.1863	45.7488	37.062	41.8893
ENSG00000272324	CTD-2154B17.4		3987.59	3908.03	3626.96	3549.82	4059.12	3650.4	3269.66	3331.81	2778.7	3396.89	3061.7	3113.36
ENSG00000228353	RP11-184A2.2		41.3593	41.2969	33.3591	37.7191	42.3738	31.1508	37.7101	40.7936	21.8113	21.6225	17.051	20.9354
ENSG00000237499	RP11-356I2.4		17.0298	14.7699	12.5587	9.55872	24.9499	47.0147	5	13.0003	11.3266	7.63094	6.17619	5.02817
ENSG00000204934	ATP6V0E2-AS1		30.9062	23.5776	22.4394	23.9123	22.8722	18.1499	20.9675	20.1613	7.78982	5.45064	5.26931	5
ENSG00000261633	RP11-405F3.5		319.397	351.598	321.254	421.409	441.104	548.586	763.137	862.506	576.36	546.518	651.914	555.674
ENSG00000233783	AP001442.2		824.796	735.077	698.26	963.131	1206.09	1156.79	1737.9	1941.5	1192.44	1045.4	1254.76	1162.13
ENSG00000223343	RP13-131K19.2		67.2969	58.06	52.8741	44.4494	55.8229	54.5471	63.1972	57.3478	50.4923	44.9504	43.7329	31.9019
ENSG00000179447	RP5-1027G4.3		1251.8	1089.54	1006.69	1122.4	2041.29	1097.69	1536.57	1865.07	1409.05	1230.7	1105.74	1450.02
CATG00000067388	CATG00000067388.1		168.386	162.598	131.768	173.757	214.282	193.561	330.363	349.283	192.207	208.341	210.385	186.911
ENSG00000225489	RP11-390F4.3		216.141	207.37	202.517	219.319	213.894	238.36	309.258	360.33	190.507	235.42	193.722	177.156
ENSG00000235423	RP11-282O18.3		33.0805	22.3311	18.6987	28.306	19.4255	23.1175	32.4896	43.6929	33.0389	23.2279	20.6925	19.6644
ENSG00000170846	AC093323.3		247.556	225.951	230.339	230.95	273.926	251.535	269.046	301.33	215.426	291.419	249.348	253.763
ENSG00000100181	TPTEP1		73.1553	62.1801	59.2484	61.8933	69.0169	59.956	80.3555	83.76	54.6469	53.912	43.1174	50.9433
ENSG00000180525	PRR26		322.935	273.745	292.152	286.704	363.416	271.622	435.88	459.104	244.629	250.2	197.458	211.082
ENSG00000250295	RP11-434I12.2		45.415	43.6256	45.197	45.2007	45.2414	46.4576	57.1999	61.5662	30.3417	35.4647	29.1514	28.2415
ENSG00000249669	MIR143HG		69.4174	66.1318	56.1568	61.7922	59.8928	127.465	74.7008	70.9092	46.9903	85.1142	62.0956	66.6481
ENSG00000230215	EIF2B5-AS1		77284.5	86105.5	78617.8	80000.1	84737.5	67505.9	54792.2	52958.4	52230	62707.1	47405	50615.4
ENSG00000248416	RP11-1191J2.4		33.9163	34.0075	32.5024	38.9791	44.6692	30.6586	33.0219	38.8558	24.7481	25.8409	17.6598	19.4266
ENSG00000260213	RP11-303E16.3		50.5975	49.3863	40.778	54.1227	60.2297	49.548	47.2382	47.4806	45.0277	144.661	122.322	111.643
ENSG00000236352	AC005220.3		79.6779	62.3387	64.8547	79.3509	106.649	69.5459	73.4231	72.2229	38.3296	45.4271	37.6586	35.1134
ENSG00000245293	RP11-286E11.1		41.4906	28.4379	34.1785	36.7756	39.8225	28.6179	35.4775	33.7662	19.7749	36.3187	26.9632	23.5882
ENSG00000235852	AC005540.3		122.79	117.003	108.867	127.115	139.837	135.29	274.281	252.86	165.024	184.56	159.558	149.108
CATG00000021329	CATG00000021329.1		198.92	244.267	237.377	281.987	213.011	294.517	956.497	1053.15	473.925	594.591	546.962	559.536
CATG00000056975	CATG00000056975.1		50.0836	36.406	30.9336	28.6409	47.5148	29.4962	49.1935	39.1587	22.652	25.2187	16.8069	15.6133
ENSG00000269980	RP11-282O18.7		758.709	715.505	675.715	782.012	972.335	731.339	1173.74	1197.39	686.285	726.346	622.155	618.426
CATG00000090997	CATG00000090997.1		80.447	72.6075	72.3468	86.4082	91.9492	86.4333	96.2389	98.9265	50.2112	54.999	37.6815	47.298
ENSG00000243970	PPIEL		21.1727	16.1557	12.4247	16.8963	10.3318	13.9315	20.1231	26.1569	11.9905	12.9336	12.5818	9.16386
ENSG00000273211	RP13-131K19.7		27.9305	23.7489	24.424	24.961	49.2806	17.3613	18.8945	23.5889	11.2929	17.6704	10.3678	6.33769
ENSG00000236364	RP11-525G13.2		112.685	110.91	103.412	111.468	109.199	126.681	273.987	311.635	155.361	171.615	161	168.327
ENSG00000229999	RP5-1042K10.10		12.0721	16.3879	5.46111	5	6.38079	26.8596	9.36084	14.8662	6.23007	5.51371	6.08374	6.07993
ENSG00000270022	RNU12		75.3429	62.6981	68.9736	55.7019	67.8975	57.234	78.18	68.3845	46.4075	53.7698	50.6461	50.6127
ENSG00000259330	LINC00984		802.442	788.848	726.402	654.242	813.017	774.173	1425.67	1514.33	1447.56	865.829	700.057	663.035
CATG00000054479	CATG00000054479.1		14.8714	11.0978	11.186	12.4194	21.3064	16.0644	42.639	12.5938	5	5	6.17884	5
ENSG00000185433	LINC00158		72.7396	113.166	116.017	40.132	69.9383	76.296	490.824	191.794	154.78	101.655	110.237	89.5793
ENSG00000246982	RP1-179N16.6		22.7387	17.6043	19.7094	13.9803	13.8386	14.0841	19.5334	16.1507	9.49272	8.97208	7.08892	5
ENSG00000271888	RP11-560J1.2		33.8363	32.7117	32.9144	28.3761	25.9041	27.2685	21.8069	23.165	26.0771	58.1622	54.2173	49.9303
ENSG00000269604	AC005523.2		98.4286	98.7993	109.41	101.611	130.154	105.742	109.154	121.566	98.1643	111.098	84.239	80.3742
ENSG00000198468	FLVCR1-AS1		224.198	236.874	245.825	142.238	193.365	146.657	173.246	192.239	166.407	218.152	162.413	162.362
ENSG00000259294	CTA-339C12.1		28.7659	22.6074	22.7362	13.582	13.7022	8.60276	5	10.43	11.5325	7.64697	5	5
ENSG00000232520	AC012507.3		45.191	44.963	42.2409	47.7975	48.4621	55.0597	94.5147	116.421	64.3281	65.2597	69.283	61.4644
ENSG00000215246	RP11-43F13.3		77.0268	80.3334	71.4068	88.4723	103.282	84.1521	88.6942	85.6951	62.692	74.1005	54.4215	52.5521
ENSG00000255443	RP1-68D18.4		150.212	173.192	182.859	139.451	161.399	138.915	87.8894	96.8495	84.4404	82.7874	63.679	58.8002
ENSG00000261220	RP11-629O1.2		214.892	184.409	181.417	164.298	219.953	176.384	142.119	164.23	143.65	256.984	223.853	206.377
ENSG00000264235	RP13-270P17.1		57.4761	47.728	43.5343	53.4076	54.9089	40.0259	54.4846	45.9514	27.4008	42.0561	34.4507	32.3946
ENSG00000257058	RP11-864I4.4		29.8989	35.7465	29.1956	34.0957	35.1729	34.8667	39.6309	37.6888	28.7332	32.7353	30.6288	24.2139
ENSG00000228124	RP1-122O8.7		11191.1	10892.7	10206.2	13684.8	14523.9	11065.6	31327.2	26731.7	15903.6	14505.5	13422.1	14080.3
ENSG00000273210	AP001437.1		34.17	32.5571	31.7241	30.671	35.7311	28.2626	9.84848	6.36208	13.0853	12.8027	14.6238	7.59324
ENSG00000206195	AP000525.9		273.621	303.874	281.58	264.571	339.637	291.543	206.978	207.453	205.747	321.425	274.024	256.702
ENSG00000249731	RP11-259O2.3		2243.17	1835.19	1849.84	1657.22	1967.25	2040.04	1487.93	1646.02	1457.51	1692.13	1479.05	1563.8
ENSG00000273106	RP11-559M23.1		91.5032	78.5183	78.7003	92.8689	81.6167	90.4325	200.724	176.917	108.66	132.193	96.1002	100.617
ENSG00000273058	RP11-385F5.5		126.874	129.441	132.076	47.0091	49.8299	42.0448	51.6124	64.8612	46.1531	49.3781	37.5386	41.6297
CATG00000017584	CATG00000017584.1		21.1225	14.1698	11.5778	24.2963	11.8202	9.16632	11.031	77.1908	5.86742	10.1222	6.18292	6.72042
ENSG00000263312	RP11-459C13.1		49.5965	39.8156	33.7801	40.7538	85.3075	36.814	41.7445	39.5422	26.6214	32.7062	21.8183	24.0316
ENSG00000261713	SSTR5-AS1		91827.4	83372.9	77479	74684.6	94653.9	64028.4	50364.6	45998.3	49494.5	57911.1	45041.1	47394.6
ENSG00000231764	DLX6-AS1		325.875	265.043	241.783	295.819	389.625	306.658	485.182	505.926	341.301	350.665	297.569	285.25
ENSG00000248359	CTC-537E7.2		50.6786	58.6951	49.0125	47.8435	39.8805	50.078	38.0217	35.6762	27.0913	27.0742	14.5159	15.9037
ENSG00000228109	MFI2-AS1		196.309	178.839	164.994	200.466	207.067	174.184	238.955	272.046	144.228	147.066	120.585	135.06
ENSG00000272668	RP11-190A12.8		150.74	101.572	105.934	52.0868	107.473	43.2855	39.1832	45.6633	26.526	26.5881	19.5819	20.2736
CATG00000094077	CATG00000094077.1		20.5903	19.4308	18.5497	15.8446	54.594	14.7533	13.4857	18.066	10.1609	12.5553	5.3737	5.04541
ENSG00000245149	RNF139-AS1		42.1252	34.8424	29.3832	31.7703	43.9903	27.8709	39.4192	36.3996	19.3419	20.2994	17.9608	18.2211
ENSG00000237879	LINC00398		22.1334	17.6432	14.5483	15.4447	37.6586	11.9643	13.7639	19.824	12.5337	9.91841	10.2577	6.13031
ENSG00000267512	CTC-250I14.3		2467.2	2679.38	2164.64	2938.03	2488.4	3551.48	6340.9	6583.9	4241.39	4377.58	4132.26	4874.43
CATG00000069218	CATG00000069218.1		148.111	143.975	129.743	108.421	185.822	155.437	110.096	115.795	93.4216	95.8013	72.2408	76.7869
ENSG00000231265	TRERNA1		20.5593	21.3101	21.4026	17.1068	25.6722	44.5514	9.86178	16.7114	8.84678	8.74418	6.6716	5
ENSG00000231265	TRERNA1		20.5593	21.3101	21.4026	17.1068	25.6722	44.5514	9.86178	16.7114	8.84678	8.74418	6.6716	5
ENSG00000272146	RP11-755B10.4		38.5526	38.6469	29.4748	38.0808	50.0642	39.538	56.7035	73.4674	36.0097	60.7732	49.072	59.7972
ENSG00000236289	AC130710.1		252.754	217.33	187.781	230.913	223.484	229.397	276.63	416.43	293.407	269.952	270.243	363.316
ENSG00000204241	RP11-713P17.3		13.918	14.7308	15.1473	14.325	6.39181	16.4206	18.6284	19.0486	13.9023	13.7523	12.5245	14.7342
ENSG00000260193	RP11-83N9.5		86.9194	62.5658	62.0073	63.9272	122.539	63.1259	80.0692	64.6046	39.6292	33.891	29.0231	25.843
ENSG00000257663	RP11-1100L3.7		95.1232	77.2233	81.8056	93.6335	101.464	87.023	82.5774	89.9596	74.6162	104.567	96.063	84.6712
CATG00000066318	CATG00000066318.1		42.0593	42.6087	38.7161	38.1765	48.1146	33.5908	36.4284	34.2884	26.1271	28.3244	22.074	23.4608
ENSG00000230454	U73166.2		328.68	356.066	271.283	369.178	286.409	432.883	693.862	760.576	517.497	511.789	439.575	478.616
ENSG00000256894	RP11-283G6.3		995.043	1006.21	903.671	857.926	1341.95	908.101	1162.89	1093.72	613.163	857.303	586.269	670.848
ENSG00000234504	RP11-285G1.2		3879.53	4140.61	3807.4	6270.99	3314.07	4168.02	16488.4	12767	6102.85	6087.25	5450.91	5785.86
ENSG00000242753	RP11-716O23.2		154.216	120.68	121.531	104.1	126.475	97.4274	135.758	101.141	173.027	163.368	129.72	149.491
ENSG00000265100	RP11-147L13.2		1042.64	988.74	960.814	948.394	1119.65	913.858	1572.9	1641.54	986.845	1082.1	981.492	1080.85
ENSG00000243926	TIPARP-AS1		71.8267	58.6593	53.5233	56.3595	88.1608	43.3441	68.2384	112.584	46.5882	50.2844	48.3203	38.3649
ENSG00000268621	AC006262.5		56.0847	60.5098	54.2482	26.1371	20.4653	17.4573	5	9.20117	6.65932	8.09123	7.21839	8.65353
CATG00000103597	CATG00000103597.1		151.528	112.149	119.616	131.1	156.193	114.066	142.709	126.023	70.3159	86.9075	79.3535	89.2797
CATG00000001672	CATG00000001672.1		116.93	98.3668	90.1554	119.78	123.073	104.69	148.647	149.846	89.1384	98.9526	77.9947	87.4795
ENSG00000266677	RP11-258F1.1		54857.2	41132.2	37844.7	35482.7	56059.1	31792.6	22891.8	21514.9	21611.8	24708.6	17740.2	18762
ENSG00000233547	RP11-57H14.2		348.784	433.745	402.11	465.896	379.793	470.419	820.212	824.481	430.434	538.294	530.804	527.832
ENSG00000225172	RP11-16L9.2		84.7107	91.8752	89.9777	89.9638	89.4834	91.8977	295.835	313.73	170.167	179.495	178.912	156.281
ENSG00000231298	LINC00704		81.5159	74.8397	58.8877	76.5821	159.24	63.6694	47.2785	55.1901	29.4439	35.1796	33.9207	34.7674
ENSG00000234678	RP11-465N4.4		1010.46	910.864	1006.39	1110.59	1730.64	947.898	2147.55	1487.56	816.916	924.367	747.135	768.213
CATG00000049478	CATG00000049478.1		39.3194	40.4195	32.234	46.4524	33.3154	37.0347	68.7215	81.3471	30.8172	31.9258	40.8908	36.0123
CATG00000066465	CATG00000066465.1		18.4978	20.1543	8.85884	10.0004	14.6303	12.8098	14.4722	20.8652	15.4665	14.4465	12.6418	7.29112
LOC613266	LOC613266		15.3383	14.708	11.0327	14.1417	17.5644	17.4614	16.3453	18.8856	9.17656	10.8329	8.56317	6.50152
CATG00000010370	CATG00000010370.1		284.963	270.678	284.612	312.746	394.179	342.84	694.84	573.544	351.544	356.599	333.174	331.109
CATG00000000447	CATG00000000447.1		118.99	105.271	99.4753	145.968	139.611	121.424	142.137	190.132	80.528	77.8709	71.3765	83.7308
CATG00000013219	CATG00000013219.1		926.15	944.184	860.903	1232.52	1427.9	1283.88	799.455	901.417	698.557	1064.15	863.443	944.775
ENSG00000272501	XXbac-BPG299F13.17		871.842	1020.88	825.878	1098.51	1190.85	795.827	867.242	1017.52	476.522	605.006	512.174	645.121
ENSG00000258010	RP11-210M15.1		5125.55	7656.69	6746.13	8842.8	13877.3	6090.93	17126.3	15701.4	9177.3	10135	8124.35	8098.99
ENSG00000226505	AC016700.3		323.151	304.248	291.004	322.414	392.035	330.874	492.92	576.869	397.221	403.25	295.261	296.271
ENSG00000272575	RP11-702B10.1		22.9908	12.5399	20.4828	21.0768	19.6477	8.53336	8.50261	13.1136	9.37974	343.186	5	5.72821
ENSG00000272575	RP11-702B10.1		22.9908	12.5399	20.4828	21.0768	19.6477	8.53336	8.50261	13.1136	9.37974	343.186	5	5.72821
ENSG00000236778	INTS6-AS1		134.407	130.056	104.32	148.903	115.43	178.329	367.508	375.268	250.72	285.503	232.539	238.229
ENSG00000225377	RP5-1103G7.4		35.1788	33.7463	34.8922	23.0707	18.4971	14.8411	16.074	17.7294	17.2431	17.8125	11.7499	12.7682
ENSG00000225377	RP5-1103G7.4		35.1788	33.7463	34.8922	23.0707	18.4971	14.8411	16.074	17.7294	17.2431	17.8125	11.7499	12.7682
ENSG00000234936	AC010883.5		86.6576	86.4777	84.9195	92.4493	88.0289	87.6222	109.818	126.011	85.7298	79.2721	69.0919	66.0328
ENSG00000272735	RP11-467P9.1		36.8191	27.5418	25.7074	33.1393	38.2857	17.8927	17.3258	20.7643	14.5025	21.2576	16.3688	14.1046
ENSG00000272564	RP11-548P2.2		103.443	79.3578	94.5402	92.2324	115.713	86.6129	103.42	135.104	80.2276	83.3632	72.7877	64.2184
ENSG00000235888	AF064858.8		610.447	643.434	616.476	686.088	866.865	740.453	588.548	597.091	555.341	550.197	456.84	460.582
ENSG00000251396	RP11-163N6.2		624.969	503.384	483.188	503.454	702.545	619.229	552.815	595.101	469.495	591.246	586.761	564.752
CATG00000076233	CATG00000076233.1		41.6002	40.8334	34.475	36.7585	48.3895	30.0187	36.3899	30.5023	23.6906	23.3469	22.0161	19.9888
LOC100289511	LOC100289511		24.8297	23.7118	20.1387	25.7061	26.3069	12.187	24.4277	18.0249	12.2055	12.0515	12.0317	5.57387
ENSG00000251393	RP1-240K6.3		40.8937	34.7999	32.775	33.2174	46.2097	27.7376	60.9652	31.7351	19.6808	18.4927	11.0885	9.19784
ENSG00000248647	RP11-331K21.1		26.8212	13.7221	8.29819	16.3769	34.2617	13.4094	10.5873	18.496	5	6.56892	32.7408	13.3445
ENSG00000248647	RP11-331K21.1		26.8212	13.7221	8.29819	16.3769	34.2617	13.4094	10.5873	18.496	5	6.56892	32.7408	13.3445
ENSG00000231826	AC016735.2		449.422	450.483	409.264	505.265	597.219	516.722	863.197	864.384	496.967	399.02	353.916	359.124
ENSG00000238019	RP11-732M18.2		627.251	577.066	558.147	630.481	621.726	612.039	811.766	907.229	539.253	562.796	501.003	531.909
BC127823	BC127823		168510	137167	158521	183196	181345	152011	250154	245090	184843	175300	174240	168025
ENSG00000246731	CTD-2514K5.2		54.8221	45.9098	46.3605	56.1779	52.6975	48.4349	80.8205	92.2302	48.539	48.7451	41.4961	46.8717
ENSG00000253311	AC011343.1		202.983	187.273	179.939	182.117	220.105	191.734	139.292	161.624	109.729	131.719	125.748	128.612
ENSG00000253311	AC011343.1		202.983	187.273	179.939	182.117	220.105	191.734	139.292	161.624	109.729	131.719	125.748	128.612
ENSG00000254140	RP11-731F5.1		83.1776	82.5024	69.9039	67.6655	142.946	87.1489	91.3415	103.608	91.1846	88.8052	80.009	89.7676
ENSG00000258636	CTD-2298J14.2		137.362	149.675	139.083	111.506	142.094	129.008	106.628	102.909	73.9276	96.6032	77.8808	79.5359
ENSG00000260577	RP11-615I2.2		21.6458	20.5099	13.6146	20.2792	21.5425	21.5348	33.3737	28.8018	20.6317	23.1962	20.9026	21.5451
ENSG00000268650	AC068499.10		38012.8	39561.6	38722	54835.2	30071.7	42593.3	123623	108729	65214.6	61239	61247.1	58329.6
ENSG00000235620	AC020743.4		27.2865	21.6589	19.6988	22.9843	38.3239	18.3349	20.1907	28.0082	14.1582	13.583	14.5061	12.7739
ENSG00000256540	RP11-598F7.6		116.704	123.735	99.0538	114.965	160.181	100.701	168.331	197.024	100.769	119.709	99.1413	105.661
ENSG00000235899	RP11-345L23.1		14.8474	13.5954	15.3346	6.37965	7.41674	5	5	6.80795	5	33.4605	23.6436	20.663
ENSG00000227713	AC116609.1		76.0782	73.6033	72.8785	105.836	94.9822	73.9419	94.6009	138.368	54.1063	69.0863	56.5613	69.4524
BC127854	BC127854		67.8202	53.9179	47.1401	36.6219	36.8638	37.0092	48.7434	49.6127	49.6176	47.913	41.9252	32.7329
ENSG00000238120	CTA-941F9.9		17.7441	12.1453	10.9965	68.2283	93.0149	102.975	5	5	5	28.3507	21.0304	18.8574
ENSG00000267013	CTD-2171N6.1		34.338	30.084	30.5875	34.5871	42.5604	25.7868	26.6553	32.1632	20.4617	16.0183	11.9208	10.4541
ENSG00000231054	AC009236.2		385.928	344.494	331.305	382.502	538.451	371.297	726.364	698.4	323.543	381.508	309.22	347.85
ENSG00000231363	RP11-148B18.1		276.194	235.416	255.365	272.297	398.929	276.251	253.059	275.937	175.67	203.809	174.542	178.073
ENSG00000257870	RP11-616L12.1		1586.54	1541.38	1456.05	1523.54	1348.78	1580.3	1376.85	1451.17	1173.97	1270.63	1055.94	1090.73
ENSG00000248323	LUCAT1		1825.55	2023.64	2344.39	2392.65	3020.17	2027.42	5655.26	5024.04	3087.7	2899.72	2275.71	2185.61
ENSG00000225880	LINC00115		106.408	100.151	88.5145	115.015	117.114	124.407	223.839	249.144	135.26	143.033	137.085	141.862
ENSG00000255108	AP006621.8		22.0701	20.1629	19.6966	24.4365	19.5929	21.9487	28.3589	20.6646	16.878	28.4114	24.5882	19.0986
ENSG00000250041	CTD-2003C8.2		1115.68	1303.48	1124.47	1171.68	1968.97	1097.92	1324.61	1182.83	687.748	934.654	782.808	796.01
ENSG00000273289	RP6-109B7.5		50.1116	53.2698	49.0721	48.9649	65.8211	43.2744	52.6585	45.1468	35.0102	46.6259	33.5074	31.2205
ENSG00000248489	CTD-2007H13.3		79.7863	71.4351	68.7751	75.723	85.0588	65.1817	66.8307	62.6862	51.2663	46.2836	39.4144	29.2512
ENSG00000237734	RP11-298E2.2		16.3928	18.1874	15.4744	18.6713	12.1338	10.8618	25.6434	23.5458	10.0243	12.8535	10.5312	12.6995
ENSG00000250186	RP11-1079K10.4		617.747	459.949	453.552	455.723	588.712	541.941	559.432	666.582	554.338	709.248	632.981	593.597
CATG00000004052	CATG00000004052.1		17.8543	17.1104	12.7443	14.892	8.98402	8.24698	18.0589	18.9972	10.1926	11.0204	8.98862	6.40211
ENSG00000231364	RP11-413G15.1		22.7085	22.3015	20.0047	28.3213	19.825	23.5935	33.2086	43.025	15.2786	23.041	14.8099	21.0164
ENSG00000236054	LL22NC03-104C7.1		524.399	407.245	407.651	700.08	768.036	446.906	540.869	669.656	307.745	347.231	303.132	293.996
ENSG00000260701	RP11-449J10.1		52.8629	35.364	37.3964	43.0049	57.0545	36.097	36.3103	55.6544	16.8499	11.5209	45.6762	13.2523
ENSG00000257275	RP11-164H13.1		1080.54	1032.72	954.31	1337.42	1348.89	1526.99	2285.43	2424.21	1514.47	1469.41	1573.8	1470.07
ENSG00000240207	RP11-379F4.4		9.96923	5	5	5	6.3506	5	48.8676	19.8475	16.3071	22.6023	18.458	16.3243
ENSG00000241135	LINC00881		449.097	432.008	392.363	455.214	632.183	395.013	423.355	429.271	257.556	301.569	267.146	294.19
ENSG00000226920	RP5-1068B5.3		272.91	245.839	262.134	225.127	237.728	169.179	638.565	367.568	203.719	205.117	180.007	164.862
ENSG00000223552	RP11-24F11.2		119.909	100.806	102.082	103.583	132.764	110.073	80.0163	97.1324	68.7252	64.5857	58.5014	55.0943
ENSG00000227838	RP1-213J1P__B.1		135.9	136.673	131.517	145.468	180.052	179.686	146.031	153.477	106.395	128.083	104.125	113.207
ENSG00000260086	RP11-42I10.1		210.458	197.384	185.387	210.261	223.315	208.393	310.95	343.313	192.575	211.31	182.536	223.151
ENSG00000238005	RP11-443B7.1		15.6326	11.7558	10.5623	14.366	16.5684	11.0936	21.5959	23.0046	10.1081	11.1522	12.2832	7.24616
ENSG00000257671	RP3-416H24.1		500.626	464.248	427.065	371.297	463.499	448.377	376.447	487.388	449.146	333.381	276.918	294.923
ENSG00000272050	RP13-379O24.3		11.9558	26.2512	14.5617	17.5734	7.65741	5	8.2868	32.4573	9.71026	8.75486	7.28829	25.479
ENSG00000244203	FOXP1-AS1		24.1661	18.7272	22.2292	13.3476	18.3939	10.0568	7.51534	12.8868	10.2036	7.3262	5	5
ENSG00000269939	RP11-727A23.11		36.5173	28.5203	29.5154	19.0639	26.3223	14.0889	9.98197	9.02353	14.1356	14.9294	10.8862	9.58456
ENSG00000237853	RP5-833A20.1		27.3536	18.039	20.5045	23.8468	22.1941	13.6663	26.1411	32.5075	19.8036	20.7077	10.0781	13.9807
CATG00000117720	CATG00000117720.1		28.7387	32.9646	32.2551	30.6444	37.2537	24.8483	29.5019	30.6841	19.2662	18.3118	15.3163	13.5147
ENSG00000244260	RP11-521D12.2		105.323	94.7339	86.5312	94.1933	123.576	77.7848	84.2985	83.6296	46.9379	67.0328	50.0928	46.5912
CATG00000082852	CATG00000082852.1		82.9417	81.7286	75.0176	99.0128	104.977	91.4771	85.7445	102.128	61.9552	110.683	97.1428	93.8636
ENSG00000266498	RP11-45M22.5		137.573	131.229	116.469	152.105	110.45	138.28	218.092	301.692	112.639	132.289	134.491	134.89
ENSG00000266053	RP11-143J12.2		3420.09	3318.79	3104.14	3289.7	4189.93	3171.82	4504.85	4259.24	1830.72	2195.97	1797.71	1993.81
ENSG00000225331	AP001055.6		30.5415	21.3264	24.8749	26.0384	23.6761	14.157	31.3895	36.2577	16.6666	15.0887	11.8971	14.3458
ENSG00000226659	RP11-137H2.4		82.5622	75.1792	79.9819	91.0702	101.128	66.1723	89.9327	106.362	53.5784	54.3939	41.027	41.5296
ENSG00000233230	AC079807.2		20.901	14.5937	14.0431	15.1403	14.2648	8.62356	15.7122	23.8912	11.2039	12.2914	6.41225	16.6519
ENSG00000267018	AC010525.7		81.178	62.5037	59.6813	77.6007	97.5273	72.9308	65.9718	78.5816	58.1273	68.156	57.12	52.0662
CATG00000077542	CATG00000077542.1		213.462	188.317	181.626	184.844	247.048	195.21	268.947	291.371	182.552	173.674	142.032	157.932
CATG00000089571	CATG00000089571.1		87293	147366	135595	167107	107749	130832	205554	184448	120241	126509	122445	124009
ENSG00000239569	KMT2E-AS1		433.378	443.637	415.839	504.339	509.243	537.835	847.59	861.512	493.287	682.592	645.138	653.229
ENSG00000228386	RP5-1125A11.4		37.7677	26.4645	29.7491	31.8019	55.8819	31.2096	64.794	85.3614	25.2804	31.4424	25.4885	26.9079
ENSG00000267320	AC005780.1		28.1629	17.2437	18.7197	18.1881	41.5534	14.7863	15.5361	21.9039	12.597	12.7062	9.58589	11.1922
ENSG00000254154	RP4-798P15.3		289.808	293.225	272.379	375.598	412.743	308.91	372.564	368.301	178.875	209.916	170.645	186.411
ENSG00000175061	FAM211A-AS1		35.7969	34.5838	35.7923	35.5817	36.6441	24.0846	56.7443	51.7234	33.7965	31.1237	25.6126	20.1455
ENSG00000271133	CTA-293F17.1		10.9819	7.07829	10.2041	5	6.96819	5	12.9535	9.7105	14.1254	17.944	18.8	13.7634
ENSG00000272088	RP11-168F9.2		30.6441	23.7517	21.4883	10.7938	30.6003	10.7079	10.8878	9.414	9.94852	16.6664	16.0522	19.3381
ENSG00000250220	RP11-692D12.1		18.4013	20.8677	21.359	19.935	23.8697	27.318	26.9648	35.3154	17.8366	14.8662	14.1973	17.1274
ENSG00000262686	AC005356.1		368.192	343.984	391.137	451.096	381.008	381.879	647.635	887.541	382.907	372.872	307.939	365.39
ENSG00000272631	RP11-359E3.4		38.1512	37.6241	33.9005	40.4144	43.6876	29.9033	40.1679	38.9524	25.1139	24.6218	23.0611	20.0256
ENSG00000267342	RP11-552F3.10		128.292	136.266	122.667	156.172	152.374	151.965	189.846	235.447	101.536	110.708	102.187	122.244
ENSG00000249592	RP11-440L14.1		476.676	281.584	230.681	250.976	701.487	256.204	245.957	301.3	165.796	151.089	121.144	117.852
ENSG00000250451	HOXC-AS1		917.608	1094.8	979.46	1050.8	1026.2	1094.31	1418.41	1387.63	887.082	1127.26	994.347	974.972
ENSG00000257496	RP11-474P2.4		46.3035	30.8198	32.1413	29.9549	51.0195	31.7165	25.0385	31.2706	29.8964	32.7804	21.2979	20.319
CATG00000048062	CATG00000048062.1		38.9514	38.1626	35.9144	39.5293	45.4361	31.0389	41.1332	38.8267	29.6731	35.6528	24.3956	25.0598
ENSG00000138867	GUCD1		3345.93	3493.61	3366.2	2685.15	3681.15	3067.42	2035.7	2250.64	2275.46	2265.24	1797.7	1768.09
ENSG00000267288	RP13-890H12.2		117.483	95.0659	95.7845	79.3618	124.194	85.4347	91.4186	100.191	64.7713	74.1887	49.2253	62.5584
ENSG00000267278	MAP3K14-AS1		41.0355	40.7833	31.5439	37.4874	28.8377	37.1138	47.4134	56.201	37.5268	44.4319	39.9027	38.1251
ENSG00000246740	CTD-2382E5.1		47026.8	48280.1	46786.2	40117.1	57346.5	36280.7	26628.8	26056	28477.3	31231.8	24235.3	24872.1
ENSG00000272053	RP11-367G6.3		17.5925	13.7368	15.0566	13.4865	11.2618	7.26129	5	6.59388	5.31504	5	5	5
ENSG00000261049	RP11-357N13.1		404.218	405.417	388.647	439.517	440.771	436.654	743.887	829.021	487.756	525.405	465.767	461.517
ENSG00000238279	BX470102.3		106.906	97.3959	98.385	88.4449	97.2353	81.7294	53.6195	51.5258	40.3258	45.1003	39.0313	26.4533
CATG00000082918	CATG00000082918.1		81.9171	79.4728	70.8717	89.3068	93.4405	72.7356	83.3423	82.5141	43.8715	64.4711	47.7676	52.0011
ENSG00000229862	RP11-505P4.7		328.664	348.032	472.68	399.595	317.257	392.208	575.557	669.586	292.746	305.524	255.626	227.133
ENSG00000229862	RP11-505P4.7		328.664	348.032	472.68	399.595	317.257	392.208	575.557	669.586	292.746	305.524	255.626	227.133
AB488780	AB488780		120.665	130.558	132.685	85.1381	109.609	85.634	66.4314	78.2132	76.8214	87.7585	57.5207	58.3415
CATG00000113790	CATG00000113790.1		764.077	628.583	604.092	720.839	796.398	680.717	791.479	889.991	519.977	537.908	427.668	489.365
ENSG00000235609	AF127936.7		54.3424	45.5167	44.1908	49.7165	61.2511	44.0288	36.0984	30.7117	22.6257	28.0834	22.2485	14.7953
TUBB2C	TUBB2C		548.622	455.175	399.27	490.465	615.627	565.054	449.306	513.852	458.26	608.641	576.468	545.672
ENSG00000259125	RP11-545N8.3		33.4762	16.6703	23.2678	22.4408	34.0538	17.4992	17.9399	25.4462	12.1662	11.8564	11.2922	8.83761
ENSG00000242154	RP4-778K6.3		55.3557	33.6069	31.5998	53.8819	101.864	40.8247	24.2868	30.658	14.2034	12.549	6.18435	13.3418
ENSG00000272181	RP11-245J9.6		18.9399	14.834	15.0635	5	18.4876	5	17.8953	7.01843	7.22846	5.96492	5	5
ENSG00000266598	RP11-583F2.5		44.7472	37.7962	40.914	33.7045	68.1037	37.3252	22.5685	26.6598	23.7122	28.8973	30.8733	17.8998
ENSG00000221817	RP11-137L10.6		1202.06	1185.35	1112.72	1293.24	867.32	1421.12	3514.42	3351.49	1767.07	1802.32	1835.33	1681.41
ENSG00000226266	AC009961.3		273.914	271.717	250.73	263.643	300.271	279.269	268.712	292.006	196.333	198.418	171.226	190.712
ENSG00000226332	RP11-157P1.4		1731.74	1935.15	1801.83	830.694	1150.94	919.936	645.188	797.365	766.747	1023.08	837.569	836.868
LOC105374972	LOC105374972		68.8125	57.7502	55.5332	67.5273	73.573	69.8988	89.2255	102.526	62.0134	58.0245	50.8434	56.757
ENSG00000268061	NAPA-AS1		785.758	681.975	689.408	980.958	1142.46	782.982	1559.73	1806.92	981.473	862.78	839.042	1014.51
ENSG00000253295	RP11-779O18.1		17.2701	17.671	17.5535	16.5684	14.7195	13.3247	23.2221	32.9385	16.4127	14.8128	11.4805	15.8216
ENSG00000259042	AE000661.50		28.9855	25.5777	25.3612	37.2571	30.6671	29.4912	38.9278	43.0583	21.1522	22.5575	20.624	17.2054
ENSG00000224609	RP11-470E16.1		20.7971	15.669	13.8941	11.6041	21.7312	18.5869	11.2376	18.5056	12.5703	9.01434	5.943	5
ENSG00000259910	RP11-616M22.2		128.963	170.212	139.848	167.552	146.684	159.426	316.454	336.057	154.966	158.286	201.889	168.501
ENSG00000237819	AC002454.1		38.8293	36.6573	39.6643	36.3262	41.8723	34.8261	38.2062	39.1985	29.6648	32.6431	25.3029	24.4432
ENSG00000237243	AC022173.2		444.534	455.664	435.148	496.975	390.592	581.831	1295.29	1401.43	690.75	801.651	773.241	798.709
ENSG00000262791	RP11-961A15.1		1825.59	1695.55	1618.8	2168.54	1999.33	1902.6	5143.89	4621.73	2510.18	2599.53	2315.9	2334.82
ENSG00000228793	RP1-223B1.1		449.222	446.234	419.206	517.367	400.923	524.671	884.185	935.319	454.807	567.144	518.508	568.025
ENSG00000255404	RP11-770G2.5		19.6087	23.9741	18.9945	22.6729	20.6039	15.794	18.8375	30.4042	11.2	16.077	10.337	9.71803
ENSG00000235772	AP001625.6		60.6277	53.2863	49.1728	58.8362	56.3308	49.4015	55.756	66.012	42.5953	44.6244	41.4819	33.0183
ENSG00000259163	RP11-1078H9.5		273.628	290.095	262.969	356.58	307.176	408.06	567.077	631.897	378.276	417.909	425.762	407.19
ENSG00000233825	RP11-135A24.4		30157.2	26005.8	27248.5	36863.1	29137.7	35229.9	84532.4	68379	50965	48809	46067.1	47229.6
ENSG00000225791	TRAM2-AS1		40.5829	36.1067	29.23	42.7261	25.5847	30.9515	56.7833	61.9113	39.8468	38.7703	34.2287	35.0708
ENSG00000267662	AC007796.1		36.8232	31.308	28.247	28.7084	39.0973	22.9787	26.7062	36.1956	18.5727	19.1005	13.2055	13.5941
ENSG00000267662	AC007796.1		36.8232	31.308	28.247	28.7084	39.0973	22.9787	26.7062	36.1956	18.5727	19.1005	13.2055	13.5941
ENSG00000259503	RP11-543G18.1		19.4836	15.1637	20.3417	15.409	13.6759	15.3799	16.8825	24.4673	6.63816	7.85572	5	5
ENSG00000260805	RP11-61J19.4		70.7325	57.1015	59.1749	64.7762	125.219	52.3217	98.6238	78.1794	42.8269	45.1241	40.1214	36.0619
ENSG00000267177	RP11-756J15.3		9406.34	7493.81	7371.62	9232.47	9822.5	9829.81	12874.7	14512.2	10253.9	10415.4	11017.2	10316.1
ENSG00000197585	AC107218.3		180.478	157.674	160.8	196.874	189.475	164.658	293.068	349.206	169.968	170.911	166.044	175.326
ENSG00000231393	RP11-331F9.3		353.012	352.205	297.901	376.603	386.697	370.632	416.256	537.533	279.171	281.908	260.765	294.153
CATG00000035920	CATG00000035920.1		66.6637	74.1419	72.8669	72.4569	61.4183	75.8205	95.3044	106.959	63.5216	63.7194	67.1626	71.9076
ENSG00000253929	RP11-382A18.2		212.782	206.451	190.593	205.5	243.05	164.098	203.322	230.753	119.773	148.114	121.817	131.863
ENSG00000253929	RP11-382A18.2		212.782	206.451	190.593	205.5	243.05	164.098	203.322	230.753	119.773	148.114	121.817	131.863
ENSG00000230676	RP11-65J3.3		227.792	245.133	209.636	221.425	252.195	248.886	428.536	395.556	271.915	319.295	330.568	332.133
ENSG00000246067	RAB30-AS1		63.7677	60.3635	50.1117	49.7651	65.1719	49.4329	38.9549	35.8304	31.4329	36.5151	28.6166	29.4699
ENSG00000269534	CTC-453G23.5		32.4686	26.8705	24.3535	25.5057	41.8049	22.1691	23.9447	29.0535	22.5466	21.7265	25.2491	18.7757
CATG00000099735	CATG00000099735.1		5360.37	5073.98	4838.18	6822.14	6015.02	7874.19	10991.3	13153.3	8539.11	8882.22	9537.55	8803.23
ENSG00000273064	RP11-474G23.3		11.3	7.88352	7.66449	10.3188	63.8121	8.62038	5	5.6853	10.8368	18.3678	11.0724	7.91182
ENSG00000261253	AC137932.6		50.2783	46.831	38.3304	46.2124	48.4322	41.6605	35.8521	31.9233	27.5291	35.9494	22.8133	30.1081
ENSG00000231881	RP5-1120P11.3		98.4823	87.9628	78.962	95.2658	85.9293	84.8783	127.819	130.991	71.3482	72.5202	59.3994	67.6254
CATG00000106032	CATG00000106032.1		159.404	133.433	138.935	159.467	192.275	143.982	175.503	167.337	93.0506	111.317	92.5713	98.3681
ENSG00000218510	LINC00339		182.718	179.873	177.907	137.303	189.845	130.407	191.808	199.683	141.707	184.062	149.706	153.087
CATG00000047995	CATG00000047995.1		63.8292	56.7077	53.6229	56.1479	97.4212	52.6442	65.3812	55.6758	41.1227	52.2928	28.4931	38.6684
ENSG00000266642	RP11-20B24.4		68.2677	61.3821	59.9257	58.4376	63.3908	37.716	64.4684	59.8697	36.9839	40.6007	35.3719	33.4897
CATG00000005604	CATG00000005604.1		27.1514	28.811	19.6539	18.6634	25.1639	21.8299	33.071	23.4628	16.944	18.5867	11.0719	11.1958
ENSG00000253921	CTB-113P19.3		38.9842	44.9991	39.8993	42.0739	42.4762	44.4309	104.59	88.7312	46.3145	54.7533	48.589	45.7414
ENSG00000248896	CTD-2135J3.3		98.5575	75.3513	79.7131	89.193	98.7803	98.1836	92.9967	140.121	61.864	73.343	61.291	70.8242
ENSG00000267423	AC005616.2		218.75	224.447	238.543	265.081	223.32	258.378	441.551	465.99	269.639	316.02	262.917	275.89
ENSG00000234494	AC003665.1		373.396	390.803	377.257	392.54	404.229	425.886	729.614	762.224	382.147	472.637	420.8	443.689
ENSG00000234494	AC003665.1		373.396	390.803	377.257	392.54	404.229	425.886	729.614	762.224	382.147	472.637	420.8	443.689
CATG00000088115	CATG00000088115.1		38.3087	31.5397	35.9172	34.8231	31.7106	26.7441	36.5626	43.7676	22.3538	21.7449	19.7939	19.0035
LOC100130744	LOC100130744		9674.01	7598.43	7703.54	7805.29	13460.2	5991.05	4486.92	4395.17	3684.82	4689.47	3207.08	3435.12
ENSG00000237742	RP11-624M8.1		902.032	790.732	751.407	732.041	845.425	807.064	646.56	737.517	621.689	766.854	633.962	645.126
ENSG00000271780	RP11-1017G21.5		32.0691	30.7873	22.5323	21.6689	20.2701	22.1037	10.8366	29.5953	21.2316	34.6165	31.6529	26.2959
ENSG00000233799	AC139887.4		864.93	865.633	786.129	824.326	1164.62	872.802	986.314	1154.88	683.94	701.212	588.374	642.665
ENSG00000224409	RP11-114B7.6		15093.8	16613.1	14959.2	14773	15631.1	12973.4	9505.94	9671.6	8336.91	9546.13	6605.7	7317.16
ENSG00000225077	LINC00337		769.792	766.256	784.696	806.64	885.347	909.181	1483.01	1509.25	1061.14	1037.72	953.361	929.229
CATG00000032106	CATG00000032106.1		106.363	98.0799	104.212	121.487	150.317	126.104	115.467	136.857	70.361	58.4242	49.8923	55.5008
CATG00000095338	CATG00000095338.1		35.0031	31.6669	30.3681	40.3358	24.721	22.9801	50.109	61.0786	24.3023	26.3825	19.599	28.5357
ENSG00000223999	LL22NC03-102D1.18		31.4541	24.5233	21.8362	20.0169	43.5547	17.3541	20.493	17.3399	23.1072	15.0028	10.4224	9.01526
ENSG00000204187	LINC00619		15.8835	11.694	13.1987	12.069	51.3078	6.45038	6.6207	6.49315	10.981	9.47707	5.03265	5
CATG00000068347	CATG00000068347.1		96.078	88.6546	82.926	85.1689	97.3569	81.915	73.7604	88.31	55.6612	56.1816	42.6198	45.5257
ENSG00000258216	RP11-654D12.2		213.063	180.423	186.648	191.338	233.615	201.782	234.908	255.663	170.28	186.75	156.971	157.269
ENSG00000258216	RP11-654D12.2		213.063	180.423	186.648	191.338	233.615	201.782	234.908	255.663	170.28	186.75	156.971	157.269
ENSG00000233321	RP11-482E14.1		83.3842	61.2667	68.0369	76.6676	85.6573	69.4616	103.185	122.647	70.2821	62.9762	53.7125	63.4434
ENSG00000245067	IGFBP7-AS1		24.1689	21.2668	20.9729	23.1497	22.4574	10.8234	12.3573	18.592	13.989	14.5927	8.32032	8.16271
ENSG00000259725	CTD-3032H12.1		27.224	27.015	26.3932	25.5388	17.536	18.7191	21.568	28.7935	23.1556	23.9931	19.2248	16.8722
CATG00000078812	CATG00000078812.1		31.5658	23.8954	21.1974	28.4342	25.1113	17.3432	31.2585	37.1631	24.4553	25.733	15.7618	11.434
ENSG00000246863	RP11-325N19.3		856.78	670.516	655.636	608.807	971.724	574.552	160.083	207.57	162.818	191.875	142.232	147.442
ENSG00000230699	RP11-54O7.1		122847	135913	129708	127275	142662	108114	94064.8	95886.2	88036.7	97733.8	78110.6	85272.6
ENSG00000250310	RP5-1029K10.4		83.4461	88.2269	89.24	88.3955	129.386	82.4805	111.956	107.162	59.1166	65.4479	59.4247	52.1934
ENSG00000196517	SLC6A9		870.446	1002.79	959.808	855.892	1193.54	1049.04	447.298	456.213	528.327	342.808	269.81	258.052
CATG00000094965	CATG00000094965.1		1081	869.007	820.73	1070.63	961.404	1216.02	1717.02	1953.26	1178.71	1321.95	1313.83	1250.41
ENSG00000255100	RP11-21L23.3		91.8232	86.8501	83.3621	74.3544	80.1734	72.7688	106.452	98.7396	68.9602	79.9737	59.7869	63.1177
ENSG00000267583	RP11-322E11.5		922.548	824.845	799.924	972.355	942.526	1107.17	1582.83	1828.23	1111.75	1113.97	1159.74	1071
CATG00000028064	CATG00000028064.1		110.903	133.181	109.672	182.392	100.326	184.553	34.4665	31.9233	22.2192	46.3469	40.3798	40.8491
CATG00000055118	CATG00000055118.1		103.58	88.1604	69.1864	69.8049	132.646	68.125	68.0284	80.0413	52.0237	53.8432	45.2309	40.8947
ENSG00000273008	RP11-351D16.3		22.6905	16.2194	19.9388	14.7372	18.1389	12.7322	5	14.7026	9.59927	24.6237	18.1484	19.0804
ENSG00000255518	RP11-148O21.4		28.1936	24.1306	20.4893	21.7714	32.8967	15.7649	21.6274	35.6699	12.6776	14.9686	12.0132	12.554
CATG00000089571	CATG00000089571.1		24.7736	14.9837	15.7607	12.7855	23.4027	8.9348	14.0126	15.7684	14.0284	10.0243	6.4915	8.91015
ENSG00000101246	ARFRP1		81.8179	85.0382	72.6352	62.0456	62.0525	93.4311	47.1273	52.3534	45.6267	66.3972	54.8812	54.1852
ENSG00000228162	AC097713.3		544.011	691.666	680.461	816.227	543.361	845.657	1751.3	1870.93	1032.66	885.051	692.974	734.552
ENSG00000120539	MASTL		84.5377	90.6411	80.5648	64.5139	59.9936	68.1655	110.192	90.4964	76.8317	90.4176	78.4669	74.849
ENSG00000247199	RP11-373N22.3		58.477	53.8301	57.6294	65.4587	66.1017	44.1201	60.1578	69.1136	35.8014	38.7679	35.5428	32.4889
BC127952	BC127952		649.822	574.742	592.857	631.627	795.661	578.574	799.35	854.062	541.311	507.4	459.559	561.797
ENSG00000272734	ADIRF-AS1		21544.4	12094.4	12676.1	21537.4	38147.6	16598	18011.5	17946.3	10309.4	8257.33	7045.44	6857.37
ENSG00000266913	CTC-548K16.2		119.485	112.353	106.112	126.334	114.826	120.247	224.631	249.319	137.219	135.272	123.913	126.803
ENSG00000273221	RP5-1180E21.5		713.805	672.669	613.374	573.695	758.01	657.813	638.421	590.869	608.15	828.286	704.775	672.708
ENSG00000236069	RP5-1011O1.3		1471.15	1818.09	1624.91	1336.5	1457.55	1396.98	1165.09	1227.83	1102.1	1244.5	951.858	983.599
ENSG00000271737	CTB-113I20.2		174.982	167.056	152.686	123.728	170.628	166.65	164.969	180.801	185.667	302.34	256.929	244.574
ENSG00000230483	AC124057.5		50.9608	41.1889	40.7338	42.8154	57.1221	39.7884	50.9721	52.4803	33.7896	40.5772	31.575	29.5873
ENSG00000237819	AC002454.1		6744.65	8129.61	8001.03	8569.76	8606.42	8730.34	20522.3	26845.1	14545.6	15823.1	14573.6	13310.7
ENSG00000224063	AC007319.1		19.462	14.9841	13.3818	21.4505	19.7768	17.0229	8.36271	7.64086	16.2428	31.0845	26.9535	26.9997
ENSG00000224063	AC007319.1		19.462	14.9841	13.3818	21.4505	19.7768	17.0229	8.36271	7.64086	16.2428	31.0845	26.9535	26.9997
ENSG00000237370	AC010907.2		2731.76	3220.87	3127.01	3254.5	2835.46	3538.12	9301.08	7875.41	4796.26	6091.18	5614.15	5383.41
ENSG00000259255	RP11-627D16.1		18.1019	13.1437	12.787	12.9562	19.178	6.45015	5	5	5	5	5	5
ENSG00000238123	MID1IP1-AS1		325.954	306.462	309.517	341.444	469.133	366.084	437.504	463.839	278.604	312.217	257.275	273.97
ENSG00000229782	AC118754.4		23.5336	22.5118	20.0089	25.0368	35.4842	15.4307	20.8382	29.3733	17.715	14.6687	10.768	10.6154
ENSG00000264515	CTC-525D6.1		109647	129082	123161	143140	113372	103811	114420	111237	86954.9	96612.7	88226.5	93689
ENSG00000264515	CTC-525D6.1		109647	129082	123161	143140	113372	103811	114420	111237	86954.9	96612.7	88226.5	93689
ENSG00000243903	RP11-285B24.1		49.0161	62.8463	52.2145	64.367	71.8177	63.2092	61.7104	63.5252	29.6496	47.5743	33.3573	51.4295
ENSG00000226063	AC009531.2		58.9046	64.2343	54.6511	63.8679	69.0965	58.48	63.2882	86.522	36.8665	39.1901	32.4186	29.8754
ENSG00000267458	CTC-425F1.4		4448.63	4539.33	4350.64	2662.02	3956.94	2653.17	2820.23	2853.74	3150.63	4339.72	3296.86	3435.65
ENSG00000254872	RP13-870H17.3		159.856	158.358	144.966	156.805	175.418	140.327	320.648	297.821	216.048	171.983	158.671	136.631
ENSG00000234880	LINC00163		12.4992	14.1306	12.2625	18.9326	19.6733	6.89412	14.3103	12.7956	5	42.9461	5	5
ENSG00000261616	RP11-6O2.3		26.3123	31.3311	21.5375	24.374	42.2974	21.1646	29.1777	27.1848	19.7846	17.3537	15.355	10.5654
ENSG00000267549	AC006116.17		212.489	194.343	192.598	208.756	240.637	213.682	317.519	352.2	184.036	200.312	173.191	194.836
ENSG00000253811	CTD-2363C16.1		1342.28	1233.53	1209.43	1587	1815.38	1901.4	2644.21	3020.34	2001.58	2013.66	2119.15	2026.39
ENSG00000228043	AC097721.2		13.8493	13.5557	9.83703	12.3403	8.27354	15.1758	14.1739	11.9812	13.4559	14.7844	7.4998	6.16437
CATG00000087267	CATG00000087267.1		9828.43	8221.71	7532.92	11293.2	10175	11149.5	20940	18604.5	10177.3	10837.9	10929.2	10618
CATG00000032222	CATG00000032222.1		4547.03	2741.08	4999.53	6774.52	6421.14	4944.79	15757.4	16712.3	6461.01	5766.8	4197.01	3780.33
CATG00000115554	CATG00000115554.1		62.4281	90.4288	68.2044	69.8055	55.0305	74.8316	118.341	140.315	71.785	90.4249	79.8633	78.2687
ENSG00000168904	LRRC28		87.9417	93.5001	84.4637	81.9978	103.34	88.0518	67.0436	65.7186	63.2553	50.3415	44.7337	39.0728
CATG00000101671	CATG00000101671.1		46.8032	44.5883	28.7264	38.7617	47.4853	44.2381	56.6748	44.0574	29.0362	44.9379	27.1481	23.4358
ENSG00000196810	CTBP1-AS2		56.1648	61.1984	54.2934	53.7696	58.4078	65.3805	77.0109	83.7861	69.6624	54.4618	46.5082	31.6009
ENSG00000232043	RP4-530I15.9		31.6491	29.2759	27.254	23.7368	31.2895	25.896	34.4178	32.6158	19.0332	15.8251	17.2977	19.4732
ENSG00000224078	SNHG14		77.3233	83.6911	83.8773	59.718	83.3408	60.2685	89.3352	108.72	75.8673	72.9019	58.1519	57.9897
ENSG00000230131	RP11-282I1.1		20.6137	22.4941	24.5608	25.7856	27.1857	15.6658	29.059	29.9382	14.1375	17.9069	17.7088	15.603
ENSG00000267125	CTB-31O20.6		51.3852	40.4096	36.1983	44.6647	51.8906	51.2096	59.6665	52.9571	47.4012	67.3484	73.161	67.1846
ENSG00000251151	HOXC-AS3		510.773	488.795	355.366	453.953	600.299	473.912	873.041	797.286	678.566	662.709	576.326	578.494
ENSG00000236311	TLX1NB		29.4357	26.525	24.8094	20.5091	44.8983	19.9793	21.1675	20.7452	15.4876	17.0762	10.1955	7.23939
ENSG00000227091	RP5-1028L10.1		101.23	86.4698	84.9655	88.0704	106.85	77.4708	103.332	116.218	66.5701	71.9564	63.0278	64.0223
AY927475	AY927475		72.7177	53.7461	58.0237	59.7362	75.5482	56.6691	60.9045	71.4322	38.8357	41.5116	24.5854	35.1806
ENSG00000229607	RP5-1125N11.1		29.4243	27.1261	23.8346	25.4159	34.3038	20.3702	16.2471	31.6825	13.4332	31.1416	17.4337	19.9616
ENSG00000273076	RP3-508I15.22		46.9089	40.7341	38.9371	37.7363	38.5326	32.6679	16.1426	17.4008	15.8908	19.5384	15.1712	13.596
ENSG00000235470	RP11-225H22.5		34.5881	28.7222	28.4322	28.5653	31.8998	19.275	21.3753	26.5155	14.7122	12.6798	8.92378	7.4787
ENSG00000261481	RP11-77H9.6		53.8705	57.4516	55.3893	37.2945	52.063	33.6217	51.7126	47.2562	28.0129	35.6369	30.5518	27.6083
ENSG00000259332	ST20-MTHFS		264.53	256.843	255.642	341.497	309.199	402.897	550.395	622.88	364.136	405.499	401.022	371.516
ENSG00000255389	C6orf3		20.6431	23.9673	23.3319	8.59072	15.3599	25.8346	14.5661	14.3529	12.6708	8.16186	5	5
CATG00000110009	CATG00000110009.1		380.912	331.786	318.15	399.428	456.336	346.215	525.818	547.918	288.656	313.453	281.269	294.139
ENSG00000172965	MIR4435-1HG		87.7743	81.635	79.8929	81.5587	89.1297	70.6276	99.3294	110.455	65.1661	71.5932	56.8135	61.7775
ENSG00000249073	CTD-2131I18.1		508.374	536.421	467.828	498.791	567.946	513.521	619.048	558.406	260.053	321.379	249.18	273.065
ENSG00000250413	RP11-448G15.1		86647.2	96318	92687.5	109640	105172	84982.9	107209	87840	60366.3	69226.2	59595.5	64913
LOC105370619	LOC105370619		11436.7	9615.65	8358.71	9554.16	17306.7	11408.2	16459	16251.2	13794.6	11813.7	10623.4	13003.2
ENSG00000261366	MANEA-AS1		15.4135	14.1863	12.3067	14.1344	12.0689	7.85528	13.3941	12.6011	6.90489	8.8484	5	5.45302
ENSG00000203441	LINC00449		118039	123021	115868	109840	119530	95167.8	83416	75956.9	81020.2	92701.4	72657.7	77599.3
ENSG00000223907	RP11-439L8.4		16.1583	23.4157	10.7156	12.4382	12.6416	13.2242	16.1034	19.8553	13.8549	9.97654	60.9489	10.8934
ENSG00000237476	XXbac-B135H6.15		48.6449	58.2216	55.211	15.2963	24.7674	31.8191	5	5	5	5	5	5
ENSG00000261976	RP11-506D12.5		782.121	663.106	599.462	706.221	979.562	785.921	944.683	1055.32	764.623	667.288	580.089	678.878
ENSG00000249348	UGDH-AS1		1336.79	1091.7	1054.3	915.052	1166.17	1124.24	795.624	911.466	789.035	854.259	689.289	695.545
CATG00000081395	CATG00000081395.1		130.33	136.623	122.457	155.425	128.568	152.821	246.991	298.64	160.517	158.265	121.099	141.523
ENSG00000232453	RP4-794H19.1		20.6275	12.0445	15.536	17.3822	40.4732	30.2882	9.36971	29.4242	10.3338	10.4378	12.9064	12.1564
ENSG00000231128	RP5-1073O3.2		22.4196	16.6234	19.4224	22.1599	16.7415	12.305	27.2503	15.718	5.82021	7.35614	9.74783	5.32033
ENSG00000224565	RP1-148H17.1		55.2728	54.5097	50.5391	43.8119	59.9067	52.8892	84.5906	87.8009	47.2058	42.3175	45.7049	52.0358
ENSG00000213904	LIPE-AS1		1881.71	1857.21	1863.68	2210.14	1705.75	2229.81	3310.14	3632.47	2004.91	1989.36	1737.52	1943.79
ENSG00000264112	RP11-159D12.2		991.176	1039.85	936	1068.24	1031.96	1081.29	1431.43	1462.83	1003.11	1128.19	1000.09	1082.12
ENSG00000249167	CTB-118N6.2		369.357	367.77	348.373	318.665	513.833	332.898	534.312	577.989	380.818	363.565	301.497	348.831
ENSG00000188938	FAM120AOS		253.886	239.239	197.81	249.106	249.468	267.349	442.598	435.593	323.769	306.694	322.17	348.42
ENSG00000232855	AF131217.1		218.582	207.507	167.447	168.002	276.467	175.38	113.373	128.028	112.246	108.683	87.6201	96.0328
ENSG00000271086	NAMA		358.954	313.122	297.238	391.383	721.381	418.381	272.641	300.652	254.42	342.899	284.517	292.262
ENSG00000225683	AL078585.1		135.525	128.852	130.665	164.828	189.506	146.461	195.313	207.567	92.0298	105.271	85.3141	88.8452
ENSG00000247311	CTC-441N14.2		216.043	227.238	213.776	251.89	242.793	255.442	268.323	252.15	189.045	159.91	110.685	125.514
ENSG00000214894	LINC00243		17.5582	18.8005	16.0216	15.3127	14.549	6.86585	13.6261	66.3077	7.66316	16.0468	9.97965	5.81841
ENSG00000260260	RP11-304L19.5		1785.4	1559.25	1545.33	998.687	1293.62	1092.83	1129.84	1204.85	1104.51	1955.25	1622.38	1571.26
CATG00000061441	CATG00000061441.1		27.8013	21.3817	20.9236	29.1967	25.7843	14.2008	22.7464	20.8137	9.92049	13.9626	8.32149	8.75834
CATG00000078680	CATG00000078680.1		49.6126	52.3893	45.5869	49.6434	37.368	46.2502	85.2821	72.2886	47.2996	56.1671	52.8625	47.0069
ENSG00000225039	LINC01058		177.409	149.065	125.094	135.095	226.789	124.408	131.634	121.61	94.1107	116.001	97.9403	100.211
ENSG00000262681	RP11-311F12.1		24.4249	24.5757	22.6865	19.1619	12.2954	10.3528	5	5	5	30.4707	20.6123	17.1467
ENSG00000230390	LINC01048		20.212	21.7664	21.1741	26.392	19.902	18.1177	35.8162	39.6899	16.202	21.8551	23.1635	20.5741
ENSG00000246560	RP11-10L12.4		41.8543	41.2065	36.6739	46.7479	38.9589	40.9455	43.897	45.1935	21.0379	30.2675	17.0893	21.1972
ENSG00000233791	LINC01136		941.604	848.418	878.707	971.1	1002.43	1019.91	1578.17	1663.18	1104.72	1074.21	928.491	945.384
ENSG00000253792	CTC-436K13.5		27.7684	18.566	17.6414	20.9193	29.5734	17.8589	27.7341	30.0579	13.9929	15.0502	15.6161	14.3004
ENSG00000267212	CTD-2659N19.9		656.923	612.521	553.203	573.848	650.455	575.118	843.684	899.309	488.004	856.22	832.009	807.463
LOC105370333	LOC105370333		176.791	170.267	155.819	165.921	178.795	180.92	194.785	214.121	111.591	152.881	139.405	146.739
ENSG00000269900	RMRP		22015.4	12854.8	11723	16392.4	17222.4	17942.3	19408.1	21022.4	19191.3	23157.5	19370.5	18956
ENSG00000230454	U73166.2		64.7001	59.3103	51.4262	55.8249	70.2558	49.3479	51.6139	58.6772	43.1825	43.4499	33.4771	45.1714
ENSG00000227237	AL672294.1		99654.9	85678.3	99517	135836	103561	97071.4	187876	184301	120587	113933	107052	107368
ENSG00000247556	OIP5-AS1		421.914	485.143	448.26	641.444	528.907	784.228	1101.22	1287.48	852.144	777.689	889.882	803.7
ENSG00000242512	RP11-416O18.1		46.7876	38.9093	44.203	44.8694	56.9699	40.4156	41.9531	56.6855	25.1423	27.1393	22.0742	22.9796
ENSG00000255545	RP11-627G23.1		75.2447	56.3926	62.0655	56.9528	79.9349	60.2914	66.2359	77.8336	48.185	46.395	34.9468	38.438
ENSG00000228649	AC005682.5		54.2513	47.8904	43.8647	35.1802	49.2131	50.0397	35.0723	40.2334	25.8313	63.5327	33.0054	34.1031
ENSG00000213793	ZNF888		59538.9	58725.9	57038.9	51266.9	63215.3	46288.4	34915.3	34054.9	33644.3	39655.4	30453.5	31718
ENSG00000250206	RP11-436H11.2		2291.65	2151.46	2182.31	2365.69	2524.42	2467.93	3302.76	2960.81	2222.35	2015.54	1589.18	1766.63
ENSG00000248571	RP11-768B22.2		21711.8	31808.2	27705.2	39355.4	29096.8	26504.2	38270.9	31950.7	11264.8	14042.8	12346	12881.1
ENSG00000258457	RP11-298I3.4		51.8017	32.5743	38.3683	47.3867	57.9015	39.7428	44.2947	48.8137	31.0675	38.0584	29.7159	27.8245
CATG00000039829	CATG00000039829.1		86.8084	80.7006	78.895	81.384	74.6372	109.454	136.991	149.628	95.2325	84.108	78.5091	83.7161
CATG00000076041	CATG00000076041.1		1069.64	1229.13	1470.43	1569.59	784.945	1425.89	12169.6	9112.9	4298.53	3761.1	3518.93	2857.44
ENSG00000235609	AF127936.7		11.732	17.8155	14.8138	8.51562	6.43069	20.0766	5	9.77883	6.32964	9.49625	7.84059	6.1711
ENSG00000225465	RFPL1S		102.557	106.488	96.5008	101.014	129.086	99.8771	121.917	136.495	73.7031	78.2038	64.1216	73.5519
ENSG00000182057	Z83851.3		815.012	816.711	730.409	990.975	774.655	960.523	1929.81	1928.15	898.596	1022.82	929.375	1043.54
CATG00000056922	CATG00000056922.1		201.923	202.272	196.849	204.225	244.509	204.237	248.711	266.101	147.255	163.365	139.774	153.721
ENSG00000235269	AL162759.1		27.0399	24.959	25.4426	26.8315	32.2686	19.1651	35.784	24.5511	16.765	16.19	13.1305	12.5744
ENSG00000185433	LINC00158		15.9868	9.25002	10.7202	12.5283	8.11922	5	11.9122	21.4446	7.73742	5	8.22268	9.76697
ENSG00000234506	RP11-274B18.2		49.2017	49.8566	48.232	60.1038	51.9127	58.0342	110.883	96.7178	43.0483	54.1145	54.1174	50.1106
ENSG00000163364	LINC01116		20.3004	18.5573	16.5451	16.5596	19.5841	18.6232	11.694	21.0308	10.8512	10.111	10.8059	7.2608
ENSG00000261474	RP11-452L6.1		85.5387	82.4261	82.6844	49.496	115.064	60.0646	28.3729	36.2315	47.7803	20.4444	11.7465	8.05395
ENSG00000264630	RP11-4F22.2		53.4007	58.4739	51.9417	50.7923	76.1168	50.6271	72.8384	99.9545	74.4681	66.7294	45.5617	48.906
ENSG00000215908	CROCCP2		110.314	129.757	118.646	148.789	167.739	168.79	433.069	275.001	113.903	163.636	137.692	141.023
CATG00000083746	CATG00000083746.1		356.668	340.806	321.32	338.881	476.039	331.31	409.75	382.985	255.756	264.042	200.385	211.843
ENSG00000263293	RP11-290H9.4		248.269	262.207	254.572	268.761	332.452	280.039	461.988	431.382	287.844	336.741	267.909	284.736
ENSG00000254588	RP11-1007G5.2		54.6153	55.6194	55.3672	63.9306	112.379	51.7902	68.8919	75.2913	26.8859	29.5336	31.4772	23.4039
ENSG00000272894	RP5-1159O4.1		41.568	37.9529	36.4798	27.573	23.1619	26.8642	22.7523	23.6538	22.6501	34.9694	26.0702	20.514
ENSG00000272688	RP13-270P17.3		86.5437	84.4231	75.7065	54.3264	70.3934	53.1605	54.1768	47.2327	47.4123	94.6193	65.9727	63.1287
ENSG00000267601	RP11-323N12.5		75.9205	70.4903	67.6014	239.215	41.5715	55.4424	25.4262	43.0607	15.6588	18.0174	15.2994	9.66249
ENSG00000257474	RP11-359M6.1		123.467	109.377	111.045	167.964	214.355	161.814	100.821	93.1675	75.1576	143.838	124.506	133.999
ENSG00000236866	AL157902.3		15.7501	15.9816	14.711	12.1075	20.8722	14.9548	21.631	20.7899	11.3221	13.1203	6.8485	13.4222
ENSG00000235831	BHLHE40-AS1		120.041	100.311	128.533	116.647	161.116	110.604	516.128	180.377	87.8468	93.5844	85.791	81.4711
ENSG00000249993	BFSP2-AS1		158.754	155.325	145.035	186.469	192.96	217.707	333.437	395.006	241.498	222.927	234.977	212.915
ENSG00000224597	PTCHD3P1		152.331	122.833	132.85	152.524	148.976	125.992	251.537	262.88	124.53	134.372	134.314	128.04
ENSG00000235236	RP13-131K19.1		54.3956	50.0817	52.7171	53.5163	48.2061	57.3083	79.2998	82.7031	58.3603	56.471	55.4395	47.8264
ENSG00000144455	SUMF1		2071.73	2172.48	1960.73	2487.39	2182.58	2520.32	4835.31	4462.01	2601.28	2653.03	2416.79	2690.89
ENSG00000253669	KB-1732A1.1		730.937	714.451	660.789	713.144	776.212	729.327	1317.18	1337.65	757.184	727.083	602.581	707.526
ENSG00000265688	MAFG-AS1		36411.5	39594.7	41848	49690.4	29041.4	44099.6	141572	137340	80241.3	76210	78470.6	73708.8
ENSG00000257830	RP11-845M18.7		539.136	561.737	531.791	602.555	598.611	615.249	1036.47	1038.11	525.334	533.215	523.697	590.539
ENSG00000237513	RP11-325F22.2		900.215	875.229	793.24	1011.19	1478.55	939.387	1290.44	1265.94	769.313	814.026	738.218	860.864
ENSG00000224276	RP11-336K24.5		69.4113	61.9619	62.6831	65.6894	95.3698	47.8744	62.6304	74.5007	46.9628	52.7876	41.1034	46.1144
ENSG00000253351	KB-1047C11.1		31.874	28.8928	27.2193	30.8061	29.0424	22.0991	39.6884	41.8979	20.7814	20.3724	22.941	23.9241
ENSG00000255507	RP11-535A19.2		711.012	854.564	823.683	1015.79	764.697	1077.59	2201.75	2329.74	949.595	1303.12	1121.33	1308.8
ENSG00000267226	RP11-126O1.5		82.834	74.2081	70.4882	72.5268	101.188	62.009	64.3087	67.2928	43.0886	54.5647	42.3863	45.7268
CATG00000028159	CATG00000028159.1		677.663	740.493	1237.48	2024.81	1717.1	1088.84	6444.01	4300.67	1328.64	837.882	424.223	492.78
AK097910	AK097910		19.5342	16.1817	16.6676	15.5431	13.7942	10.656	20.8036	16.9089	8.94098	7.98137	11.7658	5
ENSG00000258301	RP11-488C13.5		105.014	100.271	97.0819	97.655	126.273	89.0229	93.9925	97.186	59.8823	73.2328	59.8141	53.6112
CATG00000106270	CATG00000106270.1		35.5796	29.4657	31.3236	31.2618	43.84	18.493	33.3581	33.1233	17.4452	24.6438	19.4436	14.3537
CATG00000078994	CATG00000078994.1		2664.34	2400.91	2287.09	3132.09	3733.45	3513.52	5088.46	5444.43	3583.08	3437.61	3646.77	3470.9
ENSG00000218109	KIRREL3-AS3		53.57	50.0652	48.4632	53.9151	63.6611	44.9869	62.4905	58.766	30.0255	32.1875	27.1596	27.5122
ENSG00000259583	RP11-66B24.4		39.237	80.246	30.7685	33.0815	46.4947	33.1654	33.1621	27.4454	21.9187	27.0693	22.2984	16.4191
ENSG00000231013	AC013275.2		659.786	615.795	613.277	691.052	831.649	714.551	1533.13	1626.17	921.214	943.892	748.362	741.952
ENSG00000260793	RP5-882C2.2		80.4751	76.8606	69.1492	59.527	113.802	57.7327	109.55	87.4904	61.7025	69.1296	63.4585	62.8149
ENSG00000234953	RP5-837I24.2		174.217	154.268	141.003	151.696	205.478	146.194	206.76	233.249	138.584	128.807	111.245	133.977
ENSG00000233058	LINC00884		5884.92	6102.82	5972.38	7412.29	4094.11	7120.67	22867.1	17995.1	13604.6	13063.8	12617.8	12171.1
ENSG00000266923	RP11-693J15.4		593.947	545.279	524.724	408.435	490.454	436.259	313.847	333.286	292.746	378.445	289.153	309.534
ENSG00000233775	RP4-811H24.9		1297.05	1419.92	1398.34	2213.87	1122.76	1408.37	8612.1	5992.67	2225.07	2100.94	1663.76	1885.65
ENSG00000233429	HOTAIRM1		78585.6	71082.9	70274	75490.3	111136	70825	118391	99864	91773	83876.3	77894.7	74910.6
CATG00000033453	CATG00000033453.1		3085.08	3411.24	3164.79	3293.85	3429.66	3010.31	2616.83	2565.52	2043.06	2344.35	1756.38	1801.54
ENSG00000229313	RP3-425P12.5		19.7587	14.2163	12.7875	9.45918	17.8718	9.92237	7.9008	9.9177	6.5214	7.05796	5	6.03717
CATG00000056949	CATG00000056949.1		505.842	425.939	495.179	574.898	727.89	512.379	1088.7	951.286	574.643	541.662	551.342	552.384
ENSG00000257621	RP11-349A22.5		365.07	339.274	335.864	213.5	306.11	257.309	263.014	295.649	267.582	138.968	125.021	114.001
ENSG00000254391	CTC-529G1.1		354.778	379.124	358.543	429.95	338.305	402.882	800.877	706.589	345.473	346.888	321.829	336.649
ENSG00000236778	INTS6-AS1		22.4116	17.0223	15.8591	15.4281	17.4179	10.0102	15.1282	14.3703	8.94671	11.0244	12.9694	11.4149
ENSG00000263176	RP11-893F2.15		2532.09	2379.95	2176.51	3143.87	3348.01	3690.66	5402.09	5985.93	4099.37	3976.39	4230.23	3949.99
ENSG00000259423	RP11-265N7.2		295.451	321.623	272.751	322.065	404.628	320.488	606.533	578.987	220.319	305.071	234.942	277.876
ENSG00000226009	KCNIP2-AS1		48.0128	44.901	38.5475	48.2617	40.4158	36.0081	56.6437	76.877	28.9904	31.8878	34.4268	39.1229
ENSG00000235526	RP5-1028L10.2		96.775	119.375	104.632	101.842	84.5225	98.4705	155.128	128.926	93.577	100.8	97.8533	84.999
ENSG00000253397	RP11-597M17.1		1674.3	1785.22	1606.78	1596.26	1982.16	1742.45	1332.3	1367.94	1223.79	1698.66	1410.35	1384.33
ENSG00000223784	RP11-554I8.2		3017.26	2575.95	2529.41	3551.74	2610	3209.3	8478.19	10034.6	4642.82	4962.31	4731.64	4236.3
ENSG00000268707	RP11-247A12.7		118.819	101.993	89.2614	117.93	131.787	127.598	160.497	162.072	57.2564	90.2782	70.6067	79.7176
ENSG00000261189	RP3-512B11.3		72.15	78.6894	84.3804	44.4212	55.8873	48.449	29.1995	30.3798	35.6019	47.1911	33.7244	29.0002
ENSG00000240687	RP11-521D12.1		122.311	125.428	134.665	121.182	120.295	127.632	175.435	205.166	125.673	155.188	111.629	125.389
CATG00000039841	CATG00000039841.1		23.8185	22.3918	19.4648	19.1802	38.8741	15.2538	22.4674	16.4787	10.4933	10.5787	19.8243	8.66744
ENSG00000226251	RP11-15I11.3		32.2722	29.4607	22.137	26.017	35.1992	25.0117	19.7985	26.9985	13.5384	17.1166	14.2261	9.73681
ENSG00000227646	STEAP2-AS1		15.3402	17.2561	11.0042	11.6452	18.4012	5	11.61	12.4552	9.52884	9.72334	5	5
ENSG00000227646	STEAP2-AS1		15.3402	17.2561	11.0042	11.6452	18.4012	5	11.61	12.4552	9.52884	9.72334	5	5
ENSG00000236859	NIFK-AS1		36.8667	30.4196	26.0421	31.8628	43.3598	25.0073	43.6679	28.4034	23.9624	27.7016	16.6037	33.9242
ENSG00000262151	RP11-876N24.2		11.6199	16.7462	16.0015	15.4248	6.20443	10.206	14.9616	15.592	14.2105	13.9728	5	9.85654
ENSG00000239677	PDZRN3-AS1		395.101	385.413	445.213	475.344	490.786	563.728	2190.69	1678.13	571.25	619.732	526.07	506.65
ENSG00000253535	RP11-624C23.1		38469.7	41237.1	38143.2	51977.7	54131	43689.9	99345.6	87278	59560.3	57163.4	54975.2	52484.2
ENSG00000259834	RP11-284N8.3		16.7876	24.7623	17.7571	19.8253	23.25	6.84213	16.0697	12.1276	8.08015	14.2334	9.13442	8.57971
ENSG00000233222	RP11-216N14.9		41.901	42.2595	31.1096	38.4024	47.0969	29.1961	40.8758	28.9204	23.8387	21.9683	17.1825	17.9036
ENSG00000253616	RP11-875O11.3		78.5569	85.3724	78.7999	82.3758	74.482	81.7704	193.656	162.291	109.008	118.412	110.584	110.32
ENSG00000203971	RP13-379L11.2		76.8531	78.6536	71.3859	81.6909	86.2734	73.9518	119.403	124.941	62.9432	62.9739	52.9547	61.3702
ENSG00000272851	RP11-801F7.1		32.4507	34.7366	29.3445	33.8364	20.4521	23.0745	24.2253	22.4428	20.7199	29.1577	30.3801	18.208
CATG00000107029	CATG00000107029.1		5630.34	4854.17	4809.69	6616.62	6189.42	6637.33	9407.65	9862.52	6113.4	6893.06	6892.87	6813.65
CATG00000103991	CATG00000103991.1		237.868	189.26	206.19	245.201	292.46	225.433	415.709	418.516	225.386	205.678	180.626	204.737
CATG00000101639	CATG00000101639.1		97.3041	78.5724	78.8736	83.6635	90.727	73.5378	98.9042	133.494	58.0677	61.1646	50.0111	58.6541
ENSG00000225889	AC074289.1		20.9379	22.5073	20.9731	11.4294	9.23824	13.0886	11.9569	21.7	11.8801	11.8803	11.0714	12.6522
ENSG00000225889	AC074289.1		20.9379	22.5073	20.9731	11.4294	9.23824	13.0886	11.9569	21.7	11.8801	11.8803	11.0714	12.6522
ENSG00000258511	RP11-61O1.2		21.5314	11.2918	13.9137	10.7654	6.98887	9.09305	9.34365	28.4694	5	5	5	5.33474
ENSG00000257084	U47924.27		267.309	278.481	269.899	272.203	353.625	310.819	260.234	298.203	275.671	214.601	163.834	155.279
ENSG00000251562	MALAT1		137.276	130.725	128.529	148.094	227.173	128.449	205.009	227.401	104.308	113.152	90.4507	100.351
ENSG00000247774	PCED1B-AS1		39.1868	29.821	32.4792	37.2436	44.3884	24.8982	48.2823	51.3037	20.8921	20.4748	13.828	17.5843
ENSG00000266835	RP11-838N2.4		20.2931	13.4604	14.0085	15.7422	19.1304	14.8581	13.2571	12.7755	10.9317	10.3928	8.79942	5
ENSG00000224277	AP000345.2		407.945	532.231	534.963	373.211	346.547	468.837	2266.76	1096.91	678.75	522.684	546.833	537.496
CATG00000061625	CATG00000061625.1		686.699	683.052	631.258	709.266	602.562	785.577	1023.73	1182.59	779.012	763.639	697.369	727.794
ENSG00000237568	RP4-620F22.2		51.4275	52.2076	50.8292	42.5395	70.1348	45.7162	50.4599	47.5559	29.2064	29.7006	24.5953	28.7006
ENSG00000272277	RP1-40E16.12		181.16	168.243	162.29	141.982	203.803	147.669	135.424	144.273	160.917	173.472	136.42	134.849
ENSG00000233850	AC103563.8		404.64	383.298	340.673	492.413	438.443	456.833	760.356	919.092	339.859	363.686	306.531	378.237
ENSG00000255142	AP006621.6		32.6746	30.8931	25.1914	25.0841	43.4435	28.1504	31.572	31.0608	19.4392	16.1529	10.4123	13.3192
ENSG00000180139	ACTA2-AS1		20.8569	16.9793	15.2835	17.925	15.4882	13.1172	19.6845	24.4965	14.5552	11.5746	17.3697	15.8079
ENSG00000243243	AC073130.3		259.978	265.724	217.589	325.252	302.841	254.9	433.268	470.757	208.995	198.252	157.578	206.845
ENSG00000243243	AC073130.3		259.978	265.724	217.589	325.252	302.841	254.9	433.268	470.757	208.995	198.252	157.578	206.845
LOC101929882	LOC101929882		463.078	535.505	437.206	513.761	506.554	619.188	1087.56	1032.89	533.467	600.995	528.407	612.831
ENSG00000231789	RP11-558F24.4		18536.8	21801.3	20617.7	19717.8	23164.6	17552.7	15157.8	15129.6	13001.9	14323.2	10385.4	11229.5
ENSG00000214922	HLA-F-AS1		17.5207	15.2786	11.8201	11.8554	15.8002	5.54555	17.5432	6.04772	10.1309	6.49244	5.53422	5
ENSG00000262370	RP11-473M20.9		64.667	59.3179	54.4085	49.7385	50.0304	45.7744	45.9099	57.5812	44.4952	58.5432	47.8227	44.4285
ENSG00000231927	AC102953.6		31.0345	26.1958	22.341	32.9942	34.6475	19.5711	30.0269	35.732	23.4052	26.4202	14.4107	18.4856
ENSG00000172965	MIR4435-1HG		108.416	115.247	102.752	114.609	126.155	119.648	89.9891	85.8042	58.3549	94.5027	61.5616	73.3603
ENSG00000265393	CTD-2517M22.17		66.1491	73.2847	52.7575	52.295	106.013	51.2553	58.3189	60.7295	42.1301	43.8213	35.2699	34.7788
ENSG00000269604	AC005523.2		74.8781	86.347	76.4973	80.5157	96.5455	76.9788	94.7436	80.8629	70.2975	90.6693	72.0207	80.4291
ENSG00000226764	AC010145.4		81.5396	71.9893	62.1248	73.4338	81.7336	69.3877	104.535	102.186	51.3439	64.0108	72.8495	56.2182
ENSG00000265148	BZRAP1-AS1		2082.13	1901.9	1976.79	2227.87	2391.5	2065.39	3488.13	3253.87	2084.4	2564.83	2315.48	2562.72
ENSG00000237742	RP11-624M8.1		9926.86	8347.41	9130.92	11076.8	12376.3	7981.09	43011.3	36152.5	21216.7	18621.8	16482.3	14127.5
ENSG00000228288	PCAT6		2402.61	2449.17	2202.74	3585.36	2578.63	2972.41	10549	8669.89	3290.86	3347.26	2939.24	3162.54
ENSG00000261623	RP11-189E14.4		122397	120175	110732	111673	140393	98273.4	79192.6	74207.4	76370.7	82168.9	63740.2	66672.6
ENSG00000271983	RP11-28H5.2		1719.35	1385.3	1392.22	1876.49	2254.72	2209	2751.85	3064.98	2226.48	2032.75	2220.89	2028.01
ENSG00000261737	RP4-612B15.3		2336.96	2393.68	2931.76	4107.42	3446.22	2927.94	12017	10003.7	4736.69	3828.23	2738.88	2630.23
CATG00000103947	CATG00000103947.1		7600.58	7253.84	7273.85	8144.7	8283.49	7998.04	12049.1	10284.3	7562.54	8301.47	6969.7	7178.39
ENSG00000262456	RP1-59D14.1		22.6651	22.5417	18.3376	21.5705	20.3409	27.1728	20.422	24.0341	19.1687	25.5488	21.637	15.584
ENSG00000231217	RP11-1M18.1		34.993	30.9595	32.2759	32.725	33.8996	24.942	26.2744	37.8899	16.4092	19.2923	12.9839	14.4696
ENSG00000231102	RP11-298J23.5		37.5385	31.2451	30.2596	32.7034	47.7932	36.2859	44.942	38.1715	24.7178	22.5841	21.2905	17.7078
CATG00000049817	CATG00000049817.1		271.351	294.496	268.031	302.478	310.036	269.58	491.091	508.238	216.425	249.221	223.327	240.218
ENSG00000266709	RP11-214O1.2		14.8601	15.6318	13.31	23.7118	44.1142	18.6901	5.91277	10.3295	11.8963	39.007	25.4523	25.3824
ENSG00000261817	RP11-502H18.2		654.804	653.521	610.466	714.767	795.185	690.852	992.826	1041.81	535.501	568.643	505.031	548.573
ENSG00000258534	CTD-2134A5.4		26.6916	23.1357	23.966	24.4023	31.6164	18.1576	29.8335	28.7124	10.1909	37.227	9.00359	12.8951
ENSG00000267649	CTD-2587H24.10		61.2067	61.6384	53.5985	67.4381	72.6355	66.1763	78.9722	87.6809	59.8838	61.9017	59.8495	55.2544
ENSG00000257156	RP11-13A1.3		16.7063	18.7082	13.9134	11.6895	9.24133	9.30344	18.6984	22.0792	10.8212	8.66286	9.23106	10.209
ENSG00000257156	RP11-13A1.3		16.7063	18.7082	13.9134	11.6895	9.24133	9.30344	18.6984	22.0792	10.8212	8.66286	9.23106	10.209
ENSG00000257156	RP11-13A1.3		16.7063	18.7082	13.9134	11.6895	9.24133	9.30344	18.6984	22.0792	10.8212	8.66286	9.23106	10.209
ENSG00000254054	RP11-156K13.3		100.569	81.839	83.3472	102.54	87.7585	93.7331	149.133	159.83	77.748	85.3889	72.3716	76.3356
ENSG00000247081	RP11-318M2.2		304.132	251.557	239.047	270.062	291.652	336.172	365.929	408.654	258.825	295.013	289.805	250.876
ENSG00000247081	RP11-318M2.2		304.132	251.557	239.047	270.062	291.652	336.172	365.929	408.654	258.825	295.013	289.805	250.876
ENSG00000259291	RP11-617F23.1		304.164	310.324	311.999	208.307	185.753	218.878	260.369	259.16	211.99	286.098	229.134	226.475
ENSG00000254548	RP11-429J17.5		1786.81	1722.34	1529.12	1991.48	1893.19	2246.26	3371.6	3688.37	2511.85	2400.72	2184.07	2591.84
ENSG00000273361	RP11-378A13.2		17.7537	12.4364	11.8909	10.5942	21.5383	10.4066	5	5	5	5	5	5
CATG00000061784	CATG00000061784.1		4095.49	3459.45	3175.79	4342.64	6109.83	4925.63	5710.26	6352.54	4574.17	4637.03	4809.43	4527.45
ENSG00000228817	BACH1-IT2		121.532	98.1384	94.9236	95.2697	131.706	94.0153	108.02	118.456	79.7649	101.596	59.9047	68.5914
ENSG00000253837	RP11-177H13.2		80.3509	85.7915	74.4174	51.1081	74.076	44.4019	61.4938	60.2424	39.5203	47.8188	37.6723	38.0299
ENSG00000226334	RP11-217B7.2		310.564	304.726	314.729	310.201	341.624	323.435	458.9	462.835	244.097	269.298	220.764	247.384
ENSG00000248544	CTB-47B11.3		100.008	101.347	96.1623	95.9148	98.5878	96.5921	102.755	114.576	67.0431	77.8471	71.1936	72.4919
ENSG00000258343	RP11-536G4.2		23.6527	22.6105	20.475	21.6875	21.2783	12.7115	22.7017	31.1376	9.92471	14.5308	14.321	22.1625
ENSG00000233096	RP11-520A21.1		84175.9	104604	106111	128933	80579.3	92674.9	232974	197402	126243	120056	111717	112747
ENSG00000254165	RP11-503E24.2		29.6356	25.9354	23.6537	21.938	29.9023	19.6031	21.5117	18.674	14.9036	14.6978	15.8417	11.4192
ENSG00000258560	CTD-2376I20.1		255.717	247.188	263.549	198.769	201.346	194.809	215.063	265.494	197.675	186.485	163.541	168.535
ENSG00000262823	RP13-580F15.2		27.0838	24.6791	21.5253	17.063	32.4539	18.1816	20.3609	23.2766	15.4249	14.7959	10.6552	8.02824
ENSG00000233016	SNHG7		82.8821	64.7269	60.0962	59.7942	122.176	61.4416	81.4881	85.8659	49.5816	59.1904	47.9659	47.5808
ENSG00000250377	CTC-467M3.3		73.9259	68.804	65.7074	73.9531	85.2498	76.5435	78.5823	135.329	43.605	40.1608	40.7443	40.8525
ENSG00000258592	RP11-108M12.3		152.596	157.285	125.855	171.698	160.797	141.93	623.514	242.201	108.653	125.663	96.136	128.21
ENSG00000261924	CTD-2561B21.5		38314.3	40913.4	39128.1	36748.5	33699	34222	28130.4	26545.5	24066.5	28984.9	21711.8	22569.5
ENSG00000228703	RP5-1160K1.6		76.1352	71.5355	66.3067	71.8266	78.573	72.5377	72.9403	88.6732	51.4216	63.679	62.7096	59.6569
ENSG00000250133	HOXC-AS2		794.319	751.254	837.118	854.825	1389.88	866.502	3120.93	2617.2	1703.87	1383.98	1183.61	1031.29
ENSG00000234692	RP11-445L6.3		2141.17	2020.83	1890.89	3156.85	2970.75	2203.36	8010.57	5472.25	2564.62	2675.34	2114.97	2350.77
ENSG00000235513	RP4-756G23.5		344.8	280.145	266.776	351.227	555.14	403.971	534.678	530.189	314.224	328.095	298.778	301.664
ENSG00000229723	LINC01054		157.328	154.664	158.927	171.87	247.245	160.884	275.307	300.434	142.859	135.381	130.546	121.75
ENSG00000272081	CTD-2376I4.2		281.446	271.235	250.867	255.809	259.409	255.039	338.233	337.157	191.96	189.63	159.906	190.124
ENSG00000262429	RP5-1050D4.3		66.3021	50.1603	48.4833	50.6818	77.5562	52.4935	53.7383	55.031	41.9297	35.4314	33.9261	35.7192
ENSG00000253286	CTD-2552K11.2		80.8605	84.1555	71.4356	57.7461	63.3716	55.5815	75.0161	83.6583	55.6912	45.5675	40.5944	41.8441
ENSG00000235740	RP11-436I24.1		57.9002	48.3222	43.8077	51.0773	65.7575	41.2006	67.6389	79.2371	35.3552	40.5772	38.454	45.4543
CATG00000005146	CATG00000005146.1		27.8208	29.0644	20.4635	25.0777	25.8888	21.7832	32.6234	38.1365	19.2263	21.4339	27.5564	22.0377
ENSG00000254248	RP11-320N21.2		2773.22	2823.61	2500.37	2829.9	3307.92	3528.77	5054.38	5135.15	3670.15	3128.13	2942.59	3568.18
AK123891	AK123891		151.579	146.522	135.204	146.728	230.687	145.165	164.24	153.06	135.01	147.521	128.154	138.501
ENSG00000255177	RP11-532E4.2		632.244	617.161	556.639	712.941	805.46	727.57	958.117	960.036	578.184	644.433	621.242	638.3
ENSG00000224648	RP11-397D12.4		86.9918	87.9357	86.194	89.8118	68.2323	88.2246	138.635	145.411	112.161	122.588	103.865	110.716
CATG00000069061	CATG00000069061.1		19.469	15.3833	14.3829	18.596	10.501	9.88442	67.5848	40.7451	18.7872	23.9612	21.8859	23.8122
ENSG00000273320	RP11-22N19.2		10.7249	9.0679	6.57873	11.6032	10.2918	5	66.6753	5	7.06065	22.9503	18.6375	10.8302
ENSG00000226320	AC018359.1		311.084	349.28	317.371	321.594	350.523	338.822	415.524	414.581	248.646	267.103	228.175	233.435
ENSG00000215866	RP11-426L16.8		19732	20262.8	18549.6	26258.7	30508.3	22304.3	59571.6	50888.5	32959.7	31789.1	28025.5	28135.3
ENSG00000225807	RP11-44M6.1		4463.33	4152.97	3871.74	5543.98	5972.02	6108.36	8815.61	9919.77	6285.74	6806.7	7018.98	6444.69
ENSG00000235298	RP11-575L7.8		19.8546	15.5883	14.8619	15.7977	23.0075	9.43172	9.3988	16.8597	5	8.08851	9.991	5.99947
ENSG00000259666	RP11-307C19.3		5055.55	4735.16	4191.69	7088.49	6730.44	5045.11	12690.3	10909.7	5095.98	5818.77	5036.53	5255.34
CATG00000106021	CATG00000106021.1		898.743	904.216	861.165	583.693	798.01	610.77	752.033	794.994	691.68	829.12	645.843	637.982
ENSG00000235884	LINC00941		94.5273	99.9356	86.6758	91.2195	89.443	92.7573	92.3921	91.3183	63.6033	78.5514	72.1031	60.8384
ENSG00000271941	RP11-188P20.3		22.8441	20.049	18.2942	28.5848	29.677	19.7854	14.9295	12.0775	10.4254	6.07822	5	5
ENSG00000269293	ZSCAN16-AS1		338.339	310.474	294.551	313.947	352.548	382.055	535.444	558.935	388.815	368.208	364.444	336.977
ENSG00000266283	RP11-627G18.1		75.7873	70.7295	81.0792	75.5292	85.3446	80.0471	120.436	134.098	78.0247	79.0002	83.2393	76.3807
ENSG00000246067	RAB30-AS1		54.7684	49.1503	46.7371	31.7896	44.2011	29.7853	32.8102	32.3792	23.5248	33.7525	23.5326	33.2539
ENSG00000258010	RP11-210M15.1		3619.97	3489.32	2942.09	6066.51	3722.5	3615.13	9449.14	7838.78	3090.45	3957.08	3652.26	3525.42
ENSG00000260742	RP11-366L5.1		51.5879	46.9182	49.1893	55.0031	57.1639	41.8404	76.4959	99.0039	45.6049	40.366	50.1017	46.3975
ENSG00000223716	RP11-113O24.3		115.045	97.3754	103.747	96.9022	117.959	108.816	108.235	100.838	62.59	72.9877	68.2097	68.7567
ENSG00000244502	HDAC11-AS1		12.1872	8.87937	8.29096	7.38626	10.9126	58.2055	23.2581	8.88411	8.4528	6.77505	5	5
ENSG00000237232	ZNF295-AS1		17.554	14.4592	9.40644	9.86807	15.4686	7.29472	7.94463	16.0208	14.417	9.59409	14.4368	7.03186
ENSG00000260455	CASC14		279.512	246.509	233.792	284.322	317.619	248.781	264.417	313.994	181.818	192.337	139.079	161.288
CATG00000118445	CATG00000118445.1		155209	151801	143995	146355	158961	121298	106535	101097	110394	117349	98780.4	103148
ENSG00000248753	CTC-276P9.2		14.9868	14.4786	12.2716	8.25757	15.7034	11.2	9.2357	12.9862	7.92759	7.65508	24.2858	7.32047
ENSG00000230084	RP4-613B23.1		17.8742	16.69	16.2311	21.457	14.9316	17.3146	18.6614	16.2829	6.30526	11.4294	7.5663	5.17316
ENSG00000273108	RP11-416N2.4		23.7749	19.059	15.1289	13.9819	47.9484	19.1685	20.606	19.8151	15.7923	26.6724	18.5632	20.6423
ENSG00000250900	CTC-338M12.6		5198.84	5654.02	5115.64	7065.5	5502.49	6579.57	11235.2	9569.11	5357.29	5529.09	5430.52	5207.05
ENSG00000236333	TRHDE-AS1		114.973	96.4591	98.2321	123.696	80.9702	127.598	194.667	189.45	105.987	116.261	119.774	128.475
CATG00000083905	CATG00000083905.1		495.687	468.363	447.342	538.748	511.117	486.193	733.003	790.268	437.997	468.859	448.594	483.408
ENSG00000224655	AC018737.3		21.7253	20.3549	19.4714	24.2304	26.1553	15.3067	22.1459	36.4371	17.1616	19.0511	16.2497	16.8121
ENSG00000224973	LARGE-AS1		27.2786	26.7486	23.9952	22.4206	27.5959	24.5374	22.5441	17.312	25.1633	14.3023	18.4849	16.7999
ENSG00000260876	RP11-345M22.1		153.932	166.206	146.511	145.414	279.827	153.99	170.536	170.602	71.8496	118.876	98.3586	96.6669
ENSG00000226862	RP11-569A11.1		25.2404	28.5761	28.1323	14.351	11.0466	12.455	9.26745	10.4899	13.865	24.609	11.4838	10.4607
ENSG00000228172	RP1-317E23.3		261391	277299	274668	292847	255575	232590	255233	260371	225997	257503	238420	248857
ENSG00000267201	AC005624.2		3302.88	3238.35	3097.44	4485.66	3249.42	4975.3	7947.46	9160.02	5378.59	5623.27	6155.64	5740.41
ENSG00000257557	RP11-84G21.1		26.5529	20.2964	19.1191	18.9178	15.0944	18.2487	14.6672	11.3736	12.8718	14.9927	12.2755	9.5818
ENSG00000204832	ST8SIA6-AS1		22.2444	15.5321	12.5633	17.8692	11.6772	5.81678	89.8125	9.39177	6.44557	8.98686	5.01566	5
ENSG00000222043	AC079305.10		34.0857	31.5427	23.9901	31.5965	25.8894	24.8355	33.6142	30.6416	20.5392	29.7736	25.5352	27.343
BX538221	BX538221		246.499	237.548	247.284	207.143	228.718	211.238	183.903	209.256	132.281	129.604	114.632	113.861
CATG00000073376	CATG00000073376.1		15.0035	23.1864	14.2139	17.7528	37.9026	15.7517	14.7687	23.0724	10.2422	13.4416	13.9819	7.66945
ENSG00000228414	AC010733.4		155.506	129.443	135.03	154.688	171.832	140.529	180.932	186.828	94.1209	118.663	98.5093	114.639
ENSG00000228414	AC010733.4		155.506	129.443	135.03	154.688	171.832	140.529	180.932	186.828	94.1209	118.663	98.5093	114.639
ENSG00000232907	RP5-977B1.7		921.496	849.176	798.094	1085.62	940.437	1225.12	1852.5	2108.62	1280.43	1361.13	1412.4	1283.43
ENSG00000228037	RP3-395M20.9		26.502	24.4563	21.2565	19.3434	30.356	20.2165	18.2228	22.2994	15.6777	10.0195	11.5657	5
ENSG00000262179	RP1-302G2.5		17.7405	12.3269	12.8571	11.5029	10.001	15.6577	21.9772	31.8086	11.679	14.2366	10.9821	9.077
ENSG00000228478	RP1-290I10.3		21942.3	23760.1	23690.5	32363.9	27202.7	23843.9	70916.8	56799	33196	33533.6	29013.6	27474
ENSG00000225806	RP1-309F20.3		36.6996	24.2949	29.8925	29.1431	20.3739	21.1417	41.783	46.8325	28.4971	40.6213	34.0333	25.2355
CATG00000068592	CATG00000068592.1		12.1703	11.9751	32.3606	9.69098	6.36516	7.49849	5	15.0233	6.21732	7.10177	5.53195	5
ENSG00000106526	ACTR3C		69.7923	62.7917	54.3752	89.1134	106.226	89.0093	88.6311	98.5788	97.0687	88.6202	85.1698	73.0035
ENSG00000272449	RP3-395M20.12		149.53	113.089	103.965	136.955	235.581	125.05	144.398	137.843	92.5271	96.4492	94.3118	86.8292
ENSG00000262768	RP11-353N14.1		197.551	201.992	188.236	199.965	241.333	222.903	243.99	232.579	146.497	176.854	160.597	162.33
ENSG00000268754	LINC01081		76.7741	85.4454	75.5833	83.8858	76.2773	75.6943	158.98	135.819	81.6689	72.8218	59.962	66.6718
ENSG00000234238	RP11-430L16.1		238.295	226.006	209.603	231.315	247.809	235.105	295.404	326.139	203.149	198.457	179.045	204.562
ENSG00000224090	AC097468.4		16.223	12.8743	12.2876	7.2772	10.7777	6.13562	12.8829	13.5522	16.2876	13.0675	8.88156	9.43684
ENSG00000228302	RP11-186N15.3		8898.7	8370.11	7560.98	12388.1	7954.71	10852.8	25517.8	21408.2	10826.4	10946.4	11272.5	11303.2
ENSG00000238142	RP11-108M9.4		62442.7	63869.2	58040	72142.5	68496.1	67917.2	107290	108384	92076.2	78659.2	69043.3	69529.2
ENSG00000244491	RP3-508I15.18		170.019	154.225	141.661	124.669	156.285	144.048	162.125	174.243	157.836	157.445	155.173	141.269
ENSG00000224460	RP11-439L18.2		67624.8	68186.8	66546.6	88710.1	75728.5	80637.9	143757	131112	91047.4	104096	96926.9	93889.9
ENSG00000247498	RP11-392P7.6		95.0184	87.9774	82.0619	71.7183	99.6469	85.2352	86.6223	83.302	72.5572	61.1677	46.1098	51.0272
ENSG00000186148	AC013271.3		1188.09	1036.4	995.954	1168.69	1268.03	1137.66	1517.3	1760.24	1090.66	1122.64	979.095	1103.95
ENSG00000223814	RP11-543D5.2		9508.89	8512.5	7994.19	9671.2	10859.8	10747.1	11815.8	13511	10082.3	9938.69	8998	9649.95
ENSG00000205057	CLLU1OS		1399.71	1195.54	1254.42	1308.54	1602.9	1540.8	1980.74	2014.21	1342.25	1377.96	1195.03	1219.08
ENSG00000203635	AC144450.2		6356.4	6588.9	6147.08	8309.64	6096.79	7396.77	22363.4	21751	11551	11606.8	10613	10040.5
ENSG00000237126	AC073254.1		56.197	52.4671	45.5983	46.724	73.5024	42.8168	43.9516	54.604	37.7945	32.328	27.2881	27.8043
ENSG00000270605	RP5-1092A3.4		121.664	119.131	125.699	112.788	140.494	120.607	76.5948	71.4812	74.2469	64.5497	47.8481	43.7788
ENSG00000260944	RP11-463O9.5		125.263	132.342	128.884	148.565	177.299	153.668	14.0796	5	5	5	5	5
ENSG00000235106	LINC00094		20154.2	22187.2	20754.1	28855	19656.8	20538.9	57069.7	48539.1	24540.3	24985.5	22181.1	22291.9
ENSG00000228539	RP11-526K17.2		85.5755	89.5005	80.3407	87.1246	129.534	81.2812	82.4433	100.978	53.2547	67.7794	52.1844	52.902
ENSG00000247993	RP11-79P5.2		46.2726	35.834	37.1003	65.4156	45.4923	44.8438	29.0393	29.4881	18.5484	23.4431	18.14	18.0747
ENSG00000259268	AC007950.1		30.7223	25.2497	24.0477	23.5719	30.6646	19.4921	33.2079	21.3362	16.3364	17.4966	12.3332	8.15131
ENSG00000235033	RP11-61I13.3		71.4242	68.0385	58.2662	58.3432	74.4535	46.8775	49.2543	41.5373	36.2461	22.5475	22.0835	13.7886
CATG00000078935	CATG00000078935.1		406.164	429.47	404.529	539.489	476.76	382.359	3128.79	1603.89	524.368	469.561	352.433	373.343
ENSG00000265743	RP11-848P1.3		30.4645	25.741	23.8015	24.0235	19.3328	25.428	36.5375	25.0067	14.7017	25.3121	13.43	16.2712
ENSG00000230266	XXYLT1-AS2		115.513	109.723	100.757	129.667	110.341	113.133	149.651	162.621	86.0563	91.5897	96.0033	98.3511
ENSG00000198106	SNX29P2		141.645	144.348	137.806	74.4774	131.405	84.6146	92.8062	91.7802	92.4379	79.0156	59.3395	66.0013
ENSG00000237149	ZNF503-AS2		225.551	276.082	223.281	251.947	170.946	251.407	552.067	515.143	234.217	280.101	280.965	280.346
ENSG00000232656	IDI2-AS1		135.95	122.448	112.03	132.944	207.183	143.161	134.05	168.552	117.371	104.588	80.8894	97.7491
ENSG00000258399	MEG8		226.601	184.267	173	209.484	246.606	216.411	224.822	241.29	131.194	166.425	139.472	154.112
ENSG00000256448	RP11-809N8.4		27.922	16.4717	15.0439	18.7652	23.8777	17.7333	18.6527	28.9217	14.1528	12.977	16.02	8.06385
CATG00000062853	CATG00000062853.1		80718.7	69037.1	79782.4	113874	91257.9	72830.4	192612	172024	108682	100855	93691.4	98312.2
ENSG00000233099	RP11-375A5.1		1205.55	1177.65	1161.56	1422.75	1262.6	1446.24	3019	3014.96	1734.45	1800.08	1807.16	1931.2
ENSG00000204791	CTD-3065J16.6		35.8244	40.2626	30.2496	35.1874	44.9911	35.6051	54.7169	49.1515	33.1991	36.9788	32.1372	26.542
AF055024	AF055024		25.9227	17.6725	18.1085	13.5868	18.0015	15.1156	7.48777	17.8838	19.1414	14.1007	16.4437	7.78013
CATG00000023273	CATG00000023273.1		17.8353	15.5926	15.0728	20.3274	16.3507	15.3778	14.6644	17.9394	14.8949	8.96813	9.83564	6.68667
ENSG00000229299	RP4-583P15.10		20.591	18.5118	18.134	24.0519	61.9883	27.8603	28.2902	13.5562	16.1697	14.6097	14.2813	11.1715
ENSG00000267082	CTC-510F12.2		38.078	31.8701	26.6625	33.519	43.6448	35.804	45.8062	54.4111	34.645	35.279	32.4009	29.1431
ENSG00000232874	RP11-135A1.2		67.7707	69.8805	65.179	53.5129	103.265	49.1915	68.1313	45.9786	31.2094	40.1875	46.9362	36.7327
ENSG00000257256	RP3-405J10.4		109.298	102.674	97.7567	119.47	111.466	110.497	155.161	163.466	87.9797	83.1876	78.9042	85.4566
CATG00000004059	CATG00000004059.1		43.7011	41.7979	37.1768	53.3968	43.6691	30.5801	38.2495	53.4627	24.0003	20.6512	17.3267	21.0153
ENSG00000251461	RP11-501C14.6		39.2068	31.7764	31.5531	48.1776	56.9329	28.6466	47.3215	60.3116	33.2963	40.4456	33.8181	48.0989
ENSG00000263388	CTC-297N7.10		146.383	113.028	104.473	119.802	173.091	139.93	132.872	150.496	104.123	91.0584	89.8738	91.0689
ENSG00000229563	RP11-245M24.1		8.29728	5	5	30.6241	25.9773	26.4957	5	5	5	35.7751	19.4636	19.9236
ENSG00000227512	RP11-413M3.4		42.2415	48.9319	43.9142	49.1492	36.2368	41.503	65.1623	66.4667	37.7596	44.3456	34.5844	44.3146
CATG00000010350	CATG00000010350.1		56.6968	53.6503	44.7225	47.4699	43.1033	41.0807	32.328	34.9065	28.0742	28.9123	22.9806	24.6957
ENSG00000272498	RP11-415F23.3		18.1055	21.7503	16.5692	23.5582	27.7459	19.228	17.2361	13.6367	10.1671	13.2282	13.9964	13.4577
ENSG00000251364	CTD-2516F10.2		13.1013	15.584	12.3948	12.8318	12.7104	8.15113	7.2976	10.873	9.18675	5	5	5
CATG00000048747	CATG00000048747.1		41.0271	29.291	29.0973	35.78	32.4348	25.5258	27.6628	27.0226	24.3525	21.0903	18.1358	13.5453
ENSG00000245468	RP11-367J11.3		280.911	281.661	272.437	375.23	312.473	408.3	636.184	740.23	395.589	442.661	453.41	420.772
ENSG00000271046	RP11-138I18.2		40.9404	39.171	32.4033	72.5246	49.6788	57.9196	41.4128	42.4909	28.5968	33.9091	30.346	36.0502
ENSG00000237054	PRMT5-AS1		48.6877	36.3145	37.4735	45.8979	73.6286	39.4099	53.9965	55.9206	31.1478	27.2115	24.0057	21.9855
ENSG00000248445	CTB-118N6.3		186.774	164.479	164.455	170.656	213.427	164.471	208.36	227.535	153.659	132.924	112.677	124.376
ENSG00000182109	RP11-69E11.4		41.6945	36.9879	39.9791	35.9545	44.5789	31.3225	34.2546	41.8803	26.4864	29.4344	20.3822	25.1471
CATG00000103151	CATG00000103151.1		432.429	422.665	400.216	397.934	406.323	384.069	555.298	625.971	392.433	423.046	386.44	379.577
ENSG00000230526	RP11-472G21.2		99.4721	79.5371	86.6324	95.7301	103.302	92.7796	98.686	127.111	68.1009	75.6112	63.9376	68.5373
ENSG00000232855	AF131217.1		20.9946	18.7294	19.3098	15.075	17.3506	14.2904	11.5806	15.5656	11.8312	11.8356	9.99509	7.76776
ENSG00000232855	AF131217.1		20.9946	18.7294	19.3098	15.075	17.3506	14.2904	11.5806	15.5656	11.8312	11.8356	9.99509	7.76776
ENSG00000229155	RP11-528A4.2		15.647	13.1652	11.5144	13.1279	11.55	7.16231	9.18893	11.9674	5	8.20599	5	5
ENSG00000272677	RP11-127B20.3		60.1538	52.0699	50.2313	42.7305	52.3465	38.3647	21.2141	32.0298	26.8966	68.7339	57.0845	46.1447
CATG00000117222	CATG00000117222.1		169.214	142.871	156.073	131.538	146.843	132.917	136.898	131.369	91.898	95.0786	83.8112	77.3131
ENSG00000260558	RP11-63M22.1		254.627	252.141	259.63	272.702	267.137	266.738	441.499	365.11	228.39	255.013	233.453	256.028
CATG00000007938	CATG00000007938.1		20.8279	17.5337	17.3288	19.0215	18.9716	11.687	21.0104	18.6731	13.5488	10.8835	22.3355	9.77411
CATG00000007938	CATG00000007938.1		20.8279	17.5337	17.3288	19.0215	18.9716	11.687	21.0104	18.6731	13.5488	10.8835	22.3355	9.77411
ENSG00000225637	AP001046.6		33.0312	28.5189	25.0469	35.408	28.15	30.8678	43.7947	57.6136	30.1948	23.6482	20.1005	21.7796
CATG00000079483	CATG00000079483.1		33.0241	39.5793	40.5483	40.6145	36.2717	32.6823	59.203	61.3681	40.2858	28.0826	26.5524	25.7984
ENSG00000225032	RP11-228B15.4		1218.25	1357.05	1453.8	1784.22	1338.77	1547.25	4185.61	3784	1835.59	1719.07	1470.35	1514.89
ENSG00000235419	AC010149.4		63.9872	76.7823	61.1867	81.5085	84.0683	58.6984	99.6255	100.211	60.2176	64.1331	56.1388	54.561
CATG00000058425	CATG00000058425.1		23096.6	29687	27485.7	27877.9	26393	22145.9	21658.3	20529.7	16771	22282.1	16674.9	17560
ENSG00000254187	CTB-78F1.1		634.245	628.586	614.329	583.12	815.969	686.681	647.858	682.466	514.456	581.044	405.522	412.638
CATG00000099203	CATG00000099203.1		24.5353	13.2503	11.8836	13.5679	17.99	8.75802	8.32709	5.04531	5.83086	11.4994	5	5
ENSG00000240770	C21orf91-OT1		21620.9	26131.5	25335.5	31607.3	20812	22241.4	77780	72095.1	34241.9	34790.3	33332.5	35403.5
CATG00000102296	CATG00000102296.1		42.3284	35.28	29.5427	31.9958	45.1348	37.5388	42.8855	42.6017	20.3567	21.8311	18.5056	21.4013
CATG00000058844	CATG00000058844.1		25.7457	23.2952	19.3383	22.634	25.7894	22.7075	31.7634	29.4612	22.7238	26.2105	22.0366	17.1759
ENSG00000258752	RP11-356K23.1		24.5557	20.0836	18.4265	17.7402	18.0854	13.0838	23.8957	19.7567	17.8436	16.4262	14.7575	16.9772
ENSG00000254340	RP11-10A14.3		247.902	218.59	202.782	258.538	247.12	245.552	324.252	346.179	184.423	205.895	188.396	189.081
ENSG00000245522	RP11-540A21.2		30.4348	31.9817	27.4569	30.517	45.1288	23.3799	32.3481	31.2983	23.2388	24.8468	16.9834	15.8649
ENSG00000254528	RP11-728F11.4		20688.7	21591.2	20880.3	29283.9	34654.3	23437.5	56664.6	46474.4	29133.2	24952.5	22860	29427.8
ENSG00000226702	AC011306.2		202.886	201.338	177.189	193.116	224.853	223.414	316.272	335.702	198.482	204.308	146.976	190.697
ENSG00000243701	LINC00883		94.8167	95.3654	93.9477	126.87	125.68	121.124	50.8648	63.6356	46.903	86.7416	82.5615	69.9664
ENSG00000227017	AC007036.6		23.0527	20.7946	19.7814	16.823	30.0074	12.4431	24.8189	24.7462	12.5323	9.15966	9.14994	6.13354
ENSG00000255478	RP11-867O8.5		64.8927	52.2927	55.7461	54.1892	67.842	54.5006	56.4717	59.2442	33.015	33.6405	29.4026	36.5506
ENSG00000070540	WIPI1		1223.94	1487.38	1721.99	2229.07	1913.42	1828.57	9368.76	7440.01	2972.2	2364.35	1659.19	1700.08
ENSG00000261816	RP11-863P13.2		1018.57	848.537	911.264	1848.97	1391.24	1077.77	3075.31	1897.09	893.895	849.188	791.401	838.139
ENSG00000239593	RP11-477J21.6		341.731	255.375	270.107	308.498	489.317	308.199	395.863	420.248	259.241	254.757	209.513	232.003
ENSG00000182310	SPACA6P		443.247	491.171	443.443	521.765	491.349	552.199	814.51	860.255	593.726	617.893	576.961	619.18
ENSG00000259177	RP11-154B12.3		1529.91	1612.77	1580.9	1905.68	1204.26	2028.52	3973.99	4498.95	2079.66	2397.22	2114.58	1921.72
ENSG00000227459	AC079612.2		246.579	218.039	184.542	226.717	223.18	262.893	222.889	281.705	146.619	164.077	145.265	185.187
ENSG00000250739	RP11-462G22.1		62.2799	58.6184	73.7165	64.1189	76.9644	66.5504	150.416	182.107	101.356	97.2981	69.9854	57.574
ENSG00000261788	RP11-480G7.1		119.62	101.884	97.4556	115.733	110.626	113.516	159.766	176.932	106.176	98.0937	83.6665	91.0628
ENSG00000261218	RP11-960L18.1		98019.7	108476	105841	145115	105572	112274	222597	200233	145388	129320	128989	127968
ENSG00000231999	RP5-1007M22.2		20.4878	18.1112	16.8565	15.3086	18.725	10.5857	7.4026	19.0604	11.9545	11.644	13.1773	9.84029
ENSG00000214548	MEG3		2884.04	2877.55	2694.88	3555.57	3434.79	4299.66	6189.41	6880.06	4998.17	4790.54	5285.05	4830.93
ENSG00000247853	RP5-940J5.6		771.063	589.815	628.672	1120.4	1029.46	778.387	513.678	547.065	229.23	231.39	213.268	240.517
ENSG00000204685	STARD7-AS1		166.235	159.324	152.314	165.374	196.657	166.94	142.022	165.567	116.094	124.157	96.8808	106.85
ENSG00000188660	LINC00319		699.764	702.186	660.053	729.175	619.376	856.604	1327.09	1197.59	689.498	869.941	756.178	809.347
ENSG00000254314	RP11-26M5.3		77618.2	79884.1	72751.2	69574.8	74399.6	59698.4	50480.8	49356.2	50161.5	55136	43763.7	49487.7
ENSG00000267505	CTC-296K1.3		144.576	137.073	152.762	165.904	132.788	162.953	379.056	250.07	137.804	136.703	145.279	146.843
ENSG00000247572	CKMT2-AS1		46.3384	45.6333	34.847	67.6942	47.3338	49.6703	49.1199	64.3922	37.4405	42.0832	38.0179	51.086
ENSG00000225988	RP5-1119D9.4		42.9633	28.8223	25.993	22.8135	37.1122	32.0981	38.6021	31.8222	28.6201	15.8389	15.2013	15.7009
ENSG00000227695	DNMBP-AS1		25.8904	17.5579	18.8903	18.0433	14.5021	21.4977	19.1796	17.7337	19.7952	30.8793	14.0268	18.1217
ENSG00000259989	CTD-2555A7.1		121.262	93.972	97.404	79.6664	136.579	121.814	108.569	105.194	75.4036	76.8787	57.2844	57.7488
ENSG00000245281	CTD-2547L16.1		31.1624	21.7462	22.8673	16.3462	31.8128	14.37	12.1569	14.7289	11.4659	8.88695	8.01856	6.97839
ENSG00000270661	RP1-142L7.9		1398.73	1424.13	1265.04	1499.02	1777.5	1384.87	1920.89	1857.44	968.401	1100.9	912.859	966.022
ENSG00000254319	RP11-134O21.1		24.4264	21.4356	18.5195	46.2106	26.9066	19.0364	21.1578	21.0385	15.4409	11.4568	10.5259	7.88733
ENSG00000235072	AC012074.2		59.5769	57.2718	46.9719	50.9218	64.5238	59.9132	79.6442	71.7527	50.078	47.4889	35.4562	37.2544
ENSG00000250961	CTD-2023N9.1		110.032	95.7564	98.3249	105.142	118.708	104.156	163.398	195.681	104.028	102.542	91.9388	91.0734
CATG00000012346	CATG00000012346.1		1525.32	1480.35	1469.42	1352.1	1636.2	1362.83	927.966	952.55	911.262	1019.05	810.977	839.62
CATG00000093287	CATG00000093287.1		55.3537	49.975	48.4476	45.9571	60.2368	45.154	60.1567	62.0353	28.9	37.5948	30.3151	25.6843
ENSG00000273141	RP11-820I16.4		24.714	28.8911	21.1616	19.9825	15.4253	10.037	11.4296	14.7748	12.3543	14.7762	13.5865	10.4981
ENSG00000261118	RP11-104N10.1		752.989	736.73	664.988	895.14	1371.62	709.366	1477.66	1254.43	745.037	795.184	723.278	873.362
ENSG00000244265	SIAH2-AS1		273.701	282.85	280.173	311.052	308.904	371.945	778.184	749.642	423.759	498.865	437.939	463.092
ENSG00000262155	RP11-266L9.5		325.313	357.135	363.376	386.507	310.546	415.377	837.169	753.038	527.47	588.353	507.509	514.981
ENSG00000153066	TXNDC11		156.294	163.977	141.524	161.171	153.667	158.098	194.742	206.788	119.057	141.955	113.332	126.635
ENSG00000247228	RP11-296I10.3		55.5581	43.3597	41.3136	40.2308	50.9394	43.7382	34.49	34.6385	28.0574	53.5609	46.9306	44.0178
ENSG00000272478	RP1-317E23.7		193.283	157.621	147.83	146.125	176.199	173.764	145.702	158.127	130.144	173.127	147.542	160.542
ENSG00000205037	RP11-863P13.4		27.224	25.4284	26.1527	19.8349	26.2839	21.7703	29.263	24.287	18.1626	20.6694	15.732	16.4647
ENSG00000271192	RP4-555D20.3		25.8267	15.1004	20.3951	20.7658	16.3653	20.8286	32.6891	35.954	17.5509	21.193	17.0871	16.5422
ENSG00000234915	RP11-384C4.7		146.135	130.875	133.559	114.726	107.202	110.277	174.018	180.528	100.163	99.9995	77.6775	79.4611
CATG00000028696	CATG00000028696.1		19.4191	18.2779	16.1721	9.65638	30.5848	15.4433	22.9284	18.1222	10.1928	7.25357	43.0262	5
ENSG00000227479	AC124861.1		4782.29	4712.07	4437.7	6897.4	7577.23	4693.65	14865.7	12116.7	4977.58	4007.82	3108.51	3620.67
ENSG00000269050	CTC-360G5.6		805.246	699.467	702.642	954.286	1076.01	1111.49	1679.04	1827.48	1223.72	1123.51	1236.39	1088.3
ENSG00000246985	SOCS2-AS1		34.0504	36.217	36.119	36.2485	42.8733	37.0035	31.8539	41.0933	19.4673	22.7756	19.7507	19.2996
ENSG00000256357	RP11-349I1.2		29.4157	25.0358	28.1382	31.2599	28.718	19.4728	79.419	50.1636	17.4868	15.3237	11.8344	13.2551
LINC01730	LINC01730		102.622	105.164	104.86	32.0865	34.2192	27.5926	20.6778	20.3096	13.6836	25.8688	21.5442	19.7515
ENSG00000259319	RP11-293M10.6		13.1344	11.5848	11.1422	11.1619	14.4849	6.66396	23.5269	12.5878	7.87823	11.8102	45.012	11.0187
ENSG00000258657	RP11-104E19.1		2421.83	2535.17	2313.54	2933.07	2177.24	2846.02	7253.39	5961.71	2957.32	3075.19	2926.02	2907.93
CATG00000117772	CATG00000117772.1		18.2752	13.5659	12.5047	15.3693	18.2814	15.4691	34.7308	16.0846	8.1372	5	10.4332	6.80458
ENSG00000256691	RP11-476M19.3		15.6614	13.8048	11.538	10.9814	9.96576	9.00906	14.9358	11.177	5.94926	5	5.33362	5
ENSG00000259347	RP11-798K3.2		1615.55	1714.07	1520.58	1951.28	1393.36	2150.07	5359.19	5148.14	2695.65	3222.95	3083.13	3037.87
ENSG00000248994	RP11-259O2.1		38.7026	32.3358	33.0533	35.237	51.0921	30.2383	30.1462	31.557	26.3079	19.2652	21.2214	17.3084
ENSG00000266100	RP11-118E18.2		586.976	725.128	535.468	845.219	1316.56	688.492	2692.88	2101.78	586.529	566.503	504.516	596.637
ENSG00000263096	RP11-515O17.2		131254	128613	119310	122390	121612	102443	90188.3	87249.6	92041.9	102364	86477	91614.6
ENSG00000253348	MIR4454		649.57	626.653	603.529	1060.12	1286.12	1066.35	294.757	324.48	264.389	790.262	673.968	760.299
ENSG00000269293	ZSCAN16-AS1		2465.01	2965.64	2844.89	4664.24	2679.4	2704.59	16654.7	15460.2	5424.23	5972.3	5126	4917.29
ENSG00000228288	PCAT6		2580.9	2992.03	2598.32	4775.72	2373.99	2632.05	10841	9172.28	3726.27	4078.2	4080.82	4281.74
ENSG00000261191	RP11-16L14.2		24.0613	26.6897	22.9011	18.6131	19.4447	21.2065	25.0869	21.3258	21.5629	25.4394	12.7412	12.2296
ENSG00000226833	AC097724.3		15.8611	12.0671	9.29822	8.30839	6.33744	24.3572	5	6.18651	7.20542	7.65125	5	5
ENSG00000168237	GLYCTK		516.881	548.035	523.432	490.455	619.055	500.745	420.662	425.191	344.062	268.318	215.991	226.719
ENSG00000253187	HOXA10-AS		396.123	323.021	277.826	345.341	424.831	372.985	272.323	263.523	169.351	223.199	151.147	177.345
ENSG00000272168	CASC15		37.0735	32.3765	30.7047	25.1656	27.2203	25.3794	26.9801	25.9099	16.3369	22.4033	15.1559	13.7238
ENSG00000224298	AC069363.1		34.3361	30.0786	31.4307	29.1013	21.3741	24.5915	37.871	53.5351	22.4477	28.1047	25.846	41.9384
ENSG00000256811	RP11-7M8.2		18.8024	11.5663	14.0783	10.2603	10.318	14.4808	29.1533	21.8422	9.58714	7.83385	8.82912	7.70421
ENSG00000254473	RP11-522I20.3		24.2098	20.4976	16.9563	20.6511	34.5554	30.8407	25.549	20.4899	10.0971	11.1136	12.396	15.2742
CATG00000051048	CATG00000051048.1		30.4319	19.2173	19.5891	21.0999	37.6891	17.9368	34.6844	30.3577	18.8416	13.5539	11.4001	13.5355
ENSG00000227487	NCAM1-AS1		21.9379	18.5683	16.2645	15.1071	12.1609	20.0423	11.8619	26.9406	13.4027	9.55443	10.7984	11.5203
ENSG00000224190	RP11-442O18.2		109.495	90.7086	87.1665	102.026	119.133	103.874	172.983	185.202	94.4574	96.0998	113.505	103.26
CATG00000091079	CATG00000091079.1		93.7783	90.3098	81.3469	93.3847	112.584	90.0055	102.675	96.9363	69.1195	72.2956	64.0492	58.8414
CATG00000117093	CATG00000117093.1		55.5922	53.7504	50.3498	49.4267	55.9463	48.6456	35.8676	50.7874	26.6589	30.1504	20.8587	23.4031
ENSG00000230910	RP3-525N10.2		81.4914	73.0939	79.9	83.8166	109.553	66.4187	160.873	162.632	81.8261	71.6326	59.8364	62.0696
ENSG00000228216	RP11-367F23.1		193.942	187.402	183.799	165.453	205.88	179.454	172.425	185.215	154.832	176.169	152.282	142.767
ENSG00000232002	AC093642.6		585.46	571.807	544.015	665.426	663.565	671.135	1223.43	1332.71	723.343	737.671	668.833	755.147
ENSG00000270175	RP11-793H13.11		70094.6	67473.2	63391	82862.8	85494.7	69657.9	127479	114091	89022.7	72920.8	71723.4	73241.3
ENSG00000257052	RP11-881M11.2		454.276	425.846	406.885	398.933	394.892	427.334	286.375	330.031	242.698	282.969	239.767	231.748
ENSG00000226043	AP000705.7		23.1799	18.6699	19.9047	19.0385	14.0023	12.5843	22.9744	21.0587	11.0703	11.1519	11.5021	10.0931
ENSG00000260303	RP11-203B7.2		156.009	143.226	142.834	154.007	185.019	165.034	186.951	185.441	127.349	119.147	110.568	119.35
ENSG00000258929	RP11-58E21.3		19.6567	17.9858	14.2263	19.4662	16.0808	14.4696	13.9347	17.2877	18.2057	10.2813	11.591	8.98233
CATG00000047853	CATG00000047853.1		55.1871	50.66	46.0181	55.7638	62.0864	52.5411	66.4748	67.7591	46.7287	46.3517	42.8894	45.8929
ENSG00000255660	RERG-AS1		14.3198	12.0481	13.6822	13.8132	6.46578	16.9003	14.4357	13.4228	10.1724	10.2471	8.47839	5
ENSG00000234614	AL450992.2		50.6287	43.5911	46.4277	39.4929	44.6545	44.5434	69.7022	48.1324	43.9597	32.3136	36.5063	36.2128
ENSG00000259985	RP11-549B18.1		2415.91	2660.91	2693.02	3163.63	2091.16	2093.57	12457.9	10145.2	4400.71	5937.79	5156.29	4721.65
ENSG00000273257	RP11-177J6.1		81.8342	65.6159	67.8691	61.5977	76.8041	62.0951	74.2003	59.4223	37.4957	38.6805	26.7612	30.9772
ENSG00000255446	CTD-2531D15.4		119.307	93.6586	89.4	114.105	136.942	119.718	125.686	131.291	90.9805	76.9056	64.9246	72.5021
ENSG00000259199	CTD-2544M6.1		80.6713	69.2335	64.6999	80.3568	80.6822	77.6931	151.879	159.255	72.48	86.5763	80.1906	76.1819
ENSG00000268530	CTC-273B12.5		76971.9	83040.2	81171.4	102695	72985.9	90180.5	174561	154169	111133	109246	107794	113676
ENSG00000250320	CTD-2269F5.1		260.536	229.919	232.064	239.342	277.753	241.888	233.342	244.495	183.196	209.398	176.504	167.857
ENSG00000229282	RP1-40E16.2		22.7352	21.6912	23.2794	21.9399	37.7644	20.1537	19.3726	18.3827	8.78632	13.7686	6.39108	5
ENSG00000248131	CT49		81.1409	71.7326	63.9866	66.6292	81.1913	75.7584	52.7658	122.699	47.6607	43.532	40.6005	42.9069
CATG00000014603	CATG00000014603.1		12885.4	13112.5	12730.7	16859.3	19969.6	15243	41234.8	33570.3	20289.4	20946.3	18757.5	19969.2
ENSG00000273004	GS1-279B7.2		81.2219	69.4542	69.7033	76.9713	79.9227	75.1394	85.7767	115.882	64.8535	60.8019	49.3656	60.975
ENSG00000230910	RP3-525N10.2		58.7446	53.4357	50.2135	58.5464	58.2661	48.8481	54.5073	74.6755	32.1997	34.072	58.144	29.6577
ENSG00000246273	SBF2-AS1		85510	82628.6	81946.4	81362.8	95255	69729.9	60663.7	55272	57245.8	63578.3	49804	51121.9
ENSG00000235848	RMDN2-AS1		26.67	21.2243	21.0972	21.9359	29.4809	18.8034	23.1762	19.6175	11.6144	13.3004	14.6968	15.5849
CATG00000055938	CATG00000055938.1		93.4554	83.163	76.1807	74.5251	83.3313	89.641	71.2514	72.064	61.8228	69.0222	56.487	56.6895
ENSG00000254768	CTD-2140G10.2		3605.57	4181.47	3856.76	5320.93	2932.56	5223.74	16735.1	15812.2	8475.98	8025.19	7342.83	7242.64
ENSG00000236556	RP11-443O13.3		23.346	21.3559	18.9627	24.592	19.3621	15.1597	35.2875	27.432	12.464	12.8616	15.3098	12.5076
CATG00000058619	CATG00000058619.1		1052.17	990.732	971.553	880.003	988.996	1008.03	817.746	854.03	680.655	705.792	693.245	685.026
ENSG00000231201	AF127577.11		60.6902	61.9098	51.2623	66.9849	79.5743	62.0394	100.969	119.654	66.2025	70.3479	54.3015	62.3737
ENSG00000232453	RP4-794H19.1		813.574	724.597	690.658	776.327	991.098	753.684	927.555	930.343	655.839	681.096	617.132	687.729
ENSG00000267539	RP11-138H8.7		1180.72	993.068	871.309	1229.05	1461.75	1206.38	1503.43	1737.56	1193.32	1160.98	1269.37	1203.27
ENSG00000253217	KB-1991G8.1		42.8007	37.7066	33.4774	49.2347	38.8582	33.6466	40.0976	58.2173	41.7308	33.0613	37.6272	43.6774
CATG00000030301	CATG00000030301.1		255.53	273.063	246.203	247.932	256.182	251.707	370.133	399.747	211.014	253.093	208.902	238.762
ENSG00000226673	LINC01108		1553.12	1536.59	1469.21	1456.74	1701.2	1419.15	1277.65	1342.32	1117.71	1318.28	1082.1	1103.92
CATG00000006914	CATG00000006914.1		83212.1	83748	81751	77954.8	89340.9	75905.8	61341.6	59595.3	60797.9	65091	51469.6	53724.8
ENSG00000143740	SNAP47		37.3876	27.6617	27.2831	21.052	21.977	15.8874	17.1258	19.1953	16.8567	19.1873	14.1832	14.9783
LOC100652758	LOC100652758		1819.71	2060.56	2041.61	2570.62	1399.09	1587.45	3555.45	3077.67	1712.64	2188.71	1860.62	1925.52
ENSG00000251274	RP11-436H11.4		24.0471	23.499	17.4818	16.9042	22.2866	13.6502	16.287	46.6199	5.46851	6.25845	5	5
ENSG00000256273	RP11-71J4.2		242.485	162.471	223.094	244.716	455.683	219.871	1635.26	1104.1	340.467	335.976	288.985	259.158
ENSG00000266933	AC005775.2		43720.8	46809.5	45964.6	42129.1	44543.3	39040.3	31189.5	29188.4	27398.3	33826.7	24920	26343.7
ENSG00000266718	RP11-466A19.1		98521.9	97535.3	84143.7	85776	155139	78769.3	61549.4	54631.3	59844.2	58969.8	46002.1	49597.1
ENSG00000223745	RP4-717I23.3		167.749	184	161.6	159.025	281.563	152.354	180.039	170.222	117.073	137.089	117.634	140.773
CATG00000104342	CATG00000104342.1		442.648	309.733	319.014	367.201	772.476	469.286	387.649	427.886	305.036	248.122	191.56	183.833
ENSG00000240211	RP11-758P17.3		22.4427	14.6459	10.9279	26.7199	18.6266	18.5242	5.50568	17.8724	14.7124	11.4307	5.86848	6.1524
ENSG00000223891	OSER1-AS1		1354.99	867.992	1001.77	1515.1	2980.79	1321.47	3397.39	2719.69	1680.78	1353.94	1206.2	1194.84
ENSG00000233452	STXBP5-AS1		287.881	255.65	232.996	224.935	263.873	229.989	201.686	227.207	170.319	177.066	145.979	152.713
ENSG00000233452	STXBP5-AS1		287.881	255.65	232.996	224.935	263.873	229.989	201.686	227.207	170.319	177.066	145.979	152.713
ENSG00000257176	RP11-996F15.2		60.4618	50.8266	46.486	50.4317	48.329	50.6296	68.3086	74.7831	42.848	47.6582	39.5336	39.793
ENSG00000102897	LYRM1		209781	217243	212330	238668	248811	213482	271171	261982	224601	208637	211955	206850
ENSG00000224281	SLC25A5-AS1		2065.3	1503.86	1906.78	2707.88	3370.46	1911.64	6174.4	4458.37	2231.66	2449.46	1999.7	2075.7
CATG00000053499	CATG00000053499.1		37.5703	36.8947	36.924	37.0182	67.0149	28.5997	38.54	47.3194	21.3843	17.8902	15.4428	17.1543
ENSG00000232692	AP001596.6		899.25	916.702	836.424	775.062	879.732	822.576	843.149	863.749	760.798	796.967	661.21	654.76
CATG00000075907	CATG00000075907.1		155.851	164.906	142.386	183.383	178.624	171.774	261.114	286.263	133.616	158.939	134.751	156.934
ENSG00000188206	HNRNPU-AS1		312.229	288.113	247.293	172.326	269.936	158.194	181.28	204.38	156.409	173.572	145.29	149.207
ENSG00000186094	AGBL4		44.4866	35.7797	34.2599	47.2937	70.3258	47.3902	68.0392	72.057	49.7146	37.8945	42.7266	39.3785
ENSG00000228156	RP11-410N8.1		33836.7	32165.8	28713.3	35217.2	42812.8	34714	44404.7	45350.1	38760.3	32716.6	33003.7	36513.5
CATG00000082391	CATG00000082391.1		24.0039	18.3809	19.8748	16.6848	8.81628	17.428	23.661	28.5065	19.6808	20.5729	14.6446	20.0286
ENSG00000230753	RP4-553F4.6		25.8361	20.7993	17.193	16.4363	12.0981	13.0127	17.1134	38.0566	13.667	23.023	11.3524	19.0544
ENSG00000258569	RP11-99E15.2		87.4224	16.3818	14.5508	15.0782	36.974	35.0973	19.557	25.7697	18.7468	16.5659	15.732	14.5024
CATG00000058554	CATG00000058554.1		18.9376	17.5565	15.5627	12.5767	11.3789	19.6899	15.5385	12.3473	8.98626	9.38865	5	5
ENSG00000255153	TOLLIP-AS1		60063.1	82105.7	77023.3	99094.4	50167.3	46501.6	87373.6	80722.1	47353.7	59670.5	52547.6	61946.6
ENSG00000228355	BX322559.3		39.985	46.313	37.3149	45.348	49.0195	43.0079	66.0377	56.7653	19.962	27.9601	20.2328	24.2308
ENSG00000268460	AC006262.6		2675.6	2884.13	2586.52	3216.2	2583.23	2845.51	6634.89	6439.6	3690.27	3991.26	3799.33	4305.26
ENSG00000262468	RP11-95P2.1		70.1272	62.3095	58.6029	65.8781	63.2633	63.2221	76.1569	115.994	46.5636	50.6252	52.4706	50.7964
ENSG00000215196	AC091878.1		47.7631	43.7456	41.521	45.1571	59.5672	48.2621	48.1527	46.4468	25.1284	29.6756	20.8045	18.5376
ENSG00000215196	AC091878.1		47.7631	43.7456	41.521	45.1571	59.5672	48.2621	48.1527	46.4468	25.1284	29.6756	20.8045	18.5376
ENSG00000233718	MYCNOS		130.472	140.161	131.403	148.517	118.068	114.32	227.036	287.55	134.055	181.166	152.792	166.74
CATG00000089284	CATG00000089284.1		163.014	143.002	144.064	169.982	168.92	168.94	353.896	380.963	189.904	208.729	162.126	154.826
ENSG00000255920	CCND2-AS2		23.7766	19.9517	17.1216	17.8249	12.1187	13.2309	16.8743	74.8055	10.8713	11.6258	7.13511	6.19834
ENSG00000227486	RP13-188A5.1		4050.24	3908.81	3949.8	3152.94	4605.63	3010.68	2535.9	2519.64	2375.86	2919.29	2141.17	2176.16
ENSG00000272994	RP11-332H14.2		98.2562	89.1332	78.9574	71.8312	80.7215	78.8387	72.8015	67.2878	55.9282	138.975	125.933	117.911
CATG00000050740	CATG00000050740.1		292.93	227.083	192.921	226.661	385.046	252.784	289.549	255.457	223.367	159.659	129.788	133.421
ENSG00000264207	RP11-196G18.23		73.2651	62.2287	64.505	29.6842	44.1144	23.3484	57.0879	72.4952	64.936	93.4077	75.1135	74.8623
ENSG00000253842	KB-173C10.1		101.878	85.0533	89.0206	102.266	161.376	100.624	96.2854	108.797	68.8748	80.9867	65.8772	71.1938
ENSG00000153406	NMRAL1		199.93	206.92	188.414	178.993	266.106	185.117	204.829	213.73	205.205	190.477	191.164	159.42
LOC653653	LOC653653		39.6813	38.2155	37.3138	38.122	35.0337	42.1639	27.4682	38.1134	19.0139	20.192	20.7051	23.7383
ENSG00000258035	RP11-74K11.2		803.584	678.663	680.557	842.456	1017	769.187	2597.64	2595.76	1203.23	1069.25	1083.27	927.246
CATG00000118112	CATG00000118112.1		16.1925	19.1381	18.7941	9.73252	28.6564	12.4881	7.75983	17.1799	9.03359	9.35553	10.2103	5
CATG00000073020	CATG00000073020.1		17.4249	13.9428	12.9714	14.4046	23.9087	12.7792	9.99173	14.8256	11.05	8.45274	8.67191	9.30664
ENSG00000227591	RP1-28O10.1		27.7641	28.0583	25.3518	28.9866	36.3023	23.5447	23.9566	26.962	16.5104	17.8867	26.0254	15.5149
ENSG00000227591	RP1-28O10.1		27.7641	28.0583	25.3518	28.9866	36.3023	23.5447	23.9566	26.962	16.5104	17.8867	26.0254	15.5149
ENSG00000182057	Z83851.3		707.362	719.553	663.041	805.293	667.5	865.605	1600.47	1607.49	755.739	838.174	798.096	869.23
ENSG00000233903	Z83851.4		69.9872	69.1466	64.621	60.3488	69.5986	56.6476	44.9445	44.9078	33.6182	55.3498	46.1239	44.2887
ENSG00000228973	AC009955.8		55.6968	56.244	50.1679	53.7409	60.3808	55.7511	102.239	81.3631	45.9227	47.5015	43.3706	54.6367
ENSG00000234506	RP11-274B18.2		56.2825	52.0125	49.2428	54.75	50.2301	54.1241	70.2772	82.3274	56.1103	52.6349	53.3599	49.294
ENSG00000263033	RP11-396B14.2		445.367	415.352	372.758	447.484	595.194	483.038	638.01	762.103	634.171	484.792	476.036	501.145
ENSG00000266118	RP11-507M3.1		27.1725	30.5521	28.8623	24.8037	17.2192	13.505	60.442	21.9581	14.3774	5	5	6.40983
ENSG00000231648	RP11-372M18.2		116.608	110.798	93.8335	123.028	110.003	99.7507	162.027	199.05	92.8803	95.8256	100.576	104.051
ENSG00000249383	RP11-1018N14.1		1945.97	1916.29	1773.9	2375.42	2222.73	2855.79	5229.05	5016.32	2958.75	2904.12	3203.88	2823.23
CATG00000051511	CATG00000051511.1		12569.6	14862.1	14674.2	23448.7	9929.2	11770.6	62519.7	51478.3	13224.3	20913.7	19108.9	23995.1
CATG00000044210	CATG00000044210.1		22.0941	24.8977	14.8098	17.0314	19.6686	25.3966	15.3104	23.7196	15.1003	12.3537	8.92565	13.6349
ENSG00000260285	RP11-600F24.7		1849.6	1714.1	1627.2	1430.53	2938.63	2222.51	1839.12	1878.08	1426.93	1744.95	1388.28	1382.94
ENSG00000253686	CTB-43E15.3		22.2958	14.8954	17.5252	12.1236	17.5024	18.4413	15.2943	21.5927	8.35655	7.02765	8.02729	12.0479
CATG00000085350	CATG00000085350.1		56.1055	43.8651	41.2155	45.9795	47.3503	46.5204	67.7004	80.6787	44.2141	39.9381	34.0457	35.1856
ENSG00000237655	AC073834.3		538.29	490.866	473.739	409.559	510.386	441.991	454.288	517.797	288.605	409.363	348.606	359.398
ENSG00000254377	LINC00966		253815	272398	263576	291115	301256	277686	331295	322304	271923	279534	276768	267539
ENSG00000231495	RP1-213J1P__B.2		131.561	169.48	217.7	223.93	218.758	219.477	2343.37	506.15	106.503	94.7099	88.5838	80.248
ENSG00000262445	CTD-2545H1.2		70.1705	69.9278	68.4984	81.3902	49.2905	58.1706	106.834	110.841	63.8071	57.4989	45.6854	51.1609
ENSG00000196273	LINC00523		81.8813	70.2846	70.8566	67.9064	66.8535	64.8853	79.9114	85.9634	54.6348	77.2153	56.6338	58.6484
ENSG00000233203	RP11-67L3.4		26.6515	25.6544	16.3581	21.3087	22.471	23.5124	25.051	21.988	10.8458	12.8746	13.0755	12.4792
ENSG00000269996	RP11-343N15.5		430.023	441.781	421.885	253.977	350.995	289.673	280.654	286.872	295.665	324.645	258.358	284.359
ENSG00000110906	KCTD10		303.94	363.683	303.775	395.776	416.624	347.501	462.685	450.012	203.446	254.394	214.086	255.29
ENSG00000251665	RP11-700H6.2		12.8341	16.8679	12.2248	16.4804	10.485	16.5851	13.2571	18.3523	6.72498	11.6923	7.06389	5
LOC102467080	LOC102467080		30.5359	31.2481	30.6245	31.5614	30.6596	25.5803	31.7527	36.4283	20.0819	16.9691	19.0392	14.8248
LOC105369781	LOC105369781		28.822	20.4128	22.0211	17.1502	19.2678	13.0064	19.7456	21.7657	10.1107	14.9008	12.073	10.5332
ENSG00000232093	RP11-307C12.11		1584.79	1605.74	1450.29	2672.79	2258.96	2275.01	4438.68	3194.42	1839.49	1941.76	1812.57	1901.36
ENSG00000198276	UCKL1		171.9	201.978	174.737	134.239	135.179	131.526	140.491	136.473	120.825	161.071	139.717	136.071
ENSG00000260924	AC004463.6		57.8935	46.4907	42.8704	43.4996	48.3875	49.6093	30.4887	39.893	38.1373	54.3981	40.72	35.1037
ENSG00000237054	PRMT5-AS1		69.7475	56.6873	57.069	63.3653	90.3928	58.8032	68.6699	67.8613	35.5308	40.2247	31.747	38.4487
ENSG00000267436	AC005786.7		178.753	181.049	164.335	198.503	250.964	219.739	127.546	131.416	86.9704	110.381	98.8185	100.965
ENSG00000264647	RP11-68I3.7		29.2391	22.0667	19.722	25.746	23.8157	22.8088	31.3691	35.2934	25.7679	26.368	21.3907	18.6854
CATG00000053438	CATG00000053438.1		33.542	30.5031	28.953	24.7517	45.7573	25.506	37.0029	36.4361	17.5833	20.8337	14.8509	17.9106
ENSG00000226833	AC097724.3		7360.52	7649.87	9420.65	11863.2	12887.7	8631.55	42465.5	32675.1	18027.7	15491.7	11846.4	9690.47
ENSG00000231231	AP001422.3		133.016	124.422	116.788	147.349	145.123	139.536	168.591	210.419	110.987	99.407	99.182	95.892
ENSG00000233221	AC133785.1		22108.2	18490.4	20553	33464.5	32469.5	21025.4	56100	47085.4	27248.4	24732.2	23340.4	24267.1
ENSG00000257732	RP11-818F20.5		33.9939	31.3958	27.8906	29.4899	32.7539	25.088	45.6853	39.3907	19.8883	20.8066	20.2675	16.4722
ENSG00000225450	RP3-508I15.14		12.937	13.7706	16.3678	7.42027	10.2685	6.56896	31.6591	8.80638	7.83189	5	5.5043	5
ENSG00000255733	IFNG-AS1		14.568	13.5753	12.2511	15.3699	15.9079	13.2898	5	7.76633	7.2559	5	5.04868	5
CATG00000079793	CATG00000079793.1		5607.49	5408.96	5004.32	5861.67	5724.42	6407.53	9213.32	9901.7	6891.49	5262.87	5559.92	6163.67
ENSG00000249669	MIR143HG		3249.73	2581.66	2423.24	2875.44	3984.11	2944.42	2745.92	2954.46	2535.28	2590.35	2491.2	2684.09
ENSG00000254559	RP11-304M2.5		77.1011	74.1338	62.8979	53.1583	113.842	78.6085	62.2786	74.8122	62.8736	55.9055	44.7268	44.372
CATG00000012003	CATG00000012003.1		456.875	375.686	348.788	378.19	643.001	542.98	452.156	461.666	317.911	268.542	196.449	192.464
ENSG00000235319	AC012360.4		110.09	94.2455	96.8308	101.753	103.357	96.7404	171.152	192.034	114.046	130.035	115.625	114.146
ENSG00000241764	AC002467.7		15.677	13.1982	12.906	8.57035	8.19448	15.4481	12.67	15.9283	7.55633	10.6983	9.47989	9.64375
ENSG00000260892	CTD-2026K11.1		43.3937	38.6046	36.0867	30.4872	60.493	51.3432	34.8399	36.3007	28.2991	29.654	21.7763	27.4818
BC085014	BC085014		37.9613	26.1814	19.8435	23.3401	26.5716	28.9565	16.4578	12.2937	9.01997	9.02965	8.62153	8.21892
ENSG00000234775	RP11-335O13.7		322.598	294.32	259.164	328.801	344.01	368.428	550.326	632.57	302.871	334.681	285.981	300.036
ENSG00000185168	LINC00482		95.3779	74.5303	73.8801	72.6965	140.233	113.515	85.2247	92.783	62.1359	50.2903	39.5124	43.4677
ENSG00000232298	RP11-10N16.3		1859.55	1912.8	1794.37	2354.56	1604.81	1477.8	3921.15	3717.04	1745.05	2239.83	2021.7	2120.46
ENSG00000225413	AP000345.4		13.8513	13.4772	11.3128	6.71959	6.25285	6.47452	10.4037	5.5692	5.07514	5.04672	5	5
LINC01232	LINC01232		75.6688	99.2432	96.6688	93.7556	79.3189	90.6544	154.534	152.947	113.978	142.399	113.889	113.015
ENSG00000264914	RP11-343K8.3		82.9436	92.0127	74.888	76.4985	112.496	130.813	114.065	125.158	90.0181	110.017	87.7499	88.3408
ENSG00000273055	CTB-13F3.1		11.8326	15.4068	14.8892	10.4607	6.22164	5	6.57033	5	6.54231	14.8895	8.90757	11.7066
ENSG00000241560	ZBTB20-AS1		114.719	108.423	91.3354	89.7362	142.938	95.2655	117.477	117.461	71.4068	56.3658	54.2765	47.9147
ENSG00000186615	KTN1-AS1		29.5777	26.8383	29.5656	31.3279	17.4737	25.0701	38.9367	32.7258	27.8331	41.3832	31.8061	31.6102
ENSG00000258135	RP11-70F11.11		29.4773	26.2834	23.8998	43.5211	60.8584	16.2828	33.3563	30.4659	25.2187	21.5763	23.8105	14.6635
ENSG00000250838	RP11-501C14.5		1872.99	2831.2	3682.45	5722.31	4784.06	2966.87	12449.8	8297.83	2412.48	2465.81	1795.53	1880.11
ENSG00000226312	CFLAR-AS1		313.832	253.903	271.075	397.324	327.208	317.129	429.425	724.475	226.9	251.806	243.617	263.447
BC106081	BC106081		20.1639	22.9228	21.2543	18.9296	18.1423	15.7383	28.3683	27.2895	6.06716	10.2372	7.68577	9.90188
ENSG00000258940	RP11-407N17.5		27.0146	25.4358	23.3934	12.1142	11.2006	11.5916	32.0142	19.1033	26.0084	19.1304	12.5869	11.8963
ENSG00000228634	RP4-534N18.2		38.3688	37.4493	35.4254	36.1359	59.1671	37.3846	41.9532	34.7225	24.2838	29.4647	26.48	21.1425
ENSG00000225619	MYT1L-AS1		17.6202	12.2501	10.9779	10.8757	6.2813	9.81899	15.4752	25.2631	11.6967	11.0991	12.1227	8.54683
ENSG00000201245	SNORA25		5424.33	5447.6	5022.01	5850.32	5603.9	6718.14	9941.01	10494.7	7949.49	6941.94	6620.16	7556.1
ENSG00000201245	SNORA25		5424.33	5447.6	5022.01	5850.32	5603.9	6718.14	9941.01	10494.7	7949.49	6941.94	6620.16	7556.1
CATG00000090208	CATG00000090208.1		19.601	13.9394	17.1685	14.5089	11.4907	14.7903	12.7652	17.4312	10.4017	9.60386	11.8847	15.4691
ENSG00000231290	APCDD1L-AS1		124.984	104.077	95.6011	108.199	152.002	113.526	118.91	145.455	90.0099	77.5803	66.1106	73.5763
ENSG00000228355	BX322559.3		16.8513	9.9936	15.4632	10.8121	13.7189	5	11.9113	15.5372	5.3553	5	25.6898	5.14246
ENSG00000267100	ILF3-AS1		313.494	283.187	269.714	340.967	373.126	362.776	385.608	436.941	346.855	705.245	578.649	571.362
ENSG00000250057	RP11-576N17.5		80.0633	54.7077	52.627	72.77	103.485	65.6603	46.672	69.5222	33.9226	23.6587	60.044	26.8218
ENSG00000254427	RP11-430H10.1		90.9083	94.9639	83.8776	94.3049	101.095	87.338	90.515	103.766	69.962	86.9684	72.8675	81.9572
CATG00000100699	CATG00000100699.1		1024.28	1003.55	984.207	1150.4	1287.87	1008.25	1155.58	1085.08	741.139	845.308	695.626	685.194
BC037357	BC037357		194.604	187.749	187.167	249.234	206.78	296.763	474.291	539.415	344.215	324.009	356.548	314.592
ENSG00000240005	RP11-293A21.1		1130.08	1209.9	1197.57	1374.86	1853.97	1116.41	1296.57	1151.88	664.174	741.714	696.94	776.427
ENSG00000203876	RP11-451M19.3		18.8985	21.3818	13.3093	14.5513	21.2485	14.6604	25.4107	25.3199	16.547	15.7332	18.946	13.5474
ENSG00000237980	RP11-338C15.3		24.5462	27.9359	25.9765	21.8635	32.09	19.5006	30.8805	21.0666	18.1437	17.0981	15.9998	16.7312
ENSG00000214719	AC005562.1		980.549	1101.23	1407.88	1643.92	974.928	1421.46	6391.09	4580.83	2056.1	1664.61	1280.96	1195.2
ENSG00000247844	CCAT1		1257.16	1266.94	1277.57	1043.95	1233.85	1187.26	1675.04	1708.63	1344.06	1853.81	1462.5	1509.23
CATG00000042820	CATG00000042820.1		78.384	71.1512	66.9029	88.3479	73.7383	65.7908	82.1387	113.966	51.0895	44.4583	40.7474	55.615
CATG00000036362	CATG00000036362.1		48.6402	49.3658	39.569	45.0996	46.0725	34.9552	33.3423	42.0184	24.7483	26.3997	22.9516	24.2133
ENSG00000262786	RP11-214O1.1		446.637	384.266	324.732	346.282	528.329	497.567	821.86	720.759	597.026	507.57	397.186	437.719
LOC101926889	LOC101926889		4831.51	4628.3	4629.56	3686.04	5037.98	4116.35	2599.96	2845.86	2922.01	3740.61	2535.67	2558.04
ENSG00000272003	RP11-23P13.7		194.668	178.321	173.298	156.561	198.844	164.586	183.207	182.402	163.008	100.688	73.6274	78.2318
ENSG00000253926	RP11-26E5.1		24334.3	25661.6	34210.4	34443.8	28674.1	34236.9	73817.1	74246.5	45891.5	46201	38242.6	34815.9
CATG00000092359	CATG00000092359.1		6707.38	6912.2	6472.19	9254.93	7356.52	7916.31	19255.9	18229.7	10218.2	11795.1	11746	11204.1
ENSG00000267546	RP11-666A8.8		13.3283	14.4662	9.66061	11.3085	12.9205	8.21775	18.3686	43.4807	9.86971	10.5791	5	6.49228
ENSG00000267727	CTD-2540B15.7		491.807	533.971	485.979	600.284	515.667	514.546	1341.16	1148.43	737.572	833.237	871.001	885.233
ENSG00000245552	RP11-712B9.2		249.83	261.227	224.463	250.868	286.477	216.707	214.082	185.767	131.196	159.838	110.262	117.102
ENSG00000267296	CEBPA-AS1		52.5578	61.726	55.6467	52.124	62.8781	46.2985	40.3742	33.3374	31.0398	40.7292	32.2066	28.1588
ENSG00000272888	AC013394.2		47.2221	50.5587	50.6854	58.2301	92.8781	62.8175	29.4652	28.4407	27.2496	48.8479	38.3108	38.2745
ENSG00000232098	CTD-2619J13.14		12523.1	11574.4	10940.6	15135.9	9711.95	14735.8	42152.5	37109.4	19226.8	21486.9	23006.5	22591.3
ENSG00000265148	BZRAP1-AS1		34.6758	27.1842	25.1837	29.4629	31.1514	28.5302	33.8	31.1948	16.499	18.4526	15.6776	16.8692
ENSG00000178803	ADORA2A-AS1		1247.45	1258.62	1248.7	1375.46	1643.3	1508.55	4560.49	3747.24	2528.48	2487.97	2482.33	2423.21
ENSG00000227637	RP11-242O24.5		151477	144493	143338	141070	159734	125821	110690	105586	107809	116851	94652.4	103164
ENSG00000227308	AC009502.4		147.927	136.368	136.028	155.136	117.139	176.928	250.71	288.824	189.712	171.871	143.967	169.178
CATG00000095153	CATG00000095153.1		60605.2	61184.3	57108.2	56111.8	67003.9	49345.7	34495.8	34139.7	33119.8	37323.2	27518.3	28347.8
ENSG00000260466	RP4-536B24.2		341.299	393.791	371.239	387.61	549.824	393.488	809.074	687.872	487.547	474.998	424.498	415.395
CATG00000113616	CATG00000113616.1		22.6455	20.0755	20.2244	26.7352	24.1706	25.0134	26.2977	21.5111	12.4936	8.61665	8.85716	9.21593
ENSG00000259448	RP11-16E12.1		1794.69	992.051	1220.93	1319.95	3251.65	1079.91	2417.25	1903.62	1313.05	1281.44	1143.45	1200.32
ENSG00000229043	AC091729.9		180.088	156.033	155.423	184.91	177.515	176.01	268.929	349.356	155.123	167.533	155.62	162.015
ENSG00000267079	RP11-820I16.1		1601.4	1751.54	1968.69	2036.98	1702.05	2012.95	4610.01	4070.25	2521.54	2424.64	2023.09	2054.65
ENSG00000223477	LINC00842		170.769	142.917	146.518	151.017	219.717	140.901	133.581	137.271	93.6641	95.1224	77.8725	86.4746
ENSG00000273248	RP11-399K21.13		70.3083	62.7062	61.1016	49.1205	66.2425	53.4045	48.413	44.9723	47.0727	41.025	30.6389	28.3186
ENSG00000254010	RP11-103H7.5		37.8376	31.9544	28.6634	55.1345	53.257	70.6532	83.8532	67.4987	50.7842	89.1151	88.5804	84.9067
ENSG00000270105	RP11-326C3.14		32.2565	30.255	27.2052	16.6253	6.47508	15.569	14.0011	8.74456	11.0392	7.11651	9.08962	7.43976
ENSG00000261008	AC004158.2		16.8718	19.5233	14.1313	14.9496	9.86968	16.1861	22.4086	12.927	14.4022	16.277	13.9056	13.9805
ENSG00000250072	CTC-529P8.1		19.1118	27.8946	20.578	27.9973	22.4435	23.6745	5.9799	6.47471	6.21193	18.4836	14.7656	14.4171
ENSG00000237886	RP11-611D20.2		24.7398	22.1553	20.0023	21.6609	13.8069	16.5172	26.5616	24.0253	19.2228	15.6039	18.7841	18.044
ENSG00000273253	RP3-402G11.26		282.726	209.279	161.488	193.116	365.064	260.041	203.456	238.989	144.659	154.752	126.982	121.396
ENSG00000259215	RP11-253M7.4		58.8846	54.0965	53.0111	36.4353	64.6964	46.6546	53.8069	56.4134	50.8696	39.7257	26.1703	33.2047
CATG00000000413	CATG00000000413.1		36.4347	30.914	28.3554	32.9193	33.5043	30.907	25.862	26.1245	17.2369	14.6008	10.4848	13.6849
ENSG00000235790	RP11-73M7.6		3211.37	3192.26	2869.44	3577.17	3470.34	3253.55	6919.15	6549.18	3795.93	3929.85	3366.96	3571.1
ENSG00000260977	RP11-333I13.1		4640.3	4878.15	4677.87	5377.94	6455.77	6102.74	13497.3	11208.9	5818.51	5935.13	4180.61	5396.72
CATG00000044176	CATG00000044176.1		35.5558	14.5815	7.13486	15.7703	16.172	19.1724	21.0888	11.7541	14.355	9.02093	11.9317	8.21212
ENSG00000122085	MTERFD2		195.715	182.826	171.302	190.667	269.997	278.722	317.073	350.516	187.238	230.59	205.715	235.079
ENSG00000234197	ETV5-AS1		10.8529	13.6452	11.3992	10.0359	6.22251	8.31543	27.6839	5	5	5.30842	5	15.9591
ENSG00000232618	RP11-439L18.1		51.008	53.1852	46.3178	46.0563	71.5427	60.4561	73.8114	79.2964	39.7698	48.7927	36.1835	45.7704
ENSG00000263171	RP11-542C16.1		82.4229	71.9225	65.5631	68.3328	123.849	97.7579	77.747	66.6891	43.4524	40.9645	35.8724	35.0618
ENSG00000255031	RP11-802E16.3		43.4592	38.3079	36.2208	24.8624	25.6724	26.9768	25.5515	61.0931	26.5031	17.7661	11.4045	7.35483
ENSG00000232301	RP11-132A1.3		43.1906	41.2084	39.0257	42.5333	36.9783	38.1809	43.4333	39.6777	28.8734	32.0891	27.8835	24.8483
ENSG00000272791	RP11-464F9.22		31.9253	25.8073	26.5293	31.4993	45.0649	19.2959	22.1698	33.3431	13.5786	48.0539	35.6396	41.2155
ENSG00000271204	RP11-138A9.1		444.77	484.132	477.223	391.424	491.529	412.471	246.97	298.597	262.763	256.099	193.456	193.103
ENSG00000257621	RP11-349A22.5		124236	121580	115228	116531	160799	99267.5	87435.3	77721.9	86836.1	92721.1	77644.2	79232.4
CATG00000095824	CATG00000095824.1		18.6009	14.0753	13.0287	14.5261	8.73108	15.5029	16.5351	22.6598	11.266	10.4841	9.70022	10.0945
ENSG00000259884	RP11-1100L3.8		28.0736	24.8477	22.3312	22.7471	30.4362	24.0869	27.0757	53.2932	17.145	16.3395	14.7408	21.4177
ENSG00000224888	RP5-1142A6.2		72.4424	57.9938	50.6752	64.191	100.2	68.4725	67.9927	66.7302	53.76	50.0727	38.0296	42.4487
CATG00000034025	CATG00000034025.1		203.527	185.809	177.576	198.26	252.07	211.876	277.113	279.19	157.09	167.899	156.829	163.934
ENSG00000175061	FAM211A-AS1		790.286	772.406	695.643	629.673	701.532	649.453	619.241	584.532	535.012	606.058	544.839	527.013
CATG00000049852	CATG00000049852.1		213.125	182.566	166.044	224.977	235.408	205.696	253.406	307.953	158.35	157.723	136.58	154.587
ENSG00000241657	TRBV11-2		53.5047	55.7814	59.4579	64.7074	58.5401	62.365	55.9032	69.154	39.9109	34.9554	27.3927	31.5421
ENSG00000266844	RP11-862L9.3		255.934	219.905	221.533	242.167	265.45	258.345	317.848	352.484	218.679	230.083	210.316	247.304
ENSG00000254739	RP13-46H24.1		199.942	168.707	191.195	192.786	214.829	204.4	397.178	414.306	273.753	279.763	244.239	250.592
ENSG00000254177	RP11-1149M10.1		13.8872	15.1349	14.7385	12.9665	9.4895	7.38035	11.9823	16.3891	8.01032	10.8729	6.67045	6.30188
ENSG00000235172	CTB-114C7.3		286.316	278.16	268.59	283.266	301.319	295.119	323.194	375.449	269.15	330.315	291.989	294.216
ENSG00000250365	CTD-2213F21.2		99.5066	88.4884	72.5302	96.916	98.3858	91.3551	147.868	127.673	75.5929	75.3532	55.8004	64.9524
ENSG00000254560	RP11-1L12.3		57.8251	64.1127	49.853	62.3757	49.0108	58.3437	66.155	80.8656	65.6165	49.5374	40.5486	52.9031
ENSG00000196668	LINC00173		194995	191075	178952	219774	209672	186227	258155	248579	219822	200974	201115	214664
CATG00000004049	CATG00000004049.1		32.0891	28.8952	30.5092	33.5722	27.9384	24.8963	32.9517	41.7324	21.366	19.7778	21.1892	17.5669
CATG00000034228	CATG00000034228.1		51.4366	49.4391	39.3772	41.1843	45.0097	35.4148	34.4889	40.6154	35.6928	27.3884	20.5723	24.5699
ENSG00000263585	RP11-498C9.13		127.791	108.094	117.794	151.04	156.074	156.161	284.789	313.376	201.008	198.812	196.741	195.622
ENSG00000228624	RP3-399L15.3		16.9662	14.8284	14.1066	15.3978	9.12304	11.3934	12.9425	9.71074	7.06548	6.79213	5	8.62247
ENSG00000228624	RP3-399L15.3		16.9662	14.8284	14.1066	15.3978	9.12304	11.3934	12.9425	9.71074	7.06548	6.79213	5	8.62247
ENSG00000228624	RP3-399L15.3		16.9662	14.8284	14.1066	15.3978	9.12304	11.3934	12.9425	9.71074	7.06548	6.79213	5	8.62247
CATG00000064485	CATG00000064485.1		2385.48	2839.65	2643.37	2634.04	2602.74	2256.46	2092.41	2081.13	1771.93	2129.84	1545.61	1704.57
ENSG00000245685	AF146191.4		172.059	158.509	157.113	131.092	149.292	142.059	128.378	141.374	110.529	123.365	98.9869	99.0484
ENSG00000228951	RP11-336A10.4		30.3429	33.2395	25.5996	33.306	41.2856	34.6556	47.2512	47.2381	29.8999	24.5868	25.1113	23.0359
ENSG00000233673	ANAPC1P1		11979.9	11188	10598	13956.8	12350.6	13621.4	18097.8	19952.9	13568.5	15077.3	15733.6	15703.4
ENSG00000236082	RP11-217L21.1		123.114	119.732	113.244	128.843	133.274	122.044	167.161	152.142	86.851	101.916	78.4802	92.6798
ENSG00000236082	RP11-217L21.1		123.114	119.732	113.244	128.843	133.274	122.044	167.161	152.142	86.851	101.916	78.4802	92.6798
ENSG00000254321	RP11-495O10.1		19.6763	19.2717	16.9914	20.6996	22.5876	20.2694	32.7971	33.4659	14.4199	18.1554	16.6535	25.857
ENSG00000262898	AC139099.4		32.336	29.868	30.3138	25.0246	37.6774	30.7601	36.9055	30.6091	20.0055	26.4303	23.4703	26.4781
ENSG00000227292	AC009229.5		48.3952	41.7236	43.6958	30.584	33.8523	35.0061	34.6461	29.5779	18.044	19.8737	12.6049	12.7635
ENSG00000257660	RP11-579D7.4		17.3288	17.8659	13.1513	14.0288	21.1562	8.23518	19.649	26.096	5.65138	7.157	6.59509	5.784
ENSG00000272644	RP11-33O4.1		645.32	590.384	550.341	633.315	1109.41	569.186	822.302	752.835	441.535	521.463	484.66	512.903
ENSG00000267121	CTD-2020K17.1		24.723	26.6961	27.675	16.1277	41.1571	16.9622	18.2056	23.5124	11.909	9.55218	9.68539	10.1291
CATG00000055097	CATG00000055097.1		1187.89	1240.3	1228.79	1727.62	1552.47	1495.54	3641.07	3294.15	1566.65	1513.87	1380.9	1437.13
ENSG00000230513	THAP7-AS1		2669.74	2183.59	2135.32	2569.09	3468.27	2853.44	3713.48	3515.22	3000.6	3027.86	3097.56	2777.72
ENSG00000263370	RP11-68I3.5		80.1271	83.5651	74.825	88.5862	88.5871	91.7408	126.746	113.717	59.798	63.8509	50.9137	65.1489
ENSG00000273069	RP5-1186P10.2		213.166	198.203	240.542	233.864	358.167	226.437	491.198	473.986	237.013	217.448	200.565	222.304
ENSG00000256633	RP11-169D4.2		721.27	679.702	713.285	752.824	823.755	804.977	1262.16	1325.35	839.981	788.176	675.499	703.507
ENSG00000203645	LINC00501		29.8534	27.1236	28.7214	33.1045	52.4517	26.393	45.9865	32.9418	15.6996	17.9622	14.3547	11.5692
ENSG00000251131	CTD-2035E11.3		218.414	203.639	191.623	244.895	217.522	313.738	440.257	506.374	354.361	318.584	350.021	301.895
ENSG00000225946	RP11-395B7.2		374.86	390.098	385.748	471.442	413.968	583.133	867.938	954.012	662.285	612.521	656.189	599.444
CATG00000056075	CATG00000056075.1		2705.63	2458.96	2379.47	3745.51	2813.99	2993.91	12382.4	9990.37	4491.17	3817.48	3686.16	3464.13
ENSG00000227803	RP11-239H6.2		351.496	371.078	348.089	402.357	565.49	392.976	668.172	626.389	396.867	346.561	309.692	342.438
ENSG00000228620	RP3-434P1.6		68.3942	71.7361	65.3652	77.5271	59.894	77.4834	167.194	162.076	100.761	95.7498	96.0613	87.5787
ENSG00000265554	RP11-419J16.1		41.9956	36.4228	32.49	40.4752	44.1253	31.5615	33.8235	42.112	22.3321	20.0455	22.4023	19.3208
ENSG00000224078	SNHG14		213.545	270.571	215.267	154.341	277.094	167.628	316.763	210.925	121.559	132.45	142.49	154.934
ENSG00000249816	LINC00964		51.7582	55.1806	50.8416	62.9671	50.1956	46.5679	51.7764	69.0887	32.3426	40.3555	35.5059	44.2779
ENSG00000235335	AC016723.4		54.5455	45.0956	43.1075	66.1216	75.4224	42.1164	79.1791	102.562	41.8656	46.0378	42.6035	52.8254
ENSG00000177570	SAMD12		253.283	185.244	166.47	162.049	268.944	229.536	205.192	220.612	128.763	147.99	124.272	129.192
ENSG00000177570	SAMD12		253.283	185.244	166.47	162.049	268.944	229.536	205.192	220.612	128.763	147.99	124.272	129.192
ENSG00000177570	SAMD12		253.283	185.244	166.47	162.049	268.944	229.536	205.192	220.612	128.763	147.99	124.272	129.192
ENSG00000177570	SAMD12		253.283	185.244	166.47	162.049	268.944	229.536	205.192	220.612	128.763	147.99	124.272	129.192
CATG00000061185	CATG00000061185.1		36779	37024	41883.8	64297.5	37494.7	42663.2	109479	105759	49263	48967.5	40496.4	43715.9
ENSG00000250604	RP11-597D13.8		56.4044	52.434	52.1865	72.7168	84.3027	77.4461	50.4858	71.3893	36.0185	33.0035	28.3976	26.8322
ENSG00000254369	HOXA-AS3		495.059	543.174	550.355	585.029	627.869	731.709	2470.98	2355.45	1385.96	1405.51	1375.69	1288.59
ENSG00000251226	RP11-469N6.1		29.7988	29.5552	27.2655	29.3509	27.7001	21.5883	39.7683	38.1574	30.2175	27.341	15.2459	21.0223
ENSG00000266642	RP11-20B24.4		26.7642	27.1093	22.7383	21.55	15.0664	11.4264	23.2987	26.3188	19.3996	16.1192	14.0914	14.969
ENSG00000261000	RP11-534L20.5		159.788	138.549	129.944	131.455	178.454	133.169	192.23	161.608	90.1001	114.457	84.6528	105.228
CATG00000019061	CATG00000019061.1		406.222	350.8	353.922	472.071	552.311	591.775	755.734	787.591	485.064	501.626	523.754	525.66
ENSG00000237512	UNC5B-AS1		583.884	549.024	560.998	345.012	430.988	466.026	384.911	396.797	222.508	232.542	182.549	190.786
ENSG00000254230	RP11-582J16.3		46643.6	53442.1	50228.1	71266	33536.2	45070.9	126838	110817	66660.8	71187.6	70584.8	77578
ENSG00000259345	RP11-624L4.1		28.0011	32.866	27.1188	30.0795	53.6587	36.7323	33.0494	32.6498	22.2952	28.6343	24.4139	21.0512
ENSG00000237234	RP1-142L7.5		37.773	33.9397	27.0751	33.7649	46.7086	25.2038	32.6284	38.2012	19.0499	26.5481	13.1818	18.3637
ENSG00000226172	RP4-712E4.1		197.175	170.46	172.268	196.269	283.013	206.202	314.332	317.926	224.643	227.945	181.076	203.705
CATG00000054990	CATG00000054990.1		57.2757	52.1714	49.0583	60.6928	73.0548	54.9019	53.0391	56.7317	32.0555	42.2119	24.1699	28.5889
ENSG00000262160	RP11-96D1.11		493.295	469.657	454.66	618.226	825.043	689.989	383.911	428.539	425.431	564.591	431.323	402.836
ENSG00000270145	CTD-2267D19.6		91.4958	82.7238	76.2601	72.6848	130.948	80.0127	88.9921	93.9782	85.8276	153.45	126.388	123.8
CATG00000058793	CATG00000058793.1		1614.02	1544.69	1348.61	1432.72	1387.37	1465.4	2023.65	1907.47	1157.85	1794.66	1718.13	1788.82
ENSG00000260792	RP11-982M15.8		182.508	157.447	156.912	180.535	251.362	172.004	292.269	304.05	135.546	160.542	127.837	150.942
ENSG00000247970	RP11-543C4.1		24.3328	22.2373	18.595	19.5022	30.3311	19.3742	13.8777	21.0636	8.21495	13.7679	5.18911	8.90392
ENSG00000267785	CTD-3194G12.2		25.4128	23.9673	12.464	21.115	18.8852	15.464	19.2308	20.2505	12.3416	15.7385	9.90009	14.7204
ENSG00000256028	RP11-197N18.2		11092.3	11456.6	10502.3	8441.05	10604.3	8679.25	9290.7	9326.97	10023.7	8306.11	7387.09	6966.83
CATG00000101221	CATG00000101221.1		100.644	98.2909	91.9059	87.5881	104.464	106.667	135.554	161.737	87.9334	100.638	85.2293	84.9574
ENSG00000239523	MYLK-AS1		91.6748	80.7193	82.3307	74.2676	118.677	82.7565	71.7088	70.9849	72.4721	212.85	167.115	159.776
ENSG00000258449	RP11-713N11.4		242.602	205.087	220.203	252.396	334.354	210.75	259.777	265.402	145.741	146.793	120.634	138.023
ENSG00000258137	RP11-753H16.3		891.812	864.096	806.621	1066.44	1097.12	1320.79	1951.06	2247.9	1369.05	1340.36	1430.95	1298.98
ENSG00000231868	RP1-202O8.2		9408.33	8582.8	8309.69	12525	10982.7	12599	21080.3	21717.8	14300.6	13552.4	14930	14065.1
CATG00000024355	CATG00000024355.1		149.185	148.242	127.202	152.28	138.615	148.527	234.296	255.633	139.313	119.705	106.073	119.442
ENSG00000258667	HIF1A-AS2		16.6818	16.5451	18.4779	18.0379	16.5006	7.61009	17.9105	28.8907	12.5954	9.80682	10.1682	11.3221
ENSG00000119446	RBM18		16.2557	18.6718	16.9591	19.2321	26.0445	17.6268	11.9495	18.7729	8.65686	17.7432	25.1044	16.2567
ENSG00000246792	RP11-68L18.1		233.376	216.352	190.579	213.362	267.783	264.572	370.834	387.939	214.685	229.249	207.359	210.861
ENSG00000256540	RP11-598F7.6		4478.99	3728.45	4317.96	6843.87	6962.07	7121.88	14966	12159.3	5223.07	6042.43	4830.08	4700.56
ENSG00000236003	AC007050.17		15.8661	15.0745	16.2298	13.3429	8.64	16.1698	5	6.10079	5.7382	9.40023	5.34409	5.59213
ENSG00000235560	AC002310.12		15.2997	13.6818	15.1246	11.4845	30.7478	13.4013	5	20.1842	5	11.1764	5	8.0886
ENSG00000257588	RP11-469H8.6		31.2263	25.7201	19.2263	24.0849	38.8424	36.0398	34.607	35.4212	26.2324	19.1911	21.4417	17.3049
ENSG00000257453	RP11-290L1.3		70.7507	58.1866	56.1495	134.586	165.42	163.972	183.627	185.816	178.382	168.637	160.097	148.122
ENSG00000269793	AC006115.3		665.091	626.681	568.643	672.871	1146.34	902.772	793.892	824.34	674.006	627.331	583.632	580.337
ENSG00000260176	CTD-3126B10.4		20628	22444.2	21606	19602.4	25240.7	19367.8	14846.3	14313	11615	15101.3	10764	11557.4
ENSG00000203993	C9orf37		178.703	174.56	156.189	176.736	202.491	180.968	288.498	275.473	216.91	222.1	204.987	203.724
ENSG00000266049	RP11-703M24.5		80.7307	74.5271	71.4798	68.351	70.7534	64.8703	84.0613	93.1031	56.6952	59.9424	65.3192	62.8291
CATG00000050091	CATG00000050091.1		903.493	864.11	847.404	892.79	846.383	866.454	1441.96	1468.79	951.152	1105.71	917.331	936.079
ENSG00000267035	RP11-1094M14.10		13.4016	13.7231	13.9142	13.0406	15.235	20.7525	13.7686	6.29851	5	5	5	8.19441
ENSG00000224592	RP5-884C9.2		101.026	86.3249	81.2044	97.547	120.942	102.17	105.441	102.667	65.4668	61.3271	63.1001	61.6215
ENSG00000237380	HOXD-AS2		16.4294	16.9713	17.3505	13.4065	6.23056	15.6488	24.8929	55.8415	14.8787	18.4611	17.4334	12.2708
ENSG00000265799	RP11-387H17.6		10993.7	9133.26	9733.02	12284.8	16409.1	16315.6	19103.5	19925.3	14439.6	14939.4	15440	14473.2
ENSG00000273355	RP11-672L10.6		35.89	33.416	31.2755	26.3528	48.7237	32.8024	29.4858	39.6555	22.8385	34.8203	27.9502	25.9542
ENSG00000271646	RP11-326I11.3		19.2959	13.1942	16.3891	6.57443	6.27068	5.26881	7.23949	12.8285	8.99771	31.7932	30.5455	24.6925
ENSG00000271270	TMCC1-AS1		114.768	106.553	103.411	86.1565	103.059	100.065	86.7126	93.713	70.4176	103.87	92.7187	91.8662
ENSG00000253455	RP11-770E5.3		90.9669	81.7819	83.5996	87.3315	126.456	97.1806	100.908	121.511	77.4202	81.045	69.8116	66.9943
ENSG00000226738	CTA-384D8.31		31.7938	27.5278	25.0322	29.492	32.7854	31.8791	40.7038	59.1973	24.0012	22.3064	29.3427	21.7117
ENSG00000259976	RP11-553L6.5		31.7028	29.503	33.8229	29.9227	31.6946	24.0228	32.993	39.3825	32.0265	6.68614	5	7.46598
ENSG00000265692	RP13-516M14.4		46.5291	39.8896	36.4741	47.0999	72.8123	36.8063	50.3236	63.5138	30.4895	22.8348	21.0113	23.0131
ENSG00000271781	CTD-2589H19.6		183.231	160.792	148.552	92.1718	112.886	92.0125	79.1661	88.1757	93.9962	341.314	269.353	262.794
ENSG00000261770	CTC-459F4.1		102.355	116.69	114.266	83.785	111.233	83.2456	53.0474	56.0278	48.2706	58.9784	50.8075	43.7991
ENSG00000237609	AF064858.10		90.7578	74.7587	74.8546	90.2223	115.415	79.3408	94.6025	110.27	51.4299	54.9326	43.2716	48.5965
ENSG00000235005	RP11-195M16.1		402.76	327.275	323.936	479.696	320.603	393.909	351.136	390.03	217.135	199.468	180.829	206.266
ENSG00000245812	RP11-175K6.1		86.5785	58.1435	53.0131	73.5369	114.151	64.5183	91.0073	100.099	72.7351	58.665	65.436	63.2611
CATG00000034234	CATG00000034234.1		7153.31	5756.22	5381.58	9260.23	7520.63	6198.96	18938.5	15143.4	8149.02	6681.64	6492.01	6903.14
ENSG00000215039	CD27-AS1		22.288	21.7305	20.9528	31.106	26.4448	20.4513	23.5576	25.6011	17.5279	19.8005	22.0762	13.6445
ENSG00000250929	KB-1639H6.4		6.47336	14.3789	11.3383	9.32603	9.85851	16.1444	32.2442	10.6276	9.11965	5	10.4237	5
ENSG00000266961	RP11-973H7.5		14.9623	14.8099	17.7421	11.1731	13.8964	21.2327	64.2691	13.8688	10.9763	6.96266	10.7426	9.34517
ENSG00000261393	RP11-21B23.1		1637.64	1800.2	1804.85	1921.42	1255.67	2191.71	6519.5	4678.22	3219.73	3028.86	2660.37	2573.76
CATG00000025682	CATG00000025682.1		336.073	281.378	283.106	347.87	355.524	324.13	477.597	447.625	287.837	289.145	291.585	276.22
ENSG00000236066	RP11-389O22.1		14.6258	12.8553	11.9708	18.8062	18.405	15.5746	6.00258	5	5	15.5156	7.55939	11.6176
CATG00000055114	CATG00000055114.1		5386.86	4114.52	3914.49	4666.26	5887.22	5806.33	6252.3	6381.29	5046.96	5008.85	4925.44	4603.25
CATG00000053771	CATG00000053771.1		193.556	166.483	162.661	154.013	223.171	193.463	229.813	237.088	164.188	159.897	119.361	125.719
CATG00000078699	CATG00000078699.1		8923.51	8767.22	8629.68	7395.74	10414.4	10221.9	9722.71	11416.5	9010.28	8346.32	7010.88	7296.41
ENSG00000249942	AC142293.3		59.9356	49.5061	42.6222	40.1377	56.9983	53.0549	49.8023	62.4347	43.1639	60.7484	50.1962	47.9656
ENSG00000203499	FAM83H-AS1		17.2784	15.0196	13.4095	69.7387	80.84	82.2133	48.7807	126.536	68.8802	51.7065	41.1581	40.6361
ENSG00000224621	RP11-276H7.3		148.992	131.261	111.9	133.163	191.75	184.137	135.09	149.218	121.542	98.9499	87.0204	83.6173
ENSG00000273456	RP11-686O6.2		54.3972	50.7768	48.5914	45.9357	53.2241	51.2977	50.0939	49.4971	27.9151	42.0508	37.579	39.3221
ENSG00000238221	RP11-69L16.4		61.5204	49.0198	50.504	41.929	58.4229	50.3792	51.0194	42.5107	47.7763	47.3415	39.2872	38.8247
ENSG00000232650	RP5-834N19.1		491.025	411.782	383.814	487.49	478.844	505.148	740.084	797.106	480.318	483.573	494.269	465.527
ENSG00000233058	LINC00884		116.804	105.405	101.947	106.45	153.347	134.699	134.243	146.411	85.4948	98.0827	90.571	90.3097
ENSG00000272086	CTD-2186M15.3		93.1217	76.9876	83.9676	73.5678	82.5182	80.6333	81.5196	80.4524	83.6854	171.139	137.846	133.542
ENSG00000232586	RP11-46A10.4		102.114	87.2866	83.154	82.9682	110.126	83.0098	105.212	166.98	65.2073	96.1304	77.593	80.0059
ENSG00000270069	RP6-99M1.2		45.5784	35.3675	35.8813	93.2548	130.403	112.301	36.0903	31.5385	28.0564	37.441	30.8423	28.9258
ENSG00000239677	PDZRN3-AS1		55.9291	46.4474	39.4348	49.2574	56.9639	48.2727	53.8944	68.445	30.5538	30.0424	27.5057	28.576
LINC00548	LINC00548		6201.04	7049.88	7063.41	8383.09	10293.5	8159.55	15381.2	13733.3	8907.91	7281.61	4915.03	4676.82
ENSG00000273366	CTA-989H11.1		97.9722	94.8399	79.8536	72.3426	97.3231	69.9837	67.4048	75.5961	57.4417	69.0713	72.3798	63.2983
ENSG00000269968	RP5-940J5.9		1421.04	959.431	1139.34	1057.08	1245.49	1402.83	848.468	1066.85	972.207	1023.41	872.162	884.645
ENSG00000249694	RP11-378A12.1		299.529	267.116	265.431	342.258	318.304	436.107	646.364	732.443	498.972	458.703	488.686	454.942
CATG00000090208	CATG00000090208.1		132.508	136.581	126.817	166.707	187.314	161.932	439.436	211.681	101.242	115.482	86.95	109.762
CATG00000053526	CATG00000053526.1		533.524	524.936	448.62	586.841	444.511	683.561	1264.08	1325.78	712.681	812.901	868.717	841.371
ENSG00000224699	LAMTOR5-AS1		45.4122	41.9046	37.0431	35.5899	32.5095	43.9251	29.7205	40.2137	27.8874	43.2212	34.7731	39.7392
CATG00000014603	CATG00000014603.1		62.0197	57.3938	44.0831	59.0359	109.441	69.645	55.7737	47.8756	38.6356	66.9174	52.9864	56.221
ENSG00000248015	AC005329.7		72.3244	65.3881	60.0216	46.5453	44.7369	50.8844	37.2745	53.3513	45.1319	71.1369	59.9067	61.8553
ENSG00000203356	RP11-296A18.3		15233.6	13069.7	13427.9	18195.1	19670.5	18538	26586.7	28440	21381.7	20882.9	22515.6	20908.4
ENSG00000273137	RP3-402G11.28		2975.45	2597.37	3163.92	3206.21	3299.54	2974.35	8034.83	5996.61	4525.43	3650.84	3483.66	3076.81
ENSG00000235142	RP1-60O19.1		88.5534	70.0136	65.4487	88.04	95.0478	76.429	102.324	97.6175	54.6672	52.2065	48.6132	56.4322
ENSG00000185043	CIB1		71.3174	80.7705	75.1124	78.139	88.4553	77.1432	87.984	92.0508	64.664	66.3016	49.4152	66.4918
ENSG00000261671	RP11-573G6.6		700.967	866.376	1279.16	1309.92	1795.89	1108.54	4369.08	2507.96	566.9	566.494	368.305	386.334
CATG00000022465	CATG00000022465.1		36.8745	29.0336	26.1042	32.7107	38.1115	35.9214	41.0213	40.1183	24.8362	22.2717	24.6556	24.5225
ENSG00000233896	RP4-684O24.5		177.502	151.092	141.406	172.823	264.12	153.862	138.647	151.481	111.771	110.277	106.792	114.742
CATG00000110132	CATG00000110132.1		175683	172815	157846	170211	178639	142536	127292	126311	134690	138980	121392	132598
CATG00000095263	CATG00000095263.1		498.162	518.537	511.048	561.768	481.337	556.739	1536.39	1619.45	1019.79	1074.39	971.754	1009.38
ENSG00000259367	RP11-815J21.4		61.8409	50.0074	44.7105	51.932	108.068	82.5627	66.9183	68.5287	38.9235	36.9213	21.7224	28.3858
ENSG00000237167	AC128709.2		1534.39	1480.37	1495.3	1639.3	1439.43	1603.33	2959.43	3141.18	2077.54	2134.16	1853.74	1867.28
ENSG00000233387	RP11-342D11.3		57.8049	41.7116	40.9926	43.5481	55.6613	44.738	67.4229	70.8238	29.5181	25.7301	16.28	19.2981
ENSG00000242048	RP13-452N2.1		408.112	395.597	434.137	393.19	455.046	503.295	760.205	835.211	550.048	522.942	407.813	378.491
CATG00000005993	CATG00000005993.1		535.413	589.602	543.627	639.068	536.659	551.523	661.174	643.684	424.146	491.059	412.418	455.611
ENSG00000228779	Z69666.2		13526.1	16766.8	15241.4	23959.9	13549	10779	27416.2	23041.6	9139.05	10888.3	10542.2	11184.1
ENSG00000269680	CTD-3128G10.6		476.62	546.224	485.363	462.787	535.366	499.441	635.284	623.572	387.323	520.091	485.636	482.801
ENSG00000263847	RP11-143J12.3		120.71	115.127	111.086	115.648	128.693	119.336	125.796	129.09	82.6958	88.6614	69.6267	85.2655
ENSG00000232295	RP11-154D6.1		37.5827	36.0007	31.6278	30.8739	43.9965	36.3388	29.6899	22.2725	17.832	27.9874	17.0845	18.5245
ENSG00000224174	RP4-798A10.4		1485.7	2337.02	2076.05	2186.04	1989.65	2637.82	6359.93	3494.56	1190.62	1165.74	947.902	928.419
ENSG00000237798	AC010894.5		17.165	17.402	14.9754	25.5506	14.2621	36.5398	22.24	84.8172	10.8128	13.1549	9.66104	8.18287
ENSG00000244302	PEX5L-AS2		33.6937	26.1458	21.8249	23.2637	19.4958	35.8664	131.336	139.239	69.0919	81.1134	82.5448	86.1493
ENSG00000244137	RP11-99J16__A.2		18.0679	13.0345	17.6975	16.3238	26.276	19.4611	17.6108	58.1935	13.1045	9.13281	9.2711	6.30651
ENSG00000260246	AC000032.2		43.2431	34.2994	36.5407	27.4627	41.9988	25.8589	31.2349	31.4734	20.8206	26.0487	23.5129	40.6923
ENSG00000249201	CTD-3080P12.3		673.841	662.242	610.665	810.542	794.313	1009.59	1487.81	1675.71	1146.3	1065.94	1147.12	1071.75
ENSG00000260755	RP11-403P17.3		413.094	405.399	370.543	393.065	514.597	440.789	281.837	314.579	231.668	277.718	234.775	233.851
ENSG00000271926	CTD-2376I4.1		60.7301	61.4549	63.79	58.6084	64.4662	59.2063	57.9155	66.8857	45.8274	37.9677	31.8836	35.6797
ENSG00000267026	RP11-92C4.3		15.4318	14.4557	11.551	10.6599	19.8826	12.1699	19.237	25.939	14.0276	12.9393	14.2233	15.2622
ENSG00000223776	LGALS8-AS1		27.4266	25.9159	19.9732	12.2439	15.9632	10.3729	13.4169	15.3164	10.0976	18.2531	17.3276	12.82
ENSG00000223623	RP3-425P12.1		39.5029	35.6429	30.8873	32.2008	26.2705	26.6396	21.9966	39.4523	21.4556	22.7747	16.6039	20.6236
ENSG00000229931	RP1-151F17.1		102.842	90.4305	88.1158	98.6768	110.579	99.3559	125.934	132.405	77.9298	88.0828	86.476	76.9517
ENSG00000220161	RP1-37N7.3		73.8457	58.029	67.1468	92.2445	98.3987	88.1144	60.4668	76.9246	44.2603	42.9995	37.3404	41.1545
ENSG00000204055	RP11-247A12.2		68.1025	51.3051	48.586	41.7016	99.9135	51.0774	34.2465	36.3937	29.4705	27.649	17.944	19.1294
ENSG00000225205	AC093818.1		20.5816	15.0157	23.0525	21.0342	30.4595	35.3968	31.0319	22.9983	18.0885	9.63365	9.37017	9.49126
ENSG00000255250	CTD-2005H7.2		81.7452	74.3535	72.4466	81.5137	83.2089	93.5322	97.2894	88.8213	57.6269	54.572	47.4683	53.9308
ENSG00000243144	RP11-115N4.1		672.608	668.904	637.968	740.962	583.92	762.484	1184.41	1230.42	654.763	697.79	686.647	688.998
ENSG00000232396	RP1-76B20.11		84.0977	78.6582	79.2836	95.9595	86.4927	99.0651	115.329	116.038	82.8649	79.2376	81.4979	76.8608
ENSG00000247400	DNAJC3-AS1		2762.28	3058.2	2805.51	2951.28	2888.82	2791.39	2411.94	2372.19	1915.54	2243.88	1766.33	1965.04
ENSG00000230550	RP11-74C13.3		111.101	107.094	106.233	100.307	113.569	100.684	117.785	104.719	56.6396	66.3074	94.5529	69.9434
ENSG00000250530	RP11-436H11.3		13.4436	12.7028	10.9064	14.1663	6.45288	5.04092	5.94895	11.3952	8.16522	5	8.24258	7.44836
CATG00000085346	CATG00000085346.1		21.6177	20.4781	21.5438	20.4602	23.1411	19.8029	34.4339	34.1591	18.5418	18.0788	10.1941	12.8649
ENSG00000260145	RP11-322D14.2		85528.4	72446.2	67198.6	78263.5	105660	99186.8	123434	109398	83451.9	85078.7	79093.7	82630.3
ENSG00000250041	CTD-2003C8.2		1116.25	1169.92	1024.37	1115.48	1372.82	1018.68	1495.21	1436.65	700.57	938.056	723.493	797.527
CATG00000004521	CATG00000004521.1		425.682	410.165	403.122	433.597	436.725	394.064	583.913	596.493	382.085	430.695	371.272	378.082
ENSG00000226380	MIR29A		95.4396	88.4349	78.6975	88.224	114.904	106.506	63.4983	83.9055	49.8038	63.0647	45.9197	54.0687
ENSG00000233006	AC034220.3		341.023	279.492	260.527	313.147	289.704	299.538	488.614	574.249	328.629	307.216	311.793	309.353
ENSG00000233006	AC034220.3		341.023	279.492	260.527	313.147	289.704	299.538	488.614	574.249	328.629	307.216	311.793	309.353
CATG00000040952	CATG00000040952.1		280.753	241.819	260.345	305.345	317.914	285.12	468.21	472.215	234.961	232.327	201.37	204.597
ENSG00000230555	RP11-517P14.2		67110.8	72935.4	68560.2	66297.3	59730.6	56578.2	47741.6	46125.3	42065.2	49968	38307.2	41256.7
CATG00000088174	CATG00000088174.1		20.8867	24.3512	17.6152	18.1041	12.836	13.3614	17.606	12.2448	5	5	5	12.3591
ENSG00000182109	RP11-69E11.4		647.044	647.822	579.55	870.672	879.762	819.988	1285.09	1298.16	616.656	650.066	624.598	658.577
ENSG00000269901	RP11-178L8.9		169.453	157.216	145.437	175.853	182.7	177.463	333.104	385.074	171.709	188.819	153.519	166.288
CATG00000091313	CATG00000091313.1		4563.49	4026.79	3940.51	5273.56	4561.74	4890.8	8093.41	8652.02	5573.16	5805.62	6151.54	5723.17
ENSG00000234884	CTA-407F11.8		13.8561	16.5064	12.1162	9.68591	16.7615	15.7015	19.7804	16.9688	8.47435	10.9096	11.6151	7.98642
ENSG00000159712	ANKRD18CP		148.982	157.731	155.429	101.878	157.725	109.215	111.552	102.921	94.1209	72.3014	58.0253	60.9407
ENSG00000232306	AC012485.2		314.962	281.891	276.456	299.292	401.222	331.06	329.531	351.311	203.844	223.488	195.739	211.545
ENSG00000256658	RP11-180M15.4		69.9498	64.6484	64.6543	73.0904	62.1841	65.5856	131.801	136.006	82.4488	83.3209	79.6646	75.8008
ENSG00000248049	UBA6-AS1		98.7909	90.924	95.1449	97.5853	134.456	116.219	96.4317	112.321	64.3948	83.538	82.27	62.6922
BC067356	BC067356		58.3591	53.4038	52.8169	52.3816	74.1847	62.0184	78.9021	77.0337	61.6548	57.7324	52.4152	49.4697
ENSG00000244041	LINC01011		1224.81	1196.15	1179.46	1616.75	1086.34	1174.59	6771.56	4590.77	2303.38	2029.91	1940.04	1999.51
ENSG00000262833	RP11-28G8.1		16.4844	10.9574	8.8545	19.7392	28.2622	11.1583	11.3357	5.83836	5.79923	6.30954	20.1362	9.71126
ENSG00000229084	LINC00226		17.8571	13.8857	7.87768	10.9119	29.6903	13.2732	19.705	26.2685	6.98138	10.602	10.2782	14.5294
ENSG00000255506	RP11-203F8.1		597.704	509.702	568.285	668.849	672.619	649.654	1118.37	1031.09	686.317	579.278	440.884	486.559
ENSG00000229656	RP11-462L8.1		19.9002	16.7273	12.1368	11.749	16.9602	15.394	19.1607	21.1565	10.9366	8.75999	14.2941	11.3386
ENSG00000255326	CTD-2530H12.4		22.8848	22.8121	18.7466	17.2002	25.4641	16.0667	32.2389	19.6274	10.2885	13.888	12.4228	9.097
ENSG00000234840	RP11-399D6.2		1080.03	999.262	1009.86	1088.7	1195.59	1199.68	1411.82	1641.43	1125.95	1204.5	1011.6	1154.59
ENSG00000267092	CTB-25B13.9		47.2147	46.5431	44.2856	27.328	26.041	31.9636	13.6994	19.4925	16.2308	5	5	5
CATG00000057355	CATG00000057355.1		17.6352	14.5165	13.047	11.3281	16.4825	12.2514	8.72577	19.9294	11.8697	11.4874	29.8771	14.757
ENSG00000261386	CTD-2012K14.6		566.334	538.536	626.972	965.902	732.18	733.155	3673.67	2395.39	773.757	736.913	637.612	652.923
ENSG00000249306	RP11-267A15.1		47.2214	48.821	43.8211	44.7135	62.5858	53.0216	54.7901	47.0247	39.9631	37.331	77.1437	35.3185
ENSG00000179136	LINC00670		5342.09	5780.16	5474.62	9764.55	6632.28	6814.39	23509.6	17732.6	7001.73	7631.38	6425.52	6737.49
ENSG00000106603	COA1		6127.6	5745.85	5532.34	5712.09	6136.25	5703.93	6322.19	6159.5	4966.74	5852.02	5194.43	5169.88
ENSG00000262884	CTD-3060P21.1		127.507	103.005	99.3934	131.926	148.7	113.427	116.654	162.054	75.4932	66.0951	51.9655	70.6463
ENSG00000231951	AC004837.4		14.5775	12.9711	13.2477	14.9062	14.1655	12.8029	25.7812	24.339	8.8404	5	5	5.73781
ENSG00000232529	RP1-257I9.2		17.1876	19.0363	20.3396	20.3469	21.2899	15.7495	19.203	17.4844	13.0068	9.44326	10.4361	11.3118
ENSG00000243410	RP11-245J9.4		127013	123933	116639	117630	114561	99887.4	86930.7	84957.8	88859.1	97205.8	81172.2	87107.6
ENSG00000237187	NR2F1-AS1		43.5386	42.3154	35.5034	69.3803	87.318	82.6161	138.673	147.465	144.48	60.9036	72.7145	63.57
ENSG00000229563	RP11-245M24.1		102.679	99.9479	75.8005	117.545	114.581	79.1011	83.6104	113.546	57.4599	47.2041	46.9694	55.3916
ENSG00000229140	CCDC26		20.8521	26.2381	20.5776	15.0858	6.49377	7.21877	38.2009	43.3827	26.3714	16.9511	16.384	19.0257
ENSG00000229140	CCDC26		20.8521	26.2381	20.5776	15.0858	6.49377	7.21877	38.2009	43.3827	26.3714	16.9511	16.384	19.0257
ENSG00000229140	CCDC26		20.8521	26.2381	20.5776	15.0858	6.49377	7.21877	38.2009	43.3827	26.3714	16.9511	16.384	19.0257
CATG00000082038	CATG00000082038.1		422.381	468.845	416.437	408.408	460.781	362.057	338.403	357.898	275.147	362.874	257.592	266.266
ENSG00000223901	AP001469.5		59.2866	48.461	49.2015	41.5324	50.2299	41.8776	39.836	51.1959	31.5282	32.086	27.0796	30.3391
CATG00000106612	CATG00000106612.1		133.812	154.965	147.394	143.602	185.049	198.46	255.633	259.546	195.367	176.705	144.287	127.153
ENSG00000231937	RP11-329E24.6		1245.6	1031.47	989.819	1317.85	1125.81	1212.58	1984.85	2211.33	1447.39	1483.1	1507.33	1411.07
ENSG00000255032	RP11-45A12.2		246.973	204.602	187.613	234.957	267.461	228.357	260.969	280.716	165.056	156.347	119.648	145.447
ENSG00000258177	RP11-394J1.2		112.461	117.059	114.225	111.493	147.121	122.992	121.305	120.988	72.8281	77.2014	92.3625	76.876
ENSG00000247317	RP11-273G15.2		43.8089	53.1962	34.0881	34.1101	49.6566	35.3176	31.7771	40.2913	16.3062	37.0956	31.4591	32.9297
ENSG00000205913	SRRM2-AS1		82.1142	93.2401	86.4617	100.091	91.1217	78.0239	105.212	85.5693	48.7754	49.4462	50.8131	51.8802
ENSG00000260349	RP11-473I1.5		23.1711	19.2613	19.2442	17.3006	18.0559	38.0182	25.6268	32.8344	12.824	17.5619	7.17455	12.2913
ENSG00000227047	AC012065.4		71803.2	61471.9	71862.9	78534	97822.4	83817.9	177744	134988	103941	88819.6	82023.8	81111.9
ENSG00000235488	JARID2-AS1		837.572	871.298	885.993	859.328	1143.13	1210.46	2329.85	1790.27	1707.87	1391.31	1177.88	1187.76
ENSG00000273176	RP3-510H16.3		24.1536	20.0146	19.9086	13.5382	38.9436	18.1731	24.4937	26.9967	13.033	11.219	11.0698	22.1109
ENSG00000234519	RP3-495K2.1		35.6362	25.6149	33.0197	30.7623	32.1036	25.809	30.2705	35.939	18.8707	23.6326	28.8668	28.1138
ENSG00000250379	RP11-23P13.4		26.6721	25.4541	22.6554	26.198	35.4101	31.8245	27.1248	33.4129	18.9435	18.6138	13.1626	12.6852
CATG00000053753	CATG00000053753.1		539.988	478.053	461.748	530.398	760.56	601.297	576.483	714.967	494.397	431.739	379.261	397.994
ENSG00000188765	TMSB4XP2		2166.72	2351.99	2225.03	2146.76	2624.08	2267.46	1178.37	1104.18	1077.93	1780.29	1429.49	1437.36
ENSG00000245598	DACT3-AS1		189.484	173.713	210.036	177.591	240.425	169.386	523.822	350.029	314.133	246.38	222.408	160.605
ENSG00000229261	RP11-227H15.4		105851	102126	101109	104075	123489	87636.5	72912.9	69476.5	66839.5	68431.8	55365.3	56591.2
CATG00000110132	CATG00000110132.1		28.3928	24.0281	23.0377	25.2018	17.443	23.5464	30.4416	37.1365	22.487	24.3586	37.9475	27.5551
ENSG00000240859	AC093627.10		34.9848	28.6545	22.2712	23.646	29.7079	25.5882	27.5399	31.2485	19.6461	22.0768	26.7663	15.4285
ENSG00000250902	SMAD1-AS1		30.1914	23.3468	23.6589	20.6549	15.8053	26.3588	38.4404	22.0197	22.2396	20.4574	16.0005	15.7899
ENSG00000254002	RP11-213G6.2		219.59	200.68	190.07	236.48	242.619	234.028	330.972	390.887	242.12	224.215	210.364	264.579
ENSG00000237605	RP11-343H5.6		20.9905	19.0111	25.815	16.6436	19.1829	17.2955	30.6591	9.84991	12.0539	14.2614	19.2007	16.9973
ENSG00000228427	RP5-1091N2.9		3668.43	4195.55	3446.25	4757.17	5116.6	3730.53	5196.9	5554.8	2234.48	2970.27	2251.66	3180.51
ENSG00000258867	LINC01146		178.473	175.715	164.405	177.59	206.928	163.687	205.007	194.051	126.177	129.396	106.544	114.623
ENSG00000225867	RP5-1177I5.3		1920.66	1879.97	1828.13	1959.71	1816.7	1749.24	1655.34	1733.74	1199.14	1895.09	1591.57	1554.79
ENSG00000271855	RP11-214N9.1		31.0959	29.4394	22.9888	15.2881	36.5501	45.9637	32.3093	33.6191	18.876	48.9474	36.5289	36.1189
CATG00000109514	CATG00000109514.1		702.218	672.338	659.371	812.83	1067.28	839.426	726.628	802.176	610.875	1031.71	893.832	883.662
ENSG00000260833	AC124789.1		19219.7	20374.3	19899.6	29881.1	22438.8	23716.8	71540.8	68054.2	38570	35189.7	31459.1	29917.4
CATG00000065473	CATG00000065473.1		19.5723	21.2058	18.5832	14.168	42.887	19.1989	18.6322	38.7958	10.6319	8.20577	5	9.6111
ENSG00000260790	RP11-21M24.2		256.07	233.997	222.764	300.651	270.654	281.985	454.606	537.744	329.927	316.772	335.66	309.239
ENSG00000234174	AC016683.5		93.1965	88.3169	75.9301	79.8951	114.158	98.3321	86.1822	82.7996	54.868	54.194	47.5238	43.3869
CATG00000081481	CATG00000081481.1		81.5276	88.1585	87.7805	85.2587	70.128	67.8161	142.251	141.518	77.5857	82.1114	72.0948	71.7827
ENSG00000247416	RP11-629G13.1		55.8771	49.533	45.0719	46.6674	61.4109	54.8361	71.1706	54.5113	29.2651	31.1415	31.7951	29.0513
ENSG00000253632	RP11-486M23.1		91.8175	83.7549	83.563	99.6119	116.851	117.126	123.021	136.198	73.5723	72.1304	57.1693	58.549
ENSG00000259666	RP11-307C19.3		15.2073	17.154	13.1318	8.81431	21.8017	11.6852	12.9265	8.55886	6.83683	7.68526	5.74382	5
ENSG00000258346	RP11-148B3.2		38.6401	30.5409	29.2756	40.9618	62.2606	51.5724	43.4781	51.2021	24.6974	23.6852	20.188	20.0149
CATG00000007794	CATG00000007794.1		26738.2	26435.9	25558.7	22250.6	30465.4	25717.7	16915.1	15480.4	14395	16986.7	11380	11824.3
ENSG00000258929	RP11-58E21.3		2010.55	2133.53	1848.48	2839.43	3648.88	3215.09	7773.65	4433.31	2137.21	2344.61	1886.77	2096.91
ENSG00000261431	RP4-616B8.4		30.4119	29.8915	28.3921	25.5721	42.878	34.3486	34.1898	37.8906	25.1605	46.7266	39.296	36.8539
ENSG00000225407	CTD-2384B11.2		1076.72	1014.53	1000.16	1134.93	875.061	1108.72	1650.49	1738.84	1109.77	1031.55	1029.46	1120.48
ENSG00000233137	RP11-220I1.1		104.184	96.044	96.1685	161.389	177.854	189.017	69.1994	78.9475	79.4785	153.996	130.736	123.996
ENSG00000258819	RP11-7F17.3		181.785	202.357	193.329	233.172	282.619	217.745	260.45	305.611	181.816	218.161	193.012	187.84
ENSG00000162994	CLHC1		59.3574	51.2143	49.4203	49.3296	45.4809	52.9145	57.5436	65.2496	38.4004	46.8009	34.8158	39.1169
ENSG00000242686	RP11-1191J2.2		4104.52	4831.77	4605.57	5266.9	3705.79	4582.99	14001	10854.2	6768.02	6856.66	6928.21	6725.46
CATG00000077757	CATG00000077757.1		556.142	470.129	497.861	724.555	812.869	429.854	1983.43	1215.99	484.995	556.283	449.771	507.143
CATG00000055076	CATG00000055076.1		66.6825	58.6363	64.1048	69.0559	82.5245	75.2863	139.062	137.309	100.076	91.9422	90.9695	85.2272
ENSG00000273381	RP11-305L7.7		104.052	101.324	97.9603	121.924	111.254	99.3865	124.572	143.564	67.906	69.5788	59.0777	72.5063
ENSG00000236213	AC006369.2		55.2107	54.4447	52.2186	57.0877	59.699	56.9158	61.6939	63.6763	46.4233	44.3396	43.5615	42.8643
CATG00000009848	CATG00000009848.1		16.929	17.8595	13.4297	18.1423	6.38464	15.8035	11.1941	17.0768	6.30446	5.32759	6.93193	5.37897
ENSG00000269656	CTD-2571L23.6		63.1921	61.8169	53.4621	76.4996	72.6432	64.55	97.3179	97.7513	55.9612	60.9787	57.3403	62.4585
ENSG00000204934	ATP6V0E2-AS1		278.694	258.82	230.071	263.978	455.773	407.435	366.025	414.228	219.24	252.377	208.645	211.066
ENSG00000238258	RP11-342D11.2		29.99	18.8057	22.0576	12.4324	61.744	66.5417	22.9581	27.9488	12.1799	13.3639	5.40148	9.21912
ENSG00000256672	RP11-218M22.2		969.979	737.664	696.516	885.463	1152.72	1028.02	1256.34	1309.05	953.692	874.367	909.385	832.828
ENSG00000271367	RP3-483K16.4		14.236	20.437	13.5377	5	6.35664	5	5	11.8779	5	5	5	5
ENSG00000236449	AC018890.6		52.571	32.9286	31.561	38.183	69.2324	41.1827	42.3169	43.9665	21.5302	15.4613	21.4398	16.0692
ENSG00000236449	AC018890.6		52.571	32.9286	31.561	38.183	69.2324	41.1827	42.3169	43.9665	21.5302	15.4613	21.4398	16.0692
ENSG00000273132	RP11-350J20.12		462.86	485.739	431.884	524.997	575.251	548.195	712.028	664.195	418.763	571.922	460.786	516.737
ENSG00000259279	CTD-2033D15.1		72.939	60.5446	60.7737	92.1446	96.6575	98.6202	166.43	158.369	143.648	292.215	283.355	248.816
ENSG00000256915	RP11-221N13.4		23.0699	17.8745	18.2292	21.3727	22.1435	26.554	26.8482	27.1987	11.076	17.4568	11.6659	7.05619
ENSG00000215456	BCRP4		21.8139	20.3081	16.8118	20.1096	56.3586	21.5556	20.5261	53.7972	11.005	11.9888	15.8404	8.56095
ENSG00000215456	BCRP4		21.8139	20.3081	16.8118	20.1096	56.3586	21.5556	20.5261	53.7972	11.005	11.9888	15.8404	8.56095
ENSG00000215456	BCRP4		21.8139	20.3081	16.8118	20.1096	56.3586	21.5556	20.5261	53.7972	11.005	11.9888	15.8404	8.56095
ENSG00000215456	BCRP4		21.8139	20.3081	16.8118	20.1096	56.3586	21.5556	20.5261	53.7972	11.005	11.9888	15.8404	8.56095
ENSG00000268355	AC006129.1		40.3404	28.8098	31.9795	22.9827	62.9368	29.223	27.2301	38.2372	15.2915	22.0966	15.6521	15.6601
ENSG00000228873	AC012307.2		794.42	751.082	746.555	777.056	911.282	830.054	1545.6	1515.69	823.256	865.513	718.076	795.901
ENSG00000267801	RP11-552F3.9		127.432	125.061	111.395	136.186	136.604	130.375	167.311	173.448	92.148	112.157	110.494	107.796
ENSG00000272444	RP11-1017G21.6		24.0782	20.5527	19.5662	17.5228	23.2697	17.7619	13.0283	12.6926	8.90779	16.618	12.6053	10.7923
ENSG00000270174	RP1-256G22.2		235.337	224.136	213.909	239.271	304.099	263.183	322.361	367.698	142.113	160.332	124.88	149.41
ENSG00000241135	LINC00881		16.9953	13.4139	12.3951	12.0247	22.1038	17.1793	19.295	17.4792	10.5241	10.2901	8.03725	11.8648
ENSG00000234026	RP11-310E22.4		146.677	135.253	122.955	157.277	169.85	160.856	179.594	201.058	98.3288	96.4944	90.2528	116.892
CATG00000049690	CATG00000049690.1		5560.92	6440.01	6105.23	5872.12	5727.79	5670.36	4762.63	4739.69	4009.81	4506.34	3299.29	3519.81
ENSG00000203499	FAM83H-AS1		1102.63	1243.73	1331.88	1199.65	1385.09	1360.78	1854.7	1920.79	1227.5	1140.44	848.467	854.59
ENSG00000226032	RP1-111C20.3		42.8989	40.5662	36.7925	40.3414	59.6923	41.2713	46.5186	52.3238	25.4524	24.9238	22.1675	18.5946
CATG00000117710	CATG00000117710.1		8096.66	8675.27	7570.84	12673.7	9032.19	8699.59	23689.7	19974.7	8989.2	8793.38	8275.29	8378.85
ENSG00000241269	AC093620.5		18.2889	21.8649	18.7862	15.381	16.5183	10.9643	33.9299	22.4289	14.2742	13.1352	13.7407	11.8749
ENSG00000224184	AC096559.1		18.1058	18.257	18.5275	18.4706	18.5623	9.77233	14.959	16.8708	8.10553	11.5716	8.5534	9.20962
ENSG00000224184	AC096559.1		18.1058	18.257	18.5275	18.4706	18.5623	9.77233	14.959	16.8708	8.10553	11.5716	8.5534	9.20962
ENSG00000224184	AC096559.1		18.1058	18.257	18.5275	18.4706	18.5623	9.77233	14.959	16.8708	8.10553	11.5716	8.5534	9.20962
ENSG00000224184	AC096559.1		18.1058	18.257	18.5275	18.4706	18.5623	9.77233	14.959	16.8708	8.10553	11.5716	8.5534	9.20962
ENSG00000224184	AC096559.1		18.1058	18.257	18.5275	18.4706	18.5623	9.77233	14.959	16.8708	8.10553	11.5716	8.5534	9.20962
ENSG00000269806	CTD-3001H11.1		34.4213	28.8021	26.7283	31.7679	42.5446	32.1792	39.7031	36.4125	25.1394	24.3972	20.8151	25.7336
CATG00000001801	CATG00000001801.1		31758.8	33701.2	32375	29251.2	38592.7	26072	19385.5	19261.2	17191.6	19934.9	13199.9	14271.3
ENSG00000256569	RP11-173P15.5		32.58	28.6058	26.2219	25.1946	28.5598	31.5051	26.4743	29.2537	28.9995	20.5464	18.9525	19.2725
ENSG00000255476	RP11-1H15.2		249.451	238.917	207.746	210.747	259.441	225.243	198.478	203.817	166.649	178.86	149.879	140.585
ENSG00000249464	LINC01091		41.3017	38.7684	33.2798	43.522	47.8833	33.331	31.8279	51.5047	19.9045	19.3978	16.8107	19.1702
ENSG00000249464	LINC01091		41.3017	38.7684	33.2798	43.522	47.8833	33.331	31.8279	51.5047	19.9045	19.3978	16.8107	19.1702
ENSG00000249061	RP11-72L22.1		33.5604	30.3679	27.0885	33.6763	33.6219	30.7614	43.5742	60.3107	34.1178	28.2346	27.5844	29.412
ENSG00000256343	RP11-662M24.1		832.119	819.077	687.695	832.955	921.7	650.699	956.011	941.636	609.67	582.392	512.884	564.366
ENSG00000269350	CTD-2278I10.1		561.053	501.348	532.294	504.275	716.596	474.487	1121.83	724.504	540.359	541.452	477.214	589.792
CATG00000082039	CATG00000082039.1		41.3334	30.7129	33.2707	35.2658	70.6883	50.7213	46.6251	60.7895	39.308	30.3859	24.5546	26.369
ENSG00000260496	RP11-161M6.3		2541.56	2462.69	2399.72	2735.21	1893.57	1971.14	3346.87	3798.98	2676.31	2449.75	2107.29	2038.34
ENSG00000247287	RP11-902B17.1		12732.5	10619.9	10973.1	17797.3	20735.3	16413.9	28130.8	23015.2	13434.1	11883.1	9770.37	10267.6
ENSG00000267280	RP11-332H18.4		141.281	164.528	149.393	203.537	121.909	133.976	350.741	343.476	207.508	248.898	234.263	258.053
ENSG00000272931	RP5-943J3.2		46.4741	51.1937	45.2537	48.592	59.0334	64.8377	60.0437	51.1787	53.9095	130.289	98.6264	97.3236
ENSG00000267414	RP11-456K23.1		121.73	127.384	118.37	133.748	191.424	177.03	222.151	243.484	114.958	115.128	122.658	131.042
ENSG00000260739	RP11-2F9.4		37.0377	36.7912	28.8794	32.9771	41.5667	34.0475	47.5905	57.3134	25.8584	28.2746	24.0636	23.6997
ENSG00000250948	RP11-1079K10.2		19.8544	15.0808	14.035	8.08638	17.5572	16.1777	16.3859	18.6379	7.03509	10.7853	5.80074	8.19124
CATG00000007799	CATG00000007799.1		772.542	754.386	820.582	851.955	978.794	943.297	1950.47	1630.22	1053.99	1004.62	913.84	901.212
ENSG00000261505	LA16c-358B7.3		106.134	96.7459	96.4624	88.5285	99.2404	106.178	101.55	114.323	106.521	150.39	147.184	123.064
ENSG00000246451	RP11-894P9.1		4726.26	4267.79	4047.33	5544.15	4205.75	5883.26	8892.9	9232.79	6102.34	6175.5	7039.31	6537.85
ENSG00000256725	RP11-662M24.2		194.24	203.015	195.57	68.7087	74.8174	57.7475	96.0895	104.382	62.7856	99.9169	103.163	101.4
BC040734	BC040734		473.279	450.359	461.143	356.605	377.565	394.525	321.571	367.507	273.844	279.661	240.41	235.421
ENSG00000264270	RP11-474I11.7		105.622	102.763	96.2236	112.667	104.666	123.008	237.434	232.84	155.468	168.767	159.105	168.071
ENSG00000237883	DGUOK-AS1		178.964	156.808	159.479	137.101	167.258	157.639	172.778	176.524	172.571	361.511	303.757	307.825
ENSG00000268199	CTD-3137H5.1		1377.95	1353.02	1260.33	1589.32	1433.12	1608.12	2420.09	2549.21	1434.69	1359.27	1230.03	1429.06
BC039678	BC039678		65.0007	62.3627	68.785	74.1261	77.296	71.5508	88.325	102.456	56.6949	54.4248	53.0587	61.7709
CATG00000086715	CATG00000086715.1		111.444	105.417	97.1585	110.144	120.358	111.606	175.428	188.973	92.42	97.7909	85.7239	92.7169
ENSG00000262903	RP11-235E17.6		24.3994	20.748	19.8168	24.9735	18.1341	21.6212	28.874	23.6359	18.7498	16.2344	30.901	18.2949
ENSG00000237978	RP11-385J1.2		86.3542	87.1341	80.5623	97.0018	94.6193	81.3013	86.2675	109.74	55.427	57.8577	51.6207	62.4592
ENSG00000237410	AP001092.4		79.7	75.6071	63.5119	88.6162	101.351	82.6412	70.9691	103.42	48.8455	49.8176	52.2063	48.3721
ENSG00000273442	AC006946.17		18.1143	17.1062	13.3134	9.5832	6.43398	5.91765	11.4468	12.7422	13.0135	5.47554	7.48031	5
ENSG00000259789	RP11-1078H9.6		2354.88	2380.85	2186.67	2646.72	2699.47	2788.01	4702.01	4312.9	2597.26	2614.08	2553.41	2706.29
CATG00000082568	CATG00000082568.1		707.093	650.127	654.372	823.766	724.249	691.698	1394.73	1451.19	680.84	788.392	712.334	747.169
ENSG00000254554	RP11-351I24.1		19663.5	14668.3	15144.9	28008	30259.9	27473.2	26783	23560.8	12547.9	12194.2	10283.9	11877.7
ENSG00000237612	AP002856.7		66.9628	50.7927	43.6299	47.4533	119.709	64.1368	48.8374	64.8154	35.7189	32.4671	28.1908	30.434
ENSG00000251497	RP11-197N18.7		138.158	131.27	126.534	137.264	171.908	131.632	188.89	191.188	119.155	138.643	126.8	130.092
ENSG00000230163	RP5-997D16.2		791.813	832.355	724.984	856.57	1084.27	1068.28	1227.65	1329.81	948.038	904.511	756.37	852.685
CATG00000083580	CATG00000083580.1		69.7715	57.7833	41.2897	53.8604	96.5493	60.6529	56.6538	56.5831	26.5892	23.7981	24.3421	35.1147
ENSG00000231768	RP5-855F14.1		379.478	330.171	304.958	362.362	388.959	399.43	490.853	547.978	359.538	361.796	350.939	341.345
ENSG00000259952	AC009133.15		94.0786	76.4584	80.3555	85.4643	132.091	125.641	122.935	125.038	84.6299	83.3825	69.0645	62.5966
ENSG00000236030	LINC01036		11.5728	15.528	12.4885	15.4142	29.3153	10.245	21.3585	27.8598	5	8.19819	9.56339	11.1732
ENSG00000227893	LINC00352		60.596	57.9526	78.6634	56.1786	93.563	86.9933	159.913	139.879	107.143	97.7398	79.8137	75.7508
ENSG00000241990	RP6-109B7.3		320.851	347.193	330.967	527.772	581.7	505.684	374.795	368.256	313.34	441.43	359.989	351.735
ENSG00000171552	BCL2L1		175.059	180.309	177.431	149.976	111.796	141.491	111.608	157.949	95.1068	192.059	178.68	169.574
ENSG00000273428	RP4-539M6.22		240.385	215.706	202.806	237.907	275.127	277.299	351.248	296.261	164.736	205.124	181.16	205.28
ENSG00000267838	AC008746.12		18.6917	13.7936	14.1018	20.4798	36.5153	24.1929	7.79132	11.3365	10.4205	13.1765	11.7873	13.429
ENSG00000204277	RP11-219G17.4		1982.92	1657.4	1636.95	2011.05	1943.91	2045.79	2647.47	2810.55	2054.07	2011.13	2149.21	2040.62
ENSG00000272092	RP11-350N15.5		55.2426	53.6589	49.5649	46.6005	68.2164	59.2578	33.0215	25.5285	30.1238	44.0029	37.1441	35.8192
ENSG00000247925	RP3-510L9.1		282.555	245.575	241.368	276.614	303.035	277.945	348.669	373.84	226.184	229.088	205.719	238.719
ENSG00000270820	RP11-355B11.2		23.4268	19.8309	18.3068	10.5806	13.4015	7.69082	14.6409	15.4814	14.9677	16.9087	10.4867	10.4081
ENSG00000204362	RP11-380J14.1		60.088	53.6846	51.7394	92.4549	111.8	90.0078	60.2645	67.7821	30.3536	32.4127	39.0376	36.9383
ENSG00000249690	RP11-1336O20.2		871.343	842.261	825.541	1200.69	1036.63	876.199	2901.59	1877.34	869.217	918.409	802.292	842.986
ENSG00000228791	THRB-AS1		38.1	31.1595	32.7151	41.698	39.8276	34.8484	40.1474	53.7036	34.5924	37.6758	23.0753	25.7168
ENSG00000259641	RP11-279F6.3		68.3826	63.9288	64.908	64.4376	70.8657	60.8581	75.6164	86.3575	49.2734	47.9289	42.7358	41.2609
ENSG00000161547	SRSF2		119.187	121.74	128.185	148.764	144.572	136.008	216.032	294.845	137.448	143.333	138.957	134.173
ENSG00000241570	RP11-372E1.6		30.2621	33.8567	29.2776	32.7131	20.4846	32.6156	47.7592	49.3463	29.7069	29.8212	25.7828	31.3718
CATG00000064087	CATG00000064087.1		382.17	368.2	339.434	284.545	304.137	277.829	451.632	428.14	225.647	214.821	239.632	244.648
CATG00000071484	CATG00000071484.1		1145.84	1207.74	1052.97	1307.1	908.14	1434.99	3536.88	3068.84	1674.18	1825.44	1874.66	1877.98
CATG00000055285	CATG00000055285.1		853.412	800.079	719.057	989.546	931.883	1140.28	1517.91	1671.97	1097.09	1096.73	1150.4	1049.94
ENSG00000245060	LINC00847		255.985	243.106	218.3	429.581	510.484	420.389	265.495	284.053	199.396	144.986	135.583	134.222
ENSG00000262454	RP11-65J21.3		42.035	26.3197	29.7107	24.2497	50.5938	38.1688	28.5563	28.2138	14.8398	11.3795	10.6059	13.7987
ENSG00000259088	CTD-2017C7.2		21.904	15.7943	11.9004	11.6764	22.8354	18.2831	22.9485	17.2505	12.9309	11.514	10.4303	15.0361
ENSG00000226390	RP11-358D14.2		142.14	118.995	112.05	120.093	213.011	185.095	157.047	180.006	97.6916	87.1152	70.0268	74.7699
ENSG00000233806	AC131097.3		193.727	234.577	246.541	304.651	412.39	339.502	1110.82	608.97	234.638	191.639	179.858	176.518
ENSG00000259964	RP11-673C5.2		2502.84	2544.75	2471.01	2289.36	3160.26	2690.27	2667.4	2784.06	2832.06	2748.9	2323.18	2306.21
ENSG00000267243	AC005307.3		21.545	15.227	10.4526	14.7866	24.5575	10.7003	26.1438	18.0723	10.1312	8.72289	12.6633	5.20438
ENSG00000267243	AC005307.3		21.545	15.227	10.4526	14.7866	24.5575	10.7003	26.1438	18.0723	10.1312	8.72289	12.6633	5.20438
ENSG00000214982	PARGP1		389.568	404.085	403.017	425.407	414.006	432.002	574.122	693.887	486.328	469.75	371.612	382.034
ENSG00000214982	PARGP1		389.568	404.085	403.017	425.407	414.006	432.002	574.122	693.887	486.328	469.75	371.612	382.034
ENSG00000214982	PARGP1		389.568	404.085	403.017	425.407	414.006	432.002	574.122	693.887	486.328	469.75	371.612	382.034
ENSG00000214982	PARGP1		389.568	404.085	403.017	425.407	414.006	432.002	574.122	693.887	486.328	469.75	371.612	382.034
ENSG00000253554	RP11-32K4.1		5713.56	8175.32	7748.91	11231.6	3399.15	3284.94	14189.8	11851.3	5048.96	5970.32	5781.97	6420.28
ENSG00000174628	IQCK		52.6144	39.6754	44.7233	32.4918	74.585	30.2644	39.6417	67.9464	27.9551	20.3318	28.1307	19.7829
ENSG00000174628	IQCK		52.6144	39.6754	44.7233	32.4918	74.585	30.2644	39.6417	67.9464	27.9551	20.3318	28.1307	19.7829
ENSG00000254400	RP11-732A19.8		73.7903	73.3593	70.0389	79.7809	64.1431	63.9812	72.6569	66.6993	46.9063	55.8319	47.3808	46.5904
ENSG00000218018	RP4-800J21.3		22482	24747.7	24666.2	23546.9	23350.7	19757.1	18712.2	17842.1	14523.7	16984.6	12399	13347.7
ENSG00000237838	AC133680.1		21.7854	18.7669	16.4801	14.2267	19.5018	18.2045	17.5385	56.4976	9.3926	12.6471	6.80312	8.14894
CATG00000007803	CATG00000007803.1		8495.48	9120.55	9792.16	11394.3	8470.06	8848.73	32448.1	24678.4	14905.2	14630.5	12450.5	12752.5
ENSG00000256802	RP11-680F8.1		18.9512	20.1718	23.6435	23.6763	26.9395	24.7615	27.6949	26.4877	18.089	16.9888	21.7266	21.6751
ENSG00000250900	CTC-338M12.6		5248.55	5599.87	5412.61	6931.57	5964.85	5834.66	11129.4	10285.6	5948.07	5811.21	5682.81	5653.98
ENSG00000272384	RP11-44N11.2		130.513	146.963	159.745	161.029	187.806	188.143	1249.62	337.4	192.938	187.732	174.222	161.136
CATG00000082768	CATG00000082768.1		682.424	703.442	681.893	814.567	744.531	887.123	1996.01	2206.72	1097.45	1067.16	932.135	907.066
ENSG00000227947	RP11-543D5.1		162.983	183.018	161.999	210.975	188.343	195.253	232.982	238.093	129.797	143.767	179.796	140.85
ENSG00000262831	RP11-498C9.2		621.941	492.972	451.368	417.446	443.002	486.921	829.497	844.506	730.702	928.984	850.049	809.852
ENSG00000238057	ZEB2-AS1		8875.47	9177.18	8878.16	10382	10697.7	8343.81	9364.67	10570.2	6281.69	7612.75	6069.13	7880.16
ENSG00000229472	RP1-64K7.4		36.5398	35.1267	33.8404	37.0537	36.3328	33.6355	31.4833	35.5657	27.57	30.7015	24.825	31.3805
ENSG00000261730	RP4-668J24.2		120.632	116.761	99.4602	210.13	264.403	207.525	191.959	201.065	135.004	246.351	206.718	194.997
ENSG00000226200	RP11-50E11.3		18.8177	12.5299	11.2737	18.8615	6.36947	13.2348	18.8353	19.1444	12.6906	11.748	12.9299	11.1005
ENSG00000263201	CTC-479C5.6		334.277	331.715	300.72	395.879	361.773	372.036	408.985	535.753	266.509	280.619	265.692	318.029
ENSG00000272979	RP11-647K16.1		334.664	328.713	307.146	228.174	295.509	256.179	53.7495	51.1884	48.249	89.7619	75.1887	74.682
ENSG00000235119	RP11-9M16.2		455.982	447.947	449.459	487.354	537.94	480.946	580.572	571.527	357.374	329.799	274.631	269.831
ENSG00000268333	RP4-806M20.3		23.6483	18.3222	19.4766	10.0101	16.6621	14.988	16.9362	20.5059	10.0095	5	5	5
ENSG00000255364	RP11-94A24.1		37.4319	34.5619	32.4859	25.8391	29.9917	34.6103	77.3289	70.0743	55.1735	32.6324	26.1274	29.3058
ENSG00000247828	TMEM161B-AS1		94.5377	98.5882	92.4768	45.2643	43.7687	41.0727	103.724	97.8187	90.4911	155.08	120.129	114.598
CATG00000059465	CATG00000059465.1		14.3938	14.5536	11.9969	13.6188	27.9896	10.1852	13.3138	5	5	5	5	5
ENSG00000263105	RP11-95P2.3		43.2014	47.4515	46.3879	34.644	53.6562	36.2761	35.7732	27.7932	23.5119	35.83	30.7178	23.7106
CATG00000072814	CATG00000072814.1		102.253	93.8342	98.6643	124.081	168.635	125.368	155.878	151.087	82.8683	99.6477	79.4317	80.1742
ENSG00000231770	TMEM44-AS1		307.913	281.193	270.892	333.434	364.817	368.652	527.314	550.164	388.392	406.737	403.141	348.303
ENSG00000254680	RP11-265D17.2		26.7884	18.914	17.7763	26.3985	41.2963	31.142	24.9456	24.8478	14.859	21.7874	20.2509	22.3022
ENSG00000251191	LINC00589		145.685	132.164	122.633	137.489	170.862	139.421	170.351	169.058	107.921	106.693	93.5885	103.802
ENSG00000245008	RP11-744N12.3		88.7463	88.8303	74.1214	82.3543	53.0681	50.505	157.237	169.518	97.8885	86.5762	76.3794	91.8489
ENSG00000270419	CAHM		128.657	120.614	121.281	82.5337	107.515	90.832	61.3408	68.8909	67.2176	104.768	88.2628	91.1247
ENSG00000237753	AC079922.3		520.861	524.481	490.096	443.854	507.033	512.903	822.5	757.798	668.45	623.284	543.377	540.986
ENSG00000226308	RP4-813D12.3		130.62	116.112	141.719	125.661	191.382	173.534	169.174	169.851	108.049	115.576	104.131	115.317
CATG00000016989	CATG00000016989.1		744.211	577.249	600.113	645.34	1094.04	965.695	878.79	878.163	667.315	658.631	595.006	659.542
ENSG00000246174	KCTD21-AS1		85409.3	80864.4	81277.8	75977.7	97774.2	79593.6	54459.8	49640.8	50237.3	57328.6	40421.7	44572.4
ENSG00000259663	CTD-2314G24.2		74.153	64.3342	58.9296	49.2149	133.969	83.384	76.6947	77.3798	44.3456	54.7523	52.1599	48.4873
ENSG00000254605	RP11-626H12.2		84.8451	74.5109	77.0442	87.761	77.3536	86.3255	133.664	150.859	95.9318	90.9513	87.7916	85.6003
ENSG00000249241	AC195454.1		27.5551	26.2506	16.4108	14.7942	38.9556	21.6429	19.5483	18.4778	11.4775	16.5095	10.8409	18.3332
CATG00000059008	CATG00000059008.1		57.0693	56.1123	44.2731	58.1425	71.946	56.7301	90.4144	104.86	50.8308	45.5197	40.9995	39.8738
ENSG00000243081	RP11-231E6.1		1116.47	1015.2	1003.2	806.881	950.848	904.995	693.925	800.715	675.744	933.32	785.228	779.201
ENSG00000250697	CTD-2066L21.3		125.974	131.103	127.856	127.965	174.345	125.147	101.929	98.869	83.7834	81.2955	64.8955	78.7126
ENSG00000249955	RP11-6E9.4		116.549	94.3546	98.1073	104.97	124.595	101.446	155.954	157.028	73.9919	88.8098	77.942	92.5298
LOC105372633	LOC105372633		41.9021	35.5647	40.8697	43.6382	34.451	38.3006	98.0447	70.8693	31.9221	32.5968	29.0267	32.431
ENSG00000269936	MIR145		182.086	171.462	161.74	222.758	169.185	203.498	377.349	408.982	181.059	216.889	199.159	212.703
ENSG00000272989	RP13-616I3.1		60.4181	62.6556	56.9104	35.9214	43.1964	40.3286	128.552	129.809	129.686	23.4462	16.4026	13.7213
ENSG00000258913	RP11-260M19.2		44.11	40.2928	35.616	33.5168	53.2769	41.409	45.1029	41.8881	22.2722	21.2192	14.5069	20.1176
ENSG00000267139	AC005262.3		114.193	102.539	105.513	103.899	134.642	140.286	159.241	159.834	108.339	125.186	115.781	114.801
ENSG00000237928	RP4-668G5.1		32685.4	37257.6	34829.2	40571.8	70688.2	55113.1	41485.6	31869.2	17854.5	19919.9	16939.8	17300.5
ENSG00000271840	RP1-224A6.9		276.413	267.184	257.141	276.721	303.604	275.22	244.564	281.668	188.459	217.263	196.05	197.561
CATG00000070047	CATG00000070047.1		14.4836	17.898	11.935	26.4213	13.2294	14.2842	19.0112	14.7721	5	5.23113	5	16.1494
ENSG00000269303	CTD-2527I21.7		107.239	101.182	88.8358	93.4251	149.274	119.242	115.26	128.048	84.5482	87.4972	77.0211	79.5006
ENSG00000229522	RP11-347D21.4		23.8778	20.8879	15.6598	23.724	16.9907	22.2731	49.8969	50.7157	22.5853	24.2627	19.7485	20.5589
ENSG00000245213	RP11-10K16.1		65.4476	68.3515	57.6448	63.4239	85.5566	69.047	69.7616	76.9017	27.7129	26.1323	25.2837	29.6015
ENSG00000273481	RP11-126K1.9		49.7234	50.3362	55.0975	54.0617	89.5875	76.3531	126.715	124.324	71.2009	79.7131	74.8016	73.3649
ENSG00000257556	RP11-44N21.1		135.973	148.281	136.738	129.495	155.061	141.589	163.549	169.135	126.687	108.925	94.4989	95.5111
LINC01451	LINC01451		69.3262	75.5743	67.8236	67.4331	105.939	83.7679	58.4155	45.9931	30.0679	36.8286	26.2282	25.3644
ENSG00000241570	RP11-372E1.6		3683.54	2943.23	3165.68	4540.82	6699.25	6698.52	8119.39	8201.39	5566.53	5462.34	6082.07	5603.18
ENSG00000152931	PART1		17.6182	14.5914	14.6941	13.2784	29.6525	17.9593	14.5682	23.6554	5	6.51129	5.15421	9.01715
CATG00000026111	CATG00000026111.1		230.527	206.561	196.168	205.097	433.231	316.967	196.274	187.917	132.576	160.42	150.928	141.806
ENSG00000260886	RP11-432I5.1		54.8612	77.5281	79.338	54.3584	98.7916	97.7202	246.786	72.7902	34.6566	40.865	39.7938	33.5409
ENSG00000272622	RP11-395N3.2		50.005	47.3238	47.1862	44.8083	70.7894	68.6768	60.841	82.4305	31.8184	38.1843	36.9373	30.9296
ENSG00000235979	AC004448.5		125.808	110.943	123.471	119.854	180.625	172.281	168.987	141.038	86.3613	92.147	98.7268	93.9767
ENSG00000267344	CTB-39G8.3		318.5	294.632	270.424	330.616	489.405	430.667	415.855	439.741	226.213	257.534	213.44	241.653
ENSG00000226688	ENTPD1-AS1		74.0412	55.7221	53.7031	71.7207	84.5852	75.765	77.6908	102.238	42.1127	40.5873	29.4902	40.0981
CATG00000031245	CATG00000031245.1		12486.6	12082	11904.4	17186.1	15467.7	10831.3	28894.2	23325	12792.3	12780.5	11923.7	12383.6
CATG00000082570	CATG00000082570.1		151.601	158.066	375.157	197.992	333.027	283.906	907.599	309.405	123.696	145.839	142.984	148.134
ENSG00000212766	LINC00277		529.257	517.316	502.459	476.297	547.512	483.484	544.348	568.862	297.79	303.112	266.837	290.949
ENSG00000231742	RP11-112L6.4		28.6086	22.1729	18.9686	20.2231	18.7922	20.7034	27.7473	26.7772	21.4572	32.8251	26.9247	30.2132
ENSG00000232533	AC093673.5		541.228	552.788	539.725	548.079	742.042	623.333	375.797	396.156	411.889	355.999	279.839	286.286
ENSG00000250692	CTB-35F21.4		127.457	128.12	118.379	139.663	139.356	126.093	146.738	149.707	78.5565	82.8197	77.0688	78.1296
CATG00000002443	CATG00000002443.1		166781	164217	159776	191541	154283	159703	256262	230605	201576	180144	187913	182782
ENSG00000026036	RTEL1-TNFRSF6B		18.2963	15.1203	11.4708	13.6142	9.50197	18.9878	5	5	5	6.51304	6.38323	5.69917
CATG00000034834	CATG00000034834.1		72.6159	69.3837	57.2692	72.1832	90.1884	61.5982	66.2003	86.4047	52.4652	48.3179	49.1742	53.5983
ENSG00000235726	AC010148.1		49.9373	44.2656	47.6724	48.0671	57.5161	44.0311	58.3094	50.7555	27.3277	34.7471	24.8278	30.6759
ENSG00000232504	AC105053.4		27.0638	22.3329	18.5959	15.8573	22.3486	16.0067	24.5206	18.5625	10.6049	11.1409	5.41567	8.54847
CATG00000019195	CATG00000019195.1		14.4901	11.0391	13.0713	10.2053	22.6366	5.25343	18.0242	25.8441	5.32809	17.1307	5.36022	6.46122
ENSG00000224093	RP5-1033H22.2		169.57	176.688	166.781	182.341	204.415	157.192	276.146	278.988	156.047	190.168	158.893	168.989
CATG00000066465	CATG00000066465.1		46.0138	37.6648	29.0942	34.8187	48.7537	31.6755	27.3133	34.9449	25.1273	22.1379	21.3825	70.0982
ENSG00000203865	ATP1A1OS		257.851	252.86	245.659	300.22	287.321	271.654	377.426	375.572	227.002	269.417	246.296	266.076
ENSG00000259065	RP5-1021I20.1		902.701	890.08	800.646	970.348	1302.42	1321.69	1690.28	1583.93	1168.4	1231.2	1002.31	1149.09
ENSG00000256481	RP11-21A7A.4		136.985	155.228	136.117	161.708	228.699	211.698	201.657	168.015	83.6763	108.607	104.064	109.35
ENSG00000243970	PPIEL		728.73	771.193	710.325	704.342	883.732	822.915	875.492	866.714	559.526	628.306	541.398	608.596
ENSG00000225506	CYP4A22-AS1		89574	99027.5	90512.2	87320.6	112684	94097.3	62231.1	55986.5	56091.7	63264.7	47547.5	50222
CATG00000102394	CATG00000102394.1		28.7463	24.4763	26.763	18.7735	37.194	37.5131	26.8504	21.4125	9.07031	9.95993	6.90434	15.0195
ENSG00000260278	RP11-109G23.3		380.32	444.599	423.489	446.354	333.135	347.298	856.035	860.838	461.207	531.599	483.601	570.597
ENSG00000230698	CTD-2330K9.2		38.5138	32.751	31.0449	30.0419	35.6465	32.6657	60.377	51.1334	32.7156	32.9402	33.6751	30.1086
LOC105378183	LOC105378183		63.6426	57.1898	64.2285	56.5965	79.2939	70.7137	77.8352	74.647	34.1246	31.8674	25.2478	20.3602
ENSG00000253824	KB-173C10.2		59.4668	53.0927	54.9096	55.8463	92.0452	67.2151	50.3254	48.8537	36.4918	47.4826	45.942	45.7594
CATG00000102395	CATG00000102395.1		35.4241	29.7783	31.3118	31.7038	71.7862	33.3229	34.9703	29.7948	16.2537	21.502	14.0297	16.88
ENSG00000249173	LINC01093		29.2126	27.3516	26.4561	24.1524	42.7316	41.7609	42.4868	47.8854	25.3744	22.6327	17.5807	20.6515
ENSG00000232803	RP11-93B14.5		56.7495	49.5773	46.5012	47.7059	60.6653	57.6828	59.6719	61.7013	41.9088	47.3236	37.8855	41.0689
ENSG00000259094	RP11-77A13.1		14.2308	11.5321	8.98721	7.46067	6.55946	7.33742	19.6739	17.0388	10.2711	21.4655	18.0779	19.054
ARRDC3-AS1	ARRDC3-AS1		19.0053	16.1256	20.2317	16.2348	27.1744	23.9793	18.0286	38.3605	10.1633	14.2218	16.0387	14.1593
ENSG00000186594	MIR22HG		624.493	596.36	575.339	656.401	899.554	772.294	279.287	299.306	283.519	288.294	217.743	226.5
ENSG00000243491	RP11-521D12.5		969.689	856.288	955.082	998.31	1270.34	1354.7	2742.85	2169.02	1487.21	1343.62	1131.77	1192.07
ENSG00000170919	TPT1-AS1		844.764	870.778	851.39	880.68	1040.13	969.123	1566.54	1327.92	883.719	928.932	762.406	820.326
ENSG00000240875	LINC00886		677.587	605.748	696.258	802.69	960.836	1045	2461.73	1568.69	1191.12	1146.35	952.226	919.172
ENSG00000268505	RP11-805I24.3		62.3973	64.6176	61.5321	82.0006	70.1347	64.8114	80.278	96.1623	44.9052	47.1819	44.2079	50.6453
ENSG00000223598	RP1-292B18.4		35.1789	26.7976	28.0989	31.8804	29.547	28.2475	45.8517	65.169	30.1787	23.1242	23.0197	18.3656
CATG00000109121	CATG00000109121.1		132.312	120.543	123.585	139.232	149.71	123.311	160.417	212.333	116.829	99.5199	105.964	114.372
ENSG00000229155	RP11-528A4.2		292.133	275.529	263.355	336.642	298.842	358.775	679.62	690.898	369.138	388.227	324.954	333.526
ENSG00000258404	RP11-1029J19.5		70.8083	61.1551	61.0257	73.1879	82.1298	77.6273	105.856	104.609	63.4966	67.5011	62.357	62.8474
ENSG00000261302	RP11-343H19.1		36.3315	33.4336	26.4484	34.7811	60.4195	35.3589	35.2135	35.7248	39.9063	33.3574	30.8008	30.9654
ENSG00000268746	CTD-2571L23.8		17854.2	14716.4	14278.6	18235.1	19112.2	19229.8	23520.3	25313.2	18569.5	19406.3	21144.2	19935.2
[truncated: 3,795 more rows]
