# Supplementary material for: Cis-acting super-enhancer lncRNAs as biomarkers to early-stage breast cancer
Source: Breast Cancer Res. 2021 Oct 30;23:101. doi: 10.1186/s13058-021-01479-8 (PMC8557595; doi:10.1186/s13058-021-01479-8)
Supplement: Supplementary file 5 — Additional file 5: Table S2: 138 SE-lncRNAs, their corresponding mRNAs, and the log2 fold change of each in the MCF10A progression series. [file 13058_2021_1479_MOESM5_ESM.xlsx]

## Sheet: lncRNA Normalized Values
					Normalized lncRNA
					10A			AT1			DCIS			CA1
		mRNA	lncRNA	lncRNA_level	1	2	3	1	2	3	1	2	3	1	2	3
		PMEPA1	AK056098		4.55535	4.55331	4.38336	5.34043	6.20886	5.71343	2.85919	3.1263	3.64367	6.23653	6.3417	6.18981
		SEMA5A	SNHG18		6.58011	7.00307	6.83751	3.61384	2.94484	2.80517	4.05657	3.19493	3.45672	3.35816	5.06448	3.53958
		LGALS8	RP11-385F5.5	Reliable	6.88935	7.00703	7.0897	5.53351	5.33472	5.23153	5.4189	5.72927	5.83384	5.8042	5.59827	5.76419
		IGFL1	AC006262.5		5.63116	5.87199	5.7786	4.68551	4.10312	3.99188	2.3574	2.7995	3.06155	3.31954	3.32841	3.72318
		CDC25B	LINC01730	Gold	6.55876	6.69408	6.75496	4.96766	4.79474	4.62704	4.08329	3.97337	4.13038	4.90823	4.82385	4.76001
		PHLDA1	RP11-290L1.3	Reliable	5.99195	5.81699	5.83332	7.07591	7.10322	7.22968	7.308	7.29073	7.71733	7.4618	7.58993	7.45716
		RIMBP2	RP11-662M24.2		7.53858	7.67068	7.66373	6.09455	5.91525	5.68576	6.35727	6.45345	6.25666	6.74422	6.97228	6.93833
		VPS37B	RP11-463O12.3	Reliable	5.19842	4.88762	4.91268	6.12813	5.99845	6.3928	5.5667	5.71343	6.10928	6.4042	6.44731	6.21669
		CRIM1	RP11-490M8.1		7.79225	7.95016	7.92146	6.86291	6.70668	6.70746	7.42289	7.63858	7.70143	7.69933	7.64311	7.79989
		SAP30	RP11-798M19.6		6.83812	6.87336	6.99546	5.27084	5.24414	5.47542	5.36238	5.31932	6.24169	5.61889	5.70369	6.04994
		SAP30	RP11-798M19.6		2.52447	2.76306	2.81073	3.67296	6.24847	5.46236	5.72392	3.20643	3.00798	2.83167	3.23236	2.45322
		CPEB4	CTB-43E15.4	Gold	5.41738	6.33062	5.48434	6.5793	6.94698	7.15675	8.43167	5.97093	5.88526	5.86329	5.86374	5.97936
	**	ABLIM3	CATG00000078011.1		8.68883	8.74217	8.62948	8.00678	8.06218	7.98676	6.51011	6.40175	6.81718	8.26332	8.14387	8.15864
		AHR	CATG00000095263.1		8.96158	9.03977	9.08477	9.18983	8.72331	9.07159	10.2554	10.3671	10.1777	10.0435	10.0848	10.1428
		ARSG	WIPI1		5.34499	5.53622	5.61243	5.55774	5.53622	5.46076	5.31863	5.27234	5.80629	5.24934	5.34112	5.29177
		BCL10	RP11-131L23.1	Gold	4.84424	5.02145	5.04409	5.53622	5.32	5.53351	3.92511	4.2442	4.46492	4.73067	4.82963	4.88627
		BMP2K	CATG00000069061.1		3.91616	3.78082	3.77829	4.1568	3.23413	3.22357	5.82493	5.04085	4.58097	4.80199	4.84716	5.00673
		CAPN10	CAPN10-AS1		9.11641	9.10203	8.85781	9.47471	10.1832	9.89258	9.07873	8.72435	8.23488	8.27737	8.41419	8.62138
		COTL1	RP11-61F12.1	Reliable	11.572	11.8974	12.5153	12.1617	11.6218	12.0476	15.0516	14.7679	14.5399	13.9941	14.2083	13.4728
		CTDSP1	RP11-378A13.2	Reliable	3.76572	3.4217	3.47458	3.33749	4.17047	3.28677	2.3574	2.35173	2.39166	2.39686	2.41907	2.45322
		CTSD	AC068580.7	Reliable	6.79384	6.96426	6.12028	7.41001	6.78104	7.17675	8.24219	8.45202	7.67468	7.8463	8.09544	8.01436
		DES	AC053503.6	Reliable	14.8283	14.8101	14.7208	14.3153	14.6901	14.6901	13.37	13.4815	13.7843	13.7471	13.4538	13.6648
		DLGAP1	DLGAP1-AS2		13.2159	13.1675	13.3276	12.9925	13.6092	13.0855	12.1127	12.0807	12.3983	12.0568	11.5425	11.5181
		EGFR	EGFR-AS1		4.10053	4.12731	4.15758	4.72909	4.54061	4.12176	2.77393	2.60409	2.74024	3.06544	3.46536	3.86411
		ETNK2	RP11-74C13.4		7.29807	7.0785	7.12911	6.8267	6.99053	7.15947	6.00262	5.75476	5.71646	6.33313	6.0837	6.37803
		FAM213A	RP11-137H2.6	Reliable	7.77842	8.08574	8.01732	8.05417	8.26389	8.17573	4.48923	4.69939	4.54844	5.87267	5.62393	5.77033
		FBXO32	RP11-174I12.2	Reliable	6.94504	7.23661	7.47886	7.11474	7.0869	7.00893	8.79369	8.60158	8.33477	8.2077	8.26976	7.86116
		FNBP1	RP11-409K20.6	Reliable	14.8174	14.6094	14.6561	14.8825	14.3499	15.3086	16.4803	16.0827	15.551	15.4132	15.5562	15.4232
		GNA15	AC005264.2		13.5252	13.6328	13.697	13.3128	13.5504	13.2573	12.0788	12.1206	12.5785	12.6641	12.4023	12.4722
		HOXA11	RP1-170O19.14	Reliable	8.76919	8.73264	8.69466	9.02487	8.52856	8.82059	10.0341	10.0471	9.55319	9.44688	9.51269	9.53477
	1549	HOXA11	HOXA11-AS		4.21413	4.25094	4.17579	3.76034	3.05367	3.65041	5.19139	5.0703	5.71291	6.08956	6.02609	6.10523
	**	KBTBD11	KBTBD11-OT1		4.0454	4.53042	4.86131	4.40859	4.11955	4.49648	6.51583	5.22865	5.28634	4.95428	4.93298	4.90998
		KCTD5	CTD-3126B10.4	Reliable	14.5353	14.6155	14.6094	14.1213	14.6094	14.3304	13.1393	13.2692	13.6161	13.8946	13.5682	13.6716
	523	KLF7	AC007879.6	Gold	5.41629	4.99102	5.16218	5.55464	5.80998	5.82597	3.01162	3.04059	3.75862	3.37206	3.7698	2.45322
		LASP1	RP1-56K13.2	Reliable	7.85299	7.82755	7.83259	7.76227	7.74515	8.00016	9.62864	9.56411	8.92206	8.83372	8.9392	8.84104
		LIF	RP1-102K2.8		4.72909	4.33052	4.58844	4.80199	4.75784	4.40134	6.17176	5.83107	6.05959	5.21438	5.0928	5.28464
	2405	LIF	CATG00000058427.1		15.2506	15.0379	15.1695	14.8701	15.4269	15.2584	13.7879	13.8946	14.4429	14.5774	14.356	14.414
		LIPA	RP11-149I23.3	Gold	7.10111	6.96762	6.8954	7.72485	7.94183	7.82203	5.65805	5.81942	6.06629	6.96634	6.86104	7.03694
		MFSD1	RP11-379F4.4		2.71499	2.35218	2.35451	2.36297	2.42762	2.37132	5.34112	3.93588	4.38935	4.7242	4.61965	4.5039
		MMP25	RP11-473M20.7		10.6439	10.7094	10.8702	11.0563	10.3621	10.6425	12.6804	12.4115	11.8601	11.5848	11.8496	11.667
		MPHOSPH6	CATG00000028064.1		6.68311	7.05096	6.81857	7.52889	6.3587	7.40272	4.83056	4.66708	4.81365	5.70504	5.71147	5.73978
		MYH3	CTC-297N7.7		13.2115	13.364	13.3449	12.9251	13.2047	12.8608	11.7377	11.8196	12.2884	12.4574	12.0839	12.1764
		NFAM1	CTA-126B4.7	Gold	9.83131	9.77066	9.65013	9.88791	9.03388	9.32176	10.6452	10.6925	10.5086	10.2619	10.4656	10.5065
	1142	NFAM1	Z83851.1		5.46021	5.07302	4.94373	4.52182	4.78581	4.91404	6.58138	6.25629	6.46642	7.12158	7.11076	7.01516
	2958	OGFRL1	LINC00472		11.5014	11.3768	11.6725	11.8674	11.3688	11.7871	12.7922	12.724	12.6641	12.2496	12.2774	12.1191
		PMEPA1	AK056098		4.55535	4.55331	4.38336	5.34043	6.20886	5.71343	2.85919	3.1263	3.64367	6.23653	6.3417	6.18981
		PMEPA1	NKILA	Gold	4.04442	3.95299	4.28034	5.28681	4.79362	4.85929	2.3574	2.54713	3.10199	6.16029	6.20333	6.16005
		PXDC1	RP11-420L9.5	Reliable	5.59724	5.55464	5.64168	6.62566	6.59205	6.59205	4.84791	4.95531	5.23112	5.85089	6.09335	5.72125
		RAB3A	AC068499.10		15.3733	15.3496	15.3385	15.6011	14.9122	15.4232	16.4628	16.4628	16.1523	15.9768	16.1589	16.0827
		RAI14	CTD-2024P10.1	Gold	10.1547	9.92515	9.93974	10.231	9.98156	10.1874	11.4224	11.3688	10.6862	10.7053	10.7928	10.7755
		S100A4	LOC101928034	Gold	3.18757	4.85705	4.21955	4.34004	4.69648	4.44144	3.35199	3.27861	2.93616	2.9113	2.41907	3.24681
		SLC4A3	RP11-256I23.3	Reliable	4.71157	5.02513	5.00364	5.91041	5.63587	5.90001	4.327	5.14367	4.34655	3.65557	3.14359	2.45322
		SOGA2	RP11-674N23.1		4.53872	2.6083	2.72576	5.98633	6.11299	6.04271	2.3574	2.35173	2.39166	6.69291	6.31989	6.66034
	15k	SULF2	CATG00000053438.1		3.65613	4.16893	4.1134	2.89899	3.27861	3.33145	4.82963	4.10829	4.08329	4.29418	3.98995	4.28382
		TMEM63A	RP11-285F7.2		7.88259	7.62091	7.78407	6.40597	6.24514	6.20292	8.37832	8.50078	8.6458	8.61111	8.40308	8.41419
	327	TNFAIP2	LINC00677		6.86649	7.08137	7.05426	6.91037	6.08587	6.47224	7.78135	7.3446	7.54246	7.32803	7.30538	7.20427
		TNFRSF10B	RP11-875O11.3		6.1394	6.38339	6.32545	6.34389	5.90557	6.19471	7.37249	7.12507	7.05164	6.97002	7.06732	7.05893
		TNS4	RP5-1028K7.2		6.29966	5.81893	5.93339	6.52466	6.51471	6.6435	5.76608	5.19139	5.5489	5.77531	5.95271	5.96858
		UBE2V1	TRERNA1		4.01607	4.31156	4.39818	4.05116	4.40506	5.31115	3.03654	3.67163	3.50719	3.42863	3.22845	2.45322
	1365	WDR81	MIR22HG		9.31096	9.25886	9.25311	9.41083	9.66626	9.54654	7.90877	7.98676	8.36472	8.18415	8.01866	8.04277
	2835	ZCCHC7	RP11-220I1.1	Reliable	6.57694	6.55684	6.62018	7.34504	7.21449	7.43048	5.86801	6.02609	6.59264	7.34778	7.3156	7.22968
		ZHX2	RP11-94A24.1		5.0073	5.04353	5.03339	4.67077	4.61637	4.93366	6.01881	5.84515	6.08635	5.21788	5.09513	5.28954
	1085	ZMYND8	CATG00000053405.1		5.23702	5.37082	5.53012	5.59788	5.19574	5.44508	6.64062	6.42649	6.20133	6.20839	6.14673	5.81227
		ZNF816	CTD-2331H12.7	Reliable	8.64028	8.76141	8.83501	8.60736	8.6591	8.49346	7.31653	7.38345	7.81624	7.97543	7.9797	7.96359
DCIS		ADRM1	RP11-157P1.4	Gold	10.8603	11.0407	10.9815	9.74855	10.0331	9.79979	9.05615	9.38389	9.77066	9.97479	9.87978	9.86868
		ANKRD1	XLOC_008559	Gold	15.0764	15.0077	15.0129	14.7208	15.0129	14.7287	13.4648	13.5744	14.1213	14.2283	14.0034	14.0426
		BAHD1	RP11-64K12.9	Reliable	8.76619	8.84657	8.85939	9.20776	8.8686	8.96279	10.6517	10.251	9.33929	9.39975	9.59659	9.75235
		C4B	C4B-AS1	Reliable	13.0779	12.9925	13.1011	12.7001	13.5002	13.0266	11.5231	11.5682	11.9606	11.9324	11.601	11.572
		CALML3	CALML3-AS1		7.89248	7.64555	7.79758	8.34269	7.71418	7.95372	10.3323	10.3233	9.02655	8.551	8.85168	8.78783
		DSP	RP3-512B11.3	Reliable	6.01881	6.27387	6.43605	5.45226	5.50139	5.43165	4.58097	4.58413	5.48247	5.73288	5.45401	5.2752
		EDN1	CATG00000082768.1		9.44018	9.50481	9.50862	9.72116	9.36895	9.7544	10.587	10.7725	10.2648	10.0293	10.0417	9.98948
		ELOVL5	RP3-483K16.4	Reliable	3.3704	4.25232	3.684	2.36297	2.45676	2.37132	2.3574	3.15159	2.39166	2.39686	2.41907	2.45322
		EPCAM	BCYRN1		14.8825	14.7837	14.7464	14.5493	14.8825	14.7706	14.0297	14.1292	14.346	14.2619	14.0297	13.9585
	3210	FAM13A	FAM13A-AS1		12.6558	12.9457	13.0133	11.7318	12.0496	12.0317	10.7784	10.9582	11.3321	10.8257	10.7078	10.7822
	5239	FAM83H	FAM83H-AS1		3.70675	3.73207	3.66867	6.11732	6.03264	6.20083	5.3381	6.74153	6.37922	5.86522	5.74109	5.73197
	101	HLA-A	HCG9		4.80457	4.3829	4.29198	4.7719	4.5628	4.08443	5.92405	5.2759	5.31863	5.13072	5.18568	5.08309
	659	HLA-A	HCG9		12.6804	12.5429	12.4305	12.0428	12.4722	12.8077	11.5883	11.0941	11.5655	11.4547	11.1675	11.2052
		IER5	RP11-309G3.3	Reliable	4.91321	5.35312	5.36898	4.74818	4.84048	4.39294	2.76495	2.90052	4.50559	4.90489	4.49269	4.31835
		IL4R	CATG00000027002.1		15.0699	15.1752	15.1395	14.8763	15.0813	14.4798	13.4103	13.9547	14.3994	14.649	14.4798	14.4842
		IRF2BPL	CATG00000021639.1		13.0169	12.9663	12.9251	12.5329	13.4103	13.3276	11.57	11.534	11.8744	12.0358	11.6455	11.7305
	1765	ITM2C	AC012507.3		5.30385	5.43165	5.40696	5.55828	5.29112	5.62314	6.33568	6.61191	6.29255	6.18411	6.4541	6.2752
		KIAA0196	NSMCE2		9.26756	9.33221	9.40144	8.23488	8.49216	8.04192	7.68441	7.93694	8.20649	8.54689	8.40517	8.27222
		KIAA0196	NSMCE2		9.26756	9.33221	9.40144	8.23488	8.49216	8.04192	7.68441	7.93694	8.20649	8.54689	8.40517	8.27222
		LAPTM4A	RP11-644K8.1	Gold	9.90164	9.66215	9.56334	10.03	9.89607	9.6792	11.4525	10.9444	10.1692	10.087	10.2942	10.1378
		LRRFIP2	RP11-285J16.1	Reliable	4.1134	4.26734	4.2173	4.00939	4.3829	3.66805	2.59095	2.9748	3.72788	3.69698	3.36282	3.27463
	549	NBPF16	RP11-14N7.2		8.3727	8.41179	8.37078	8.2398	7.98036	8.13821	7.33788	7.13421	7.57848	8.36313	8.36573	8.35059
		NCOA3	CATG00000053419.1		14.7464	14.5947	14.5452	14.1031	14.8701	14.1722	12.885	13.1238	13.4594	13.5863	13.1417	13.3044
		NDFIP2	LINC01038		3.26812	2.92928	3.79131	4.17966	3.69391	3.22845	4.31565	4.39241	4.49545	4.02191	4.0755	3.42635
		NR2F1	NR2F1-AS1		5.23865	5.33643	5.15545	6.11156	6.1526	6.20886	6.90096	6.97399	7.42232	6.07884	6.51841	6.3283
	446	PLXNC1	RP11-74K11.2	Reliable	9.68926	9.45181	9.50564	9.77236	9.84895	9.53921	10.8961	10.9726	10.3976	10.0331	10.2586	10.0203
		POFUT2	LINC00205	Gold	6.60138	6.73063	6.76178	6.33568	6.66407	6.12423	5.44179	5.33768	5.63724	5.9786	5.97346	6.16594
		SH3GLB1	RP4-612B15.3	Reliable	11.3396	11.367	11.7305	12.0402	11.7305	11.561	12.8551	12.764	12.3187	11.856	11.5363	11.4653
		SLC22A5	AC034220.3		10.0181	9.59353	9.7373	9.91715	9.50662	10.1344	11.8416	11.4938	10.3181	10.0654	10.4849	10.6566
	1223	SRGAP3	SRGAP3-AS3	Gold	3.15006	4.20428	3.71624	3.99405	4.01607	4.37732	5.14682	4.78581	4.63629	4.77008	4.45915	4.7212
		THBS1	CTD-2033D15.1	Reliable	6.0355	5.87484	5.9472	6.50893	6.29522	6.46927	7.16403	7.08002	7.41047	8.20413	8.3727	8.16604
		TIMP2	RP11-323N12.5	Reliable	6.09008	6.11048	6.10057	7.91945	5.05225	5.62997	4.38792	5.13424	4.32198	4.42337	4.35984	3.83746
	16458	TTC7B	CATG00000021837.1		6.62919	6.84485	6.69291	6.96762	7.07591	7.2152	8.10414	8.07856	7.59946	6.79434	7.05023	6.91704
		UBAC2	UBAC2		7.50818	7.61855	7.64512	7.22968	7.24488	7.12611	6.16666	6.30225	6.84088	7.371	7.25809	7.26184
		USP22	RP11-344E13.3		7.85603	7.79989	7.96748	8.40752	7.6938	8.21146	9.52378	9.24788	8.26874	8.35899	8.07628	8.18095
		XRCC6BP1	RP11-620J15.3		6.87939	7.01164	6.98093	5.33643	5.04607	5.92187	5.53622	5.60567	5.79651	5.45332	6.31129	5.55091
		ZNF706	KB-1460A1.5	Reliable	6.97887	7.18018	7.35545	5.35843	5.37749	5.54087	5.72334	5.72434	6.18544	6.27008	6.13778	5.92036
	1075	ZNFX1	ZFAS1		9.56794	9.42496	9.46621	8.95074	9.12295	9.06114	8.3282	8.43281	8.67083	9.3923	9.21919	9.18983
	1008	ZNFX1	ZFAS1		10.9431	10.8961	10.9598	10.1912	10.3607	10.3993	9.63459	9.6397	10.1248	10.8738	10.7255	10.7683
CA1	1308	ACTR1B	LINC01125		3.82169	3.78349	3.90477	2.63889	3.51902	3.34875	2.55476	2.78793	3.34254	2.39686	2.41907	3.15731
		ALKBH5	RP11-258F1.1		15.8537	15.4194	15.2952	15.018	15.7669	15.0429	13.7726	13.8664	14.5176	14.665	14.3499	14.3945
		ANK2	CATG00000069800.1		10.9659	11.1812	11.0998	10.9015	11.5024	11.3134	10.087	10.1081	9.96456	10.1626	9.79301	9.84446
		BDH1	RP13-616I3.1	Reliable	5.74731	5.92974	5.85238	5.13323	5.11427	5.17445	6.78691	6.77837	7.26832	4.77144	4.45615	4.26356
		BTN1A1	HCG11		14.1539	14.3081	14.243	13.7687	14.1659	14.0034	13.02	12.8211	13.2294	13.2746	12.908	12.9975
		CCND2	CCND2-AS1		4.93298	4.68336	4.97064	4.52719	4.70757	4.3669	5.24484	4.75558	4.37128	4.07306	3.38879	2.45322
		CENPN	RP11-303E16.3		5.4836	5.5667	5.35432	5.7417	5.59429	5.47112	5.28526	5.27926	5.80146	7.26102	7.21779	7.07485
		DKK1	RP11-346D6.6		6.37707	6.1262	6.18466	6.41135	6.36273	6.39611	5.79651	5.85869	6.30225	7.95601	7.85	7.77498
		DNMT3A	RP11-458N5.1	Reliable	4.54924	4.59812	4.12017	2.36297	2.34854	2.62409	3.55481	4.35398	4.45856	2.39686	3.3753	2.45322
		DUSP5	RP11-525A16.4		3.23413	3.68642	3.67076	4.32984	5.1275	3.99841	5.41738	2.89731	3.48183	4.67936	5.24157	4.29518
		DUSP5	RP11-525A16.4		3.23413	3.68642	3.67076	4.32984	5.1275	3.99841	5.41738	2.89731	3.48183	4.67936	5.24157	4.29518
		EXTL2	RP4-549L20.3	Reliable	5.89063	5.84832	5.81485	5.82597	5.9443	5.88788	5.75854	5.62062	6.00909	7.23039	7.23458	7.2271
		FAM228B	RP11-507M3.1		4.48923	4.86563	4.86771	4.59381	3.84469	3.62287	5.65254	4.10495	4.20563	2.39686	2.41907	3.35435
		FAM84B	RP11-103H7.5		5.02081	4.93298	4.85338	5.76915	5.43988	5.98231	6.13703	5.79295	5.97013	6.59205	6.77144	6.70746
		FZD7	RP11-107N15.1	Reliable	4.09004	3.06155	2.96692	3.31349	3.78235	3.30625	3.73508	4.24615	4.47075	7.20916	7.51226	7.33146
		GFOD1	GFOD1-AS1	Gold	5.44703	5.08427	5.21127	5.31672	5.20869	5.43988	5.6587	5.97346	6.12279	6.35959	6.47224	6.33568
		GRAP	SNORD3B-2		11.043	10.4126	10.447	10.4157	10.4656	10.703	11.1827	11.3418	11.9851	11.7201	11.6725	11.5758
		HOXC11	HOTAIR		5.04353	5.39703	5.00589	7.41139	7.47388	7.40355	5.73197	5.78444	6.30036	6.98286	6.87078	6.86471
		IRS1	CATG00000051748.1		10.4019	10.4157	10.4821	10.2663	10.4332	10.2491	9.68926	9.41403	9.45181	9.50481	9.17845	9.28836
		JARID2	RP11-560J1.2	Reliable	4.83796	4.96719	5.05152	4.79319	4.41785	4.61233	4.163	4.18635	5.05869	6.02302	6.12175	5.99576
		LAMA3	RP11-403A21.1	Reliable	3.32841	3.91309	3.91387	4.55949	3.23993	3.85887	2.3574	3.26086	2.84276	2.39686	3.0101	2.45322
		MARCKS	RP11-437J19.1	Reliable	3.58113	4.20878	3.95172	4.37781	3.82733	4.29717	2.89222	4.87275	3.57298	2.92049	2.41907	3.16714
		MARCO	RP11-77A13.1	Reliable	3.36934	3.31855	3.01435	2.85678	2.73223	2.86266	4.0079	3.70515	3.72679	4.64686	4.59476	4.70641
	760	MYLK	MYLK-AS1		6.38267	6.30321	6.39918	6.20886	6.60207	6.21243	5.91525	5.85702	6.45307	7.77797	7.65527	7.57473
		OSMR	CTD-2127H9.1	Gold	4.2209	4.34585	4.32551	4.53285	4.46869	4.28341	2.76188	2.59061	3.83247	6.14252	5.96156	5.89258
		PDE4DIP	RP11-326G21.1	Reliable	6.7405	7.22395	7.33788	6.49862	6.43915	6.45984	5.3052	5.67092	5.66655	5.44179	6.1617	5.96024
		RHOB	CATG00000042058.1		6.17416	6.29522	6.43496	5.66568	5.42875	5.57602	5.1418	5.08917	4.49976	4.25624	3.88693	4.47709
		SIX2	AC093702.1	Reliable	7.05058	7.17303	7.00548	7.32417	6.76867	7.63599	8.63388	8.66369	8.22895	8.1205	8.31779	8.09783
		SLC1A4	CATG00000048772.1		6.1682	6.26728	6.10239	6.07884	6.04231	6.0654	5.53672	5.45739	5.8714	5.34043	4.97792	5.21838
	893	SLC44A3	LINC01057		4.33873	3.52969	4.04007	4.68768	4.37278	4.9755	4.29859	4.38105	5.01164	5.58199	5.10052	5.11496
		SLC44A3	LINC01057		3.79775	3.86338	3.83426	4.63186	4.40429	4.75558	4.34767	4.37876	4.87465	5.73408	5.12698	5.33974
		SLC44A3	LINC01057		3.79775	3.86338	3.83426	4.63186	4.40429	4.75558	4.34767	4.37876	4.87465	5.73408	5.12698	5.33974
		SLC9A9	CATG00000062072.1		8.0404	8.2378	8.59941	8.18873	7.93945	8.41646	10.8657	10.6695	10.4626	10.1633	10.2848	9.89868
		STEAP1B	AC002480.3		3.80143	3.81215	4.36785	3.99535	3.21631	3.83882	4.25029	4.73164	3.23993	4.68492	5.9417	5.34499
		VSIG8	RP11-190A12.8	Reliable	7.14078	6.64121	6.76751	5.68333	6.45014	5.27188	5.03036	5.21627	5.08264	4.94788	4.68928	4.79204

## Sheet: lncRNA Subtracted values
					Normalized lncRNA
					10A			AT1			DCIS			CA1
		mRNA	lncRNA	lncRNA_level	1	2	3	1	2	3	1	2	3	1	2	3
		PMEPA1	AK056098		0.0580073	0.0559738	-0.113981	0.843094	1.71152	1.21609	-1.63815	-1.37104	-0.853673	1.73919	1.84436	1.69247
		SEMA5A	SNHG18		-0.226788	0.196172	0.0306164	-3.19305	-3.86206	-4.00173	-2.75032	-3.61197	-3.35017	-3.44874	-1.74242	-3.26731
		LGALS8	RP11-385F5.5	Reliable	-0.106013	0.0116685	0.094345	-1.46185	-1.66064	-1.76382	-1.57646	-1.26609	-1.16152	-1.19116	-1.39709	-1.23117
		IGFL1	AC006262.5		-0.129424	0.111408	0.0180159	-1.07507	-1.65746	-1.7687	-3.40318	-2.96108	-2.69903	-2.44104	-2.43217	-2.0374
		CDC25B	LINC01730	Gold	-0.110505	0.0248148	0.0856898	-1.70161	-1.87452	-2.04223	-2.58598	-2.6959	-2.53888	-1.76103	-1.84542	-1.90926
		PHLDA1	RP11-290L1.3	Reliable	0.111198	-0.0637629	-0.0474353	1.19516	1.22247	1.34892	1.42725	1.40998	1.83658	1.58104	1.70917	1.57641
		RIMBP2	RP11-662M24.2		-0.0857457	0.0463473	0.0393983	-1.52978	-1.70907	-1.93857	-1.26706	-1.17088	-1.36767	-0.880112	-0.652048	-0.685996
		VPS37B	RP11-463O12.3	Reliable	0.198848	-0.111952	-0.0868963	1.12856	0.998875	1.39322	0.567129	0.713859	1.10971	1.40463	1.44774	1.21711
		CRIM1	RP11-490M8.1		-0.0957094	0.0622066	0.0335029	-1.02504	-1.18127	-1.18049	-0.46506	-0.24937	-0.186526	-0.188628	-0.244846	-0.0880667
		SAP30	RP11-798M19.6		-0.0641929	-0.0289513	0.0931443	-1.63147	-1.65818	-1.4269	-1.53994	-1.58299	-0.66062	-1.28343	-1.19863	-0.852377
		SAP30	RP11-798M19.6		-0.174948	0.0636392	0.111308	0.973539	3.54905	2.76294	3.0245	0.50701	0.308563	0.132252	0.53294	-0.246197
		CPEB4	CTB-43E15.4	Gold	-0.326732	0.586509	-0.259777	0.835186	1.20286	1.41264	2.68756	0.226819	0.141142	0.119178	0.119631	0.235245
		ABLIM3	CATG00000078011.1		0.00200283	0.0553428	-0.0573457	-0.680046	-0.624643	-0.700061	-2.17671	-2.28507	-1.86964	-0.423508	-0.54295	-0.528182
		AHR	CATG00000095263.1		-0.0671267	0.0110663	0.0560603	0.161126	-0.3054	0.0428813	1.22674	1.3384	1.14896	1.01477	1.05608	1.11414
		ARSG	WIPI1		-0.152889	0.0383361	0.114553	0.0598637	0.0383361	-0.0371219	-0.179252	-0.225542	0.308408	-0.248537	-0.156754	-0.206113
		BCL10	RP11-131L23.1	Gold	-0.125689	0.051524	0.0741647	0.566289	0.350075	0.563584	-1.04482	-0.725728	-0.505008	-0.239254	-0.140295	-0.083655
		BMP2K	CATG00000069061.1		0.0910675	-0.0442662	-0.0468014	0.331708	-0.590964	-0.601522	1.99984	1.21575	0.755883	0.976904	1.02207	1.18164
		CAPN10	CAPN10-AS1		0.0909937	0.0766137	-0.167607	0.449296	1.15778	0.867169	0.0533157	-0.301065	-0.790532	-0.748046	-0.611227	-0.404037
		COTL1	RP11-61F12.1	Reliable	-0.42293	-0.097494	0.520424	0.166796	-0.373085	0.052677	3.05669	2.77298	2.54495	1.99924	2.21338	1.47792
		CTDSP1	RP11-378A13.2	Reliable	0.21172	-0.132297	-0.0794223	-0.216504	0.616467	-0.267228	-1.1966	-1.20227	-1.16233	-1.15714	-1.13492	-1.10078
		CTSD	AC068580.7	Reliable	0.167715	0.338133	-0.505848	0.78389	0.154918	0.550624	1.61607	1.8259	1.04855	1.22018	1.46931	1.38824
		DES	AC053503.6	Reliable	0.0418923	0.0236943	-0.0655867	-0.471115	-0.0963237	-0.0963237	-1.41637	-1.30496	-1.00208	-1.03928	-1.33264	-1.1216
		DLGAP1	DLGAP1-AS2		-0.021116	-0.069476	0.090592	-0.244466	0.372158	-0.151492	-1.12433	-1.15636	-0.83871	-1.18026	-1.69452	-1.7189
		EGFR	EGFR-AS1		-0.0279393	-0.00116633	0.0291057	0.600617	0.412136	-0.00671083	-1.35455	-1.52438	-1.38823	-1.06303	-0.663111	-0.264362
		ETNK2	RP11-74C13.4		0.129514	-0.0900655	-0.0394483	-0.341859	-0.178028	-0.00909397	-1.16594	-1.4138	-1.4521	-0.835432	-1.08486	-0.79053
		FAM213A	RP11-137H2.6	Reliable	-0.182077	0.12525	0.0568263	0.0936713	0.303397	0.21524	-3.47127	-3.2611	-3.41205	-2.08782	-2.33656	-2.19017
		FBXO32	RP11-174I12.2	Reliable	-0.275134	0.0164443	0.258689	-0.105426	-0.133269	-0.211239	1.57352	1.3814	1.1146	0.987532	1.04959	0.640986
		FNBP1	RP11-409K20.6	Reliable	0.12309	-0.0848977	-0.0381927	0.188151	-0.344455	0.614275	1.786	1.38842	0.856705	0.718847	0.861897	0.728929
		GNA15	AC005264.2		-0.093138	0.014484	0.078654	-0.305571	-0.067961	-0.361011	-1.53951	-1.49772	-1.03981	-0.954247	-1.21603	-1.1462
		HOXA11	RP1-170O19.14	Reliable	0.0370237	0.000478667	-0.0375023	0.292708	-0.2036	0.0884227	1.3019	1.31492	0.821024	0.714711	0.780527	0.802607
		HOXA11	HOXA11-AS		0.0005107	0.037318	-0.0378287	-0.453283	-1.15996	-0.563217	0.977763	0.856679	1.49929	1.87594	1.81246	1.8916
		KBTBD11	KBTBD11-OT1		-0.433646	0.051375	0.382271	-0.0704545	-0.359496	0.017442	2.03679	0.74961	0.807302	0.475234	0.45394	0.430938
		KCTD5	CTD-3126B10.4	Reliable	-0.0514643	0.0287797	0.0226847	-0.465432	0.0226847	-0.256318	-1.44747	-1.31754	-0.970597	-0.692102	-1.01848	-0.915105
		KLF7	AC007879.6	Gold	0.226455	-0.198808	-0.0276469	0.364805	0.620153	0.636138	-2.17821	-2.14924	-1.43121	-1.81777	-1.42002	-2.73661
		LASP1	RP1-56K13.2	Reliable	0.0152802	-0.0101593	-0.00512083	-0.0754483	-0.092567	0.162444	1.79093	1.7264	1.08435	0.996012	1.10149	1.00333
		LIF	RP1-102K2.8		0.17974	-0.218834	0.0390944	0.252645	0.208486	-0.148011	1.62241	1.28172	1.51024	0.665026	0.54345	0.73529
	2405	LIF	CATG00000058427.1		0.0979493	-0.114787	0.0168373	-0.282536	0.274248	0.105755	-1.36481	-1.25805	-0.709755	-0.575306	-0.7967	-0.738648
		LIPA	RP11-149I23.3	Gold	0.113067	-0.020423	-0.0926435	0.736807	0.953784	0.833986	-1.32999	-1.16862	-0.921753	-0.0217045	-0.126997	0.0488938
		MFSD1	RP11-379F4.4		0.241097	-0.121716	-0.119381	-0.110926	-0.0462701	-0.102572	2.86723	1.46199	1.91546	2.25031	2.14576	2.03001
		MMP25	RP11-473M20.7		-0.0972523	-0.0317973	0.12905	0.315088	-0.379032	-0.0987013	1.93927	1.67033	1.11893	0.843663	1.1084	0.925794
		MPHOSPH6	CATG00000028064.1		-0.16777	0.200078	-0.0323082	0.678004	-0.492182	0.55184	-2.02032	-2.1838	-2.03723	-1.14584	-1.13941	-1.11111
		MYH3	CTC-297N7.7		-0.0952813	0.0571997	0.0380817	-0.381672	-0.102156	-0.446024	-1.56912	-1.48717	-1.01842	-0.849451	-1.22289	-1.13039
		NFAM1	CTA-126B4.7	Gold	0.0806067	0.0199607	-0.100567	0.137208	-0.716816	-0.42894	0.89452	0.941774	0.757941	0.511153	0.714947	0.7558
	1142	NFAM1	Z83851.1		0.301223	-0.0859646	-0.215258	-0.637165	-0.373176	-0.244945	1.42239	1.0973	1.30743	1.9626	1.95177	1.85617
		OGFRL1	LINC00472		-0.015516	-0.140122	0.155638	0.350512	-0.14805	0.2702	1.27535	1.20715	1.14723	0.732737	0.760485	0.602252
		PMEPA1	AK056098		0.0580073	0.0559738	-0.113981	0.843094	1.71152	1.21609	-1.63815	-1.37104	-0.853673	1.73919	1.84436	1.69247
		PMEPA1	NKILA	Gold	-0.0481607	-0.139597	0.187757	1.19422	0.70104	0.766703	-1.73519	-1.54545	-0.990599	2.0677	2.11074	2.06746
		PXDC1	RP11-420L9.5	Reliable	-0.0006129	-0.0432164	0.0438293	1.02781	0.994195	0.994195	-0.749943	-0.642542	-0.366733	0.253042	0.495495	0.123402
		RAB3A	AC068499.10		0.019478	-0.004216	-0.015262	0.24732	-0.441617	0.069446	1.10899	1.10899	0.798463	0.622986	0.805112	0.72894
		RAI14	CTD-2024P10.1	Gold	0.148148	-0.081371	-0.066777	0.22446	-0.024964	0.180906	1.41592	1.36231	0.679718	0.698809	0.786329	0.768957
		S100A4	LOC101928034	Gold	-0.900491	0.768993	0.131498	0.251981	0.608428	0.353383	-0.736069	-0.809451	-1.1519	-1.17675	-1.66898	-0.841243
		SLC4A3	RP11-256I23.3	Reliable	-0.20188	0.111687	0.0901935	0.996964	0.722427	0.986561	-0.586443	0.230222	-0.566902	-1.25788	-1.76986	-2.46023
		SOGA2	RP11-674N23.1		1.24779	-0.682628	-0.565163	2.6954	2.82206	2.75179	-0.933527	-0.939196	-0.899264	3.40198	3.02896	3.36941
		SULF2	CATG00000053438.1		-0.323356	0.189445	0.13391	-1.0805	-0.700881	-0.648037	0.850145	0.128807	0.103799	0.314699	0.0104617	0.304336
		TMEM63A	RP11-285F7.2		0.120065	-0.141612	0.0215467	-1.35655	-1.51738	-1.5596	0.615803	0.738262	0.883277	0.848595	0.640556	0.651667
		TNFAIP2	LINC00677		-0.134215	0.0806638	0.0535514	-0.0903401	-0.91484	-0.528466	0.780648	0.34389	0.541754	0.327322	0.304671	0.203566
		TNFRSF10B	RP11-875O11.3		-0.143347	0.100644	0.0427028	0.0611498	-0.377178	-0.0880342	1.08975	0.842325	0.768895	0.687276	0.784573	0.776183
		TNS4	RP5-1028K7.2		0.282336	-0.198396	-0.0839399	0.50733	0.497384	0.626178	-0.251249	-0.82594	-0.468426	-0.242015	-0.0646186	-0.0487479
		UBE2V1	TRERNA1		-0.225862	0.0696211	0.156241	-0.19077	0.163129	1.06921	-1.2054	-0.570305	-0.734741	-0.813305	-1.01348	-1.78871
	1365	WDR81	MIR22HG		0.036649	-0.015446	-0.021203	0.136524	0.391953	0.272228	-1.36554	-1.28755	-0.909588	-1.09016	-1.25565	-1.23154
	2835	ZCCHC7	RP11-220I1.1	Reliable	-0.00771357	-0.0278116	0.0355251	0.760383	0.62984	0.845828	-0.716641	-0.558567	0.00798583	0.763129	0.73095	0.645023
		ZHX2	RP11-94A24.1		-0.0207739	0.0154599	0.00531407	-0.357304	-0.411707	-0.0944153	0.990737	0.817079	1.05827	0.189807	0.0670555	0.261462
	1085	ZMYND8	CATG00000053405.1		-0.142299	-0.00850467	0.150804	0.218561	-0.183576	0.0657541	1.2613	1.04717	0.822006	0.829069	0.767405	0.432954
		ZNF816	CTD-2331H12.7	Reliable	-0.105289	0.0158457	0.0894437	-0.13821	-0.0864683	-0.252109	-1.42904	-1.36212	-0.92933	-0.77014	-0.765867	-0.781973
		ADRM1	RP11-157P1.4		-0.100559	0.079851	0.020708	-1.21229	-0.927759	-1.16105	-1.90469	-1.57695	-1.19018	-0.98605	-1.08106	-1.09216
		ANKRD1	XLOC_008559		0.044099	-0.024651	-0.019448	-0.311491	-0.019448	-0.303587	-1.56756	-1.45788	-0.911015	-0.804032	-1.02894	-0.989754
		BAHD1	RP11-64K12.9		-0.0578617	0.0225183	0.0353433	0.383713	0.0445523	0.138734	1.82769	1.4269	0.515243	0.575699	0.77254	0.928297
		C4B	C4B-AS1		0.0206957	-0.0646373	0.0439417	-0.35713	0.442989	-0.0305783	-1.53407	-1.48895	-1.09658	-1.12475	-1.45623	-1.48521
		CALML3	CALML3-AS1		0.113946	-0.132992	0.0190459	0.56415	-0.0643605	0.175185	2.55381	2.54475	1.24801	0.772466	1.07314	1.00929
		DSP	RP3-512B11.3		-0.224097	0.0309576	0.193139	-0.790647	-0.741516	-0.811263	-1.66194	-1.65878	-0.760439	-0.510027	-0.788902	-0.967705
		EDN1	CATG00000082768.1		-0.044352	0.02027	0.024082	0.236619	-0.115583	0.269864	1.10245	1.28797	0.780304	0.54475	0.557118	0.504941
		ELOVL5	RP3-483K16.4		-0.398507	0.483409	-0.0849021	-1.40594	-1.31214	-1.39759	-1.41151	-0.617313	-1.37724	-1.37205	-1.34983	-1.31569
		EPCAM	BCYRN1		0.0782707	-0.0204493	-0.0578213	-0.254886	0.0782707	-0.0335583	-0.774486	-0.67503	-0.458212	-0.542306	-0.774486	-0.84572
		FAM13A	FAM13A-AS1		-0.215785	0.0740907	0.141695	-1.13976	-0.82199	-0.839911	-2.09314	-1.91334	-1.53949	-2.04584	-2.16376	-2.08932
		FAM83H	FAM83H-AS1		0.00424907	0.0295742	-0.0338232	2.41482	2.33015	2.49833	1.6356	3.03904	2.67672	2.16272	2.0386	2.02947
		HLA-A	HCG9		0.311418	-0.110246	-0.201171	0.278753	0.0696487	-0.408713	1.4309	0.782755	0.82548	0.637573	0.692537	0.589944
		HLA-A	HCG9		0.129172	-0.00836133	-0.12081	-0.508445	-0.0791263	0.256415	-0.962931	-1.45714	-0.985785	-1.09658	-1.38374	-1.34604
		IER5	RP11-309G3.3		-0.298561	0.141346	0.157215	-0.463588	-0.371289	-0.818826	-2.44682	-2.31125	-0.706177	-0.306884	-0.719078	-0.893418
		IL4R	CATG00000027002.1		-0.0582707	0.0469383	0.0113323	-0.251952	-0.0469067	-0.64839	-1.71796	-1.17355	-0.72878	-0.479199	-0.64839	-0.644046
		IRF2BPL	CATG00000021639.1		0.0474607	-0.00314533	-0.0443153	-0.436578	0.440798	0.358149	-1.39941	-1.43542	-1.09503	-0.933636	-1.32392	-1.23895
		ITM2C	AC012507.3		-0.0769643	0.0508275	0.0261369	0.177458	-0.0897011	0.242321	0.954861	1.2311	0.911734	0.803289	1.07328	0.894378
		KIAA0196	NSMCE2		-0.0661745	-0.001526	0.0677005	-1.09886	-0.841579	-1.29182	-1.64933	-1.3968	-1.12725	-0.786847	-0.928568	-1.06152
		KIAA0196	NSMCE2		-0.0661745	-0.001526	0.0677005	-1.09886	-0.841579	-1.29182	-1.64933	-1.3968	-1.12725	-0.786847	-0.928568	-1.06152
		LAPTM4A	RP11-644K8.1		0.192599	-0.046893	-0.145706	0.320964	0.187028	-0.02984	1.74347	1.23538	0.460165	0.377997	0.585167	0.42878
		LRRFIP2	RP11-285J16.1		-0.0859495	0.0679965	0.0179529	-0.189956	0.183555	-0.531292	-1.60839	-1.22454	-0.471467	-0.50237	-0.836525	-0.92472
		NBPF16	RP11-14N7.2		-0.012395	0.026702	-0.014307	-0.145289	-0.404726	-0.246879	-1.04721	-1.25088	-0.806608	-0.021964	-0.019361	-0.034505
		NCOA3	CATG00000053419.1		0.117632	-0.034048	-0.083584	-0.525667	0.241407	-0.456586	-1.74379	-1.50495	-1.16933	-1.04241	-1.48701	-1.32432
		NDFIP2	LINC01038		-0.0614501	-0.400287	0.461738	0.850089	0.364344	-0.101113	0.986083	1.06285	1.16588	0.692346	0.745936	0.0967799
		NR2F1	NR2F1-AS1		-0.00485833	0.0929167	-0.0880583	0.868055	0.909093	0.965351	1.65745	1.73048	2.17881	0.835334	1.2749	1.08479
		PLXNC1	RP11-74K11.2		0.140353	-0.0970897	-0.0432637	0.223455	0.300047	-0.00969767	1.34724	1.42372	0.848713	0.484175	0.709718	0.471358
		POFUT2	LINC00205		-0.0965474	0.0326952	0.0638522	-0.362251	-0.0338634	-0.573705	-1.25614	-1.36025	-1.06069	-0.719333	-0.724467	-0.531987
		SH3GLB1	RP4-612B15.3		-0.139461	-0.112006	0.251468	0.561119	0.251468	0.0819657	1.37607	1.28501	0.839679	0.376981	0.0572287	-0.0137773
		SLC22A5	AC034220.3		0.235137	-0.189455	-0.045682	0.134165	-0.276365	0.351445	2.0586	1.71078	0.535161	0.282454	0.701937	0.873574
		SRGAP3	SRGAP3-AS3		-0.540134	0.51409	0.0260443	0.303859	0.32588	0.687128	1.45663	1.09562	0.946094	1.07989	0.768956	1.03101
		THBS1	CTD-2033D15.1		0.0829813	-0.0776711	-0.00531013	0.556413	0.342706	0.516755	1.21151	1.12751	1.45796	2.25162	2.42018	2.21352
		TIMP2	RP11-323N12.5		-0.0102969	0.0101022	0.000194767	1.81907	-1.04812	-0.47041	-1.71245	-0.966138	-1.77839	-1.677	-1.74054	-2.26291
		TTC7B	CATG00000021837.1		-0.0931285	0.122534	-0.029405	0.245302	0.353597	0.492883	1.38182	1.35624	0.877145	0.072019	0.327916	0.194723
		UBAC2	UBAC2		-0.0824331	0.0279332	0.0544999	-0.360939	-0.345732	-0.464506	-1.42395	-1.28837	-0.749733	-0.219611	-0.332531	-0.328776
		USP22	RP11-344E13.3		-0.0184374	-0.0745797	0.0930171	0.533057	-0.180672	0.336996	1.64931	1.37341	0.394274	0.484521	0.201817	0.306487
		XRCC6BP1	RP11-620J15.3		-0.0779279	0.0543196	0.0236084	-1.6209	-1.91125	-1.03545	-1.42111	-1.35166	-1.16081	-1.504	-0.646028	-1.40642
		ZNF706	KB-1460A1.5		-0.192634	0.00868033	0.183953	-1.81307	-1.79401	-1.63063	-1.44816	-1.44716	-0.986061	-0.901422	-1.03372	-1.25114
		ZNFX1	ZFAS1		0.0815743	-0.0614097	-0.0201647	-0.535631	-0.363419	-0.425229	-1.15817	-1.05356	-0.815541	-0.0940687	-0.267181	-0.296537
		ZNFX1	ZFAS1		0.0100933	-0.0368877	0.0267943	-0.74179	-0.572363	-0.533765	-1.29844	-1.29333	-0.808219	-0.0592067	-0.207508	-0.164706
		ACTR1B	LINC01125		-0.014964	-0.053155	0.068119	-1.19776	-0.317632	-0.487903	-1.28189	-1.04872	-0.494109	-1.43979	-1.41758	-0.679344
		ALKBH5	RP11-258F1.1		0.33093	-0.103377	-0.227552	-0.504752	0.244131	-0.479799	-1.75018	-1.65637	-1.00517	-0.857698	-1.17288	-1.12826
		ANK2	CATG00000069800.1		-0.116413	0.0989243	0.0174883	-0.180769	0.420133	0.231125	-0.99526	-0.974159	-1.11774	-0.919747	-1.28929	-1.23784
		BDH1	RP13-616I3.1		-0.0958386	0.0865991	0.00923943	-0.709915	-0.728871	-0.668698	0.943763	0.935226	1.42517	-1.0717	-1.38699	-1.57959
		BTN1A1	HCG11		-0.0810987	0.0731093	0.00798933	-0.466309	-0.0691367	-0.231658	-1.21501	-1.41395	-1.00567	-0.960431	-1.32705	-1.23758
		CCND2	CCND2-AS1		0.0706536	-0.178965	0.108312	-0.335143	-0.154759	-0.495426	0.382509	-0.106744	-0.491045	-0.789265	-1.47354	-2.40911
		CENPN	RP11-303E16.3		0.0153957	0.0984957	-0.113891	0.27349	0.12608	0.00290917	-0.182946	-0.188947	0.333252	1.79281	1.74958	1.60664
		DKK1	RP11-346D6.6		0.147761	-0.103114	-0.0446467	0.182037	0.133417	0.166803	-0.432797	-0.370618	0.0729341	1.7267	1.62069	1.54567
		DNMT3A	RP11-458N5.1		0.12673	0.175614	-0.302345	-2.05954	-2.07397	-1.79842	-0.867701	-0.068528	0.0360495	-2.02565	-1.04721	-1.96929
		DUSP5	RP11-525A16.4		-0.296311	0.155984	0.140327	0.7994	1.59706	0.467976	1.88694	-0.633124	-0.0486116	1.14892	1.71114	0.764744
		DUSP5	RP11-525A16.4		-0.296311	0.155984	0.140327	0.7994	1.59706	0.467976	1.88694	-0.633124	-0.0486116	1.14892	1.71114	0.764744
		EXTL2	RP4-549L20.3		0.0393641	-0.00294353	-0.0364205	-0.0253002	0.0930279	0.0366152	-0.0927241	-0.230653	0.157825	1.37912	1.38332	1.37583
		FAM228B	RP11-507M3.1		-0.251627	0.124775	0.126852	-0.147047	-0.896169	-1.11799	0.911687	-0.635901	-0.535228	-2.344	-2.32178	-1.38651
		FAM84B	RP11-103H7.5		0.0850864	-0.0027402	-0.0823462	0.833427	0.504157	1.04658	1.2013	0.857228	1.03441	1.65632	1.83572	1.77174
		FZD7	RP11-107N15.1		0.717203	-0.311291	-0.405912	-0.0593457	0.409511	-0.0665821	0.362238	0.873317	1.09791	3.83633	4.13942	3.95862
		GFOD1	GFOD1-AS1		0.199509	-0.163255	-0.0362542	0.0692002	-0.0388332	0.192358	0.411182	0.725942	0.875272	1.11207	1.22472	1.08816
		GRAP	SNORD3B-2		0.408797	-0.221595	-0.187202	-0.218427	-0.168517	0.0687902	0.548586	0.707633	1.3509	1.08597	1.03835	0.941675
		HOXC11	HOTAIR		-0.105285	0.248214	-0.142929	2.26257	2.32506	2.25473	0.583149	0.635624	1.15154	1.83404	1.72196	1.71589
		IRS1	CATG00000051748.1		-0.031348	-0.017511	0.048859	-0.166995	-8.5e-05	-0.184108	-0.743988	-1.01921	-0.981431	-0.928439	-1.25479	-1.14488
		JARID2	RP11-560J1.2		-0.114262	0.0149654	0.0992964	-0.159028	-0.534373	-0.339891	-0.789218	-0.76587	0.106468	1.0708	1.16953	1.04354
		LAMA3	RP11-403A21.1		-0.390044	0.194632	0.195413	0.841033	-0.478521	0.140414	-1.36106	-0.457591	-0.875696	-1.3216	-0.708359	-1.26524
		MARCKS	RP11-437J19.1		-0.332749	0.294902	0.0378471	0.463937	-0.0865444	0.383289	-1.02166	0.958874	-0.340898	-0.993388	-1.4948	-0.746738
		MARCO	RP11-77A13.1		0.135256	0.0844721	-0.219728	-0.377302	-0.501852	-0.371421	0.773821	0.471072	0.492713	1.41278	1.36068	1.47233
		MYLK	MYLK-AS1		0.0209849	-0.0584771	0.0374922	-0.152829	0.240386	-0.149262	-0.446435	-0.504673	0.0913766	1.41628	1.29358	1.21304
		OSMR	CTD-2127H9.1		-0.0765171	0.0484242	0.0280928	0.235431	0.171272	-0.01401	-1.53554	-1.70682	-0.464954	1.8451	1.66414	1.59516
		PDE4DIP	RP11-326G21.1		-0.360281	0.123175	0.237106	-0.602152	-0.661623	-0.640936	-1.79557	-1.42986	-1.43423	-1.65899	-0.939081	-1.14053
		RHOB	CATG00000042058.1		-0.127287	-0.00622777	0.133515	-0.635765	-0.8727	-0.725423	-1.15965	-1.21227	-1.80169	-2.04521	-2.41452	-1.82435
		SIX2	AC093702.1		-0.0257833	0.0966695	-0.0708863	0.247806	-0.307689	0.559624	1.55751	1.58733	1.15259	1.04413	1.24143	1.02146
		SLC1A4	CATG00000048772.1		-0.0110918	0.0879906	-0.0768988	-0.10045	-0.136986	-0.113888	-0.642576	-0.721904	-0.307896	-0.83886	-1.20137	-0.960916
		SLC44A3	LINC01057		0.369231	-0.439804	0.0705727	0.718186	0.403283	1.00601	0.329097	0.411556	1.04214	1.61249	1.13102	1.14547
		SLC44A3	LINC01057		-0.0340464	0.0315814	0.002465	0.800064	0.572496	0.923791	0.515879	0.546965	1.04286	1.90229	1.29519	1.50795
		SLC44A3	LINC01057		-0.0340464	0.0315814	0.002465	0.800064	0.572496	0.923791	0.515879	0.546965	1.04286	1.90229	1.29519	1.50795
		SLC9A9	CATG00000062072.1		-0.252138	-0.0547327	0.306871	-0.103808	-0.353081	0.123921	2.57311	2.37699	2.17007	1.87081	1.99222	1.60614
		STEAP1B	AC002480.3		-0.192379	-0.181663	0.374042	0.00153673	-0.777506	-0.154993	0.256475	0.737826	-0.753877	0.691109	1.94789	1.35118
		VSIG8	RP11-190A12.8		0.290944	-0.208625	-0.0823185	-1.16651	-0.399696	-1.57796	-1.81947	-1.63356	-1.76719	-1.90195	-2.16055	-2.05779

## Sheet: lncRNA 2^
					Normalized lncRNA
					10A			AT1			DCIS			CA1
		mRNA	lncRNA	lncRNA_level	1	2	3	1	2	3	1	2	3	1	2	3
		PMEPA1	AK056098		1.04103	1.03956	0.924035	1.79389	3.27506	2.32317	0.321269	0.386613	0.553374	3.33848	3.59094	3.2321
		SEMA5A	SNHG18		0.854535	1.14565	1.02145	0.109344	0.0687708	0.0624251	0.148618	0.0817881	0.0980611	0.0915852	0.298868	0.103858
		LGALS8	RP11-385F5.5	Reliable	0.929152	1.00812	1.06758	0.363027	0.316299	0.294466	0.335304	0.415785	0.44704	0.43795	0.379694	0.425971
		IGFL1	AC006262.5		0.914197	1.08028	1.01257	0.47465	0.316997	0.293474	0.0945237	0.128418	0.153996	0.184151	0.185287	0.243602
		CDC25B	LINC01730	Gold	0.926264	1.01735	1.0612	0.307443	0.272717	0.242789	0.166549	0.154331	0.172076	0.295037	0.278275	0.26623
		PHLDA1	RP11-290L1.3	Reliable	1.08012	0.956765	0.967655	2.2897	2.33346	2.54722	2.68933	2.65733	3.57162	2.99186	3.26973	2.98227
		RIMBP2	RP11-662M24.2		0.942297	1.03265	1.02769	0.346331	0.305856	0.260874	0.415506	0.444151	0.387516	0.543325	0.636376	0.621576
		VPS37B	RP11-463O12.3	Reliable	1.14778	0.925335	0.941546	2.1864	1.99844	2.62665	1.48157	1.64019	2.15802	2.64749	2.7278	2.32481
		CRIM1	RP11-490M8.1		0.935812	1.04406	1.02349	0.491396	0.440963	0.441201	0.724441	0.841263	0.878719	0.87744	0.843906	0.940783
		SAP30	RP11-798M19.6		0.95648	0.980132	1.06669	0.322759	0.316839	0.37193	0.343901	0.333789	0.632606	0.410819	0.435689	0.553872
		SAP30	RP11-798M19.6		0.8858	1.0451	1.08021	1.96365	11.705	6.78779	8.13703	1.4211	1.23847	1.096	1.44687	0.843116
		CPEB4	CTB-43E15.4	Gold	0.797341	1.50161	0.835217	1.78409	2.30196	2.66223	6.44222	1.17025	1.10278	1.08612	1.08646	1.17711
		ABLIM3	CATG00000078011.1		1.00139	1.03911	0.961031	0.624145	0.64858	0.615546	0.22118	0.205175	0.273641	0.745609	0.686366	0.693428
		AHR	CATG00000095263.1		0.954537	1.0077	1.03962	1.11816	0.809218	1.03017	2.34037	2.52871	2.21754	2.02058	2.07928	2.16466
		ARSG	WIPI1		0.899448	1.02693	1.08264	1.04237	1.02693	0.974597	0.883161	0.855274	1.23834	0.84175	0.897041	0.86687
		BCL10	RP11-131L23.1	Gold	0.916566	1.03636	1.05275	1.48071	1.27463	1.47794	0.484707	0.604692	0.704656	0.847184	0.907334	0.943664
		BMP2K	CATG00000069061.1		1.06516	0.969783	0.96808	1.2585	0.663899	0.659058	3.99956	2.32262	1.68866	1.96824	2.03082	2.26834
		CAPN10	CAPN10-AS1		1.0651	1.05454	0.890318	1.36537	2.23115	1.82408	1.03765	0.811653	0.578131	0.595409	0.65464	0.75574
		COTL1	RP11-61F12.1	Reliable	0.745908	0.934655	1.43438	1.12256	0.77213	1.03719	8.32061	6.83516	5.83588	3.99789	4.6376	2.78546
		CTDSP1	RP11-378A13.2	Reliable	1.15807	0.912377	0.946437	0.860648	1.53312	0.830914	0.436303	0.434592	0.446789	0.448401	0.455359	0.466265
		CTSD	AC068580.7	Reliable	1.12328	1.26412	0.704246	1.72177	1.11336	1.46472	3.06538	3.54528	2.06845	2.32976	2.7689	2.61759
		DES	AC053503.6	Reliable	1.02946	1.01656	0.955557	0.721407	0.935414	0.935414	0.374653	0.404733	0.49928	0.486571	0.39704	0.459584
		DLGAP1	DLGAP1-AS2		0.98547	0.952984	1.06481	0.844128	1.29429	0.900319	0.458714	0.448644	0.559143	0.441272	0.308957	0.30378
		EGFR	EGFR-AS1		0.98082	0.999192	1.02038	1.51637	1.33065	0.995359	0.391058	0.347628	0.382034	0.478624	0.631515	0.832567
		ETNK2	RP11-74C13.4		1.09392	0.93948	0.973027	0.789024	0.88391	0.993716	0.445674	0.375323	0.36549	0.560415	0.471438	0.578132
		FAM213A	RP11-137H2.6	Reliable	0.881433	1.0907	1.04018	1.06708	1.23405	1.1609	0.0901663	0.104306	0.0939443	0.235235	0.197982	0.219126
		FBXO32	RP11-174I12.2	Reliable	0.826374	1.01146	1.19639	0.92953	0.911763	0.863795	2.97629	2.60522	2.16535	1.98279	2.06994	1.55939
		FNBP1	RP11-409K20.6	Reliable	1.08907	0.942851	0.973874	1.1393	0.787606	1.53079	3.44858	2.61792	1.8109	1.64587	1.81743	1.65741
		GNA15	AC005264.2		0.937481	1.01009	1.05603	0.809122	0.953985	0.778619	0.344003	0.354113	0.486392	0.516111	0.430465	0.451813
		HOXA11	RP1-170O19.14	Reliable	1.02599	1.00033	0.97434	1.22494	0.868381	1.06321	2.46553	2.48788	1.76666	1.64115	1.71776	1.74425
		HOXA11	HOXA11-AS		1.00035	1.0262	0.97412	0.730379	0.447526	0.676791	1.96941	1.81086	2.82703	3.67041	3.51242	3.71047
		KBTBD11	KBTBD11-OT1		0.740388	1.03625	1.30339	0.952338	0.779437	1.01216	4.10331	1.68134	1.74994	1.39014	1.36978	1.34811
		KCTD5	CTD-3126B10.4	Reliable	0.964956	1.02015	1.01585	0.724254	1.01585	0.837222	0.366664	0.401217	0.510295	0.618951	0.493635	0.530305
		KLF7	AC007879.6	Gold	1.16996	0.87127	0.981019	1.28771	1.53704	1.55416	0.22095	0.225431	0.370821	0.283659	0.373706	0.150037
		LASP1	RP1-56K13.2	Reliable	1.01065	0.992983	0.996457	0.949047	0.937853	1.11918	3.46037	3.309	2.12042	1.99448	2.14576	2.00462
		LIF	RP1-102K2.8		1.13268	0.85926	1.02747	1.19139	1.15547	0.902494	3.07888	2.43129	2.84858	1.5856	1.45745	1.66473
	2405	LIF	CATG00000058427.1		1.07025	0.923519	1.01174	0.822145	1.20936	1.07606	0.388287	0.418107	0.611424	0.671144	0.575665	0.599301
		LIPA	RP11-149I23.3	Gold	1.08152	0.985944	0.937803	1.66648	1.93695	1.7826	0.397772	0.444847	0.527867	0.985068	0.915736	1.03447
		MFSD1	RP11-379F4.4		1.18189	0.919094	0.920583	0.925993	0.968437	0.931371	7.29664	2.75489	3.77234	4.75784	4.42525	4.08408
		MMP25	RP11-473M20.7		0.934812	0.978201	1.09357	1.24409	0.768953	0.933873	3.83512	3.18288	2.17186	1.7946	2.15606	1.89973
		MPHOSPH6	CATG00000028064.1		0.890218	1.14876	0.977855	1.59993	0.710949	1.46595	0.246504	0.220095	0.243631	0.451927	0.453946	0.462939
		MYH3	CTC-297N7.7		0.93609	1.04044	1.02675	0.767547	0.93164	0.734063	0.337013	0.356711	0.493657	0.554996	0.428423	0.456793
		NFAM1	CTA-126B4.7	Gold	1.05746	1.01393	0.932666	1.09977	0.608439	0.742807	1.85899	1.92089	1.69108	1.42519	1.64142	1.68857
	1142	NFAM1	Z83851.1		1.23219	0.942154	0.861392	0.642975	0.772081	0.843848	2.6803	2.13954	2.47501	3.89763	3.8685	3.62046
		OGFRL1	LINC00472		0.989303	0.907442	1.11391	1.27501	0.902469	1.20598	2.42058	2.30881	2.21488	1.66179	1.69406	1.51808
		PMEPA1	AK056098		1.04103	1.03956	0.924035	1.79389	3.27506	2.32317	0.321269	0.386613	0.553374	3.33848	3.59094	3.2321
		PMEPA1	NKILA	Gold	0.967169	0.907773	1.13899	2.28821	1.62568	1.70138	0.30037	0.342588	0.503269	4.19219	4.31914	4.19148
		PXDC1	RP11-420L9.5	Reliable	0.999575	0.970489	1.03085	2.03892	1.99197	1.99197	0.594627	0.640583	0.775537	1.19172	1.4098	1.0893
		RAB3A	AC068499.10		1.01359	0.997082	0.989477	1.187	0.736309	1.04931	2.15694	2.15694	1.73925	1.54006	1.74728	1.65742
		RAI14	CTD-2024P10.1	Gold	1.10815	0.945159	0.954769	1.16834	0.982845	1.1336	2.6683	2.57096	1.60183	1.62316	1.72468	1.70404
		S100A4	LOC101928034	Gold	0.535705	1.70408	1.09543	1.19084	1.5246	1.27755	0.600373	0.570599	0.450032	0.442345	0.314475	0.558162
		SLC4A3	RP11-256I23.3	Reliable	0.869417	1.08049	1.06451	1.99579	1.64995	1.98146	0.665983	1.17302	0.675065	0.418159	0.293237	0.181718
		SOGA2	RP11-674N23.1		2.37478	0.623029	0.675879	6.47735	7.07173	6.73551	0.523577	0.521523	0.53616	10.5706	8.16223	10.3346
		SULF2	CATG00000053438.1		0.799209	1.14033	1.09726	0.472866	0.615197	0.638148	1.80268	1.09339	1.0746	1.24375	1.00728	1.23485
		TMEM63A	RP11-285F7.2		1.08678	0.906506	1.01505	0.390514	0.34932	0.339246	1.53241	1.66816	1.84456	1.80075	1.55893	1.57098
		TNFAIP2	LINC00677		0.911165	1.0575	1.03782	0.939301	0.530403	0.693292	1.7179	1.26917	1.45574	1.25468	1.23514	1.15154
		TNFRSF10B	RP11-875O11.3		0.905416	1.07225	1.03004	1.0433	0.769942	0.940804	2.12837	1.79294	1.70396	1.61024	1.72258	1.71259
		TNS4	RP5-1028K7.2		1.21616	0.871519	0.943478	1.42142	1.41165	1.54347	0.840169	0.564115	0.722753	0.845563	0.956198	0.966775
		UBE2V1	TRERNA1		0.855084	1.04944	1.11438	0.876138	1.11971	2.09829	0.433649	0.673474	0.600926	0.569077	0.49535	0.28943
	1365	WDR81	MIR22HG		1.02573	0.989351	0.985411	1.09925	1.31217	1.20767	0.38809	0.409647	0.532337	0.469708	0.418806	0.425861
	2835	ZCCHC7	RP11-220I1.1	Reliable	0.994668	0.980907	1.02493	1.69394	1.54739	1.7973	0.608513	0.678976	1.00555	1.69717	1.65973	1.56376
		ZHX2	RP11-94A24.1		0.985704	1.01077	1.00369	0.780622	0.751734	0.936652	1.9872	1.76184	2.08243	1.14061	1.04758	1.19869
	1085	ZMYND8	CATG00000053405.1		0.906074	0.994122	1.11019	1.16357	0.880518	1.04663	2.39711	2.06647	1.76786	1.77654	1.7022	1.34999
		ZNF816	CTD-2331H12.7	Reliable	0.929618	1.01104	1.06396	0.908646	0.941825	0.839668	0.371379	0.38901	0.525102	0.586361	0.5881	0.581571
		ADRM1	RP11-157P1.4		0.932672	1.05691	1.01446	0.431583	0.525674	0.447186	0.267074	0.33519	0.438248	0.504858	0.472682	0.469059
		ANKRD1	XLOC_008559		1.03104	0.983058	0.98661	0.805809	0.98661	0.810235	0.337379	0.364027	0.531811	0.572746	0.49007	0.503564
		BAHD1	RP11-64K12.9		0.960687	1.01573	1.0248	1.3047	1.03136	1.10094	3.54968	2.68868	1.42924	1.4904	1.70828	1.90303
		C4B	C4B-AS1		1.01445	0.956186	1.03093	0.780716	1.35942	0.979028	0.345302	0.356271	0.467625	0.458581	0.364443	0.357196
		CALML3	CALML3-AS1		1.08218	0.911938	1.01329	1.47852	0.956369	1.12911	5.87183	5.83508	2.37513	1.70819	2.104	2.01292
		DSP	RP3-512B11.3		0.856131	1.02169	1.14325	0.578085	0.598111	0.569883	0.316015	0.316707	0.590317	0.70221	0.578784	0.511319
		EDN1	CATG00000082768.1		0.969725	1.01415	1.01683	1.17823	0.923009	1.20569	2.14719	2.44185	1.71749	1.45877	1.47133	1.41907
		ELOVL5	RP3-483K16.4		0.758643	1.39804	0.942849	0.377372	0.402722	0.379564	0.375919	0.651884	0.384954	0.386342	0.392338	0.401735
		EPCAM	BCYRN1		1.05575	0.985926	0.960714	0.838053	1.05575	0.977008	0.584597	0.626319	0.727888	0.686672	0.584597	0.556433
		FAM13A	FAM13A-AS1		0.861077	1.0527	1.1032	0.453834	0.565661	0.558678	0.23437	0.265477	0.344006	0.242182	0.223174	0.234991
		FAM83H	FAM83H-AS1		1.00295	1.02071	0.976828	5.33254	5.02857	5.65033	3.10717	8.21942	6.39402	4.47759	4.10846	4.08256
		HLA-A	HCG9		1.24093	0.92643	0.869844	1.21315	1.04946	0.753295	2.69616	1.72041	1.77212	1.55571	1.61612	1.50519
		HLA-A	HCG9		1.09367	0.994221	0.919671	0.70298	0.946631	1.19451	0.513013	0.364214	0.504951	0.467623	0.383225	0.39337
		IER5	RP11-309G3.3		0.813063	1.10293	1.11513	0.725181	0.773091	0.566903	0.183415	0.201486	0.612942	0.808386	0.607486	0.538337
		IL4R	CATG00000027002.1		0.960415	1.03307	1.00789	0.83976	0.96801	0.637992	0.303978	0.44333	0.603414	0.717376	0.637992	0.639916
		IRF2BPL	CATG00000021639.1		1.03344	0.997822	0.96975	0.738885	1.35735	1.28178	0.379084	0.369738	0.468126	0.523537	0.399447	0.423681
		ITM2C	AC012507.3		0.94805	1.03586	1.01828	1.13089	0.939717	1.18289	1.93839	2.34745	1.8813	1.74508	2.10421	1.85881
		KIAA0196	NSMCE2		0.955167	0.998943	1.04804	0.466887	0.558033	0.408436	0.318788	0.379771	0.457788	0.57961	0.52538	0.479128
		KIAA0196	NSMCE2		0.955167	0.998943	1.04804	0.466887	0.558033	0.408436	0.318788	0.379771	0.457788	0.57961	0.52538	0.479128
		LAPTM4A	RP11-644K8.1		1.14282	0.968019	0.903937	1.24916	1.13842	0.979529	3.34839	2.35443	1.3757	1.29954	1.50021	1.34609
		LRRFIP2	RP11-285J16.1		0.942164	1.04826	1.01252	0.876633	1.13568	0.691935	0.327964	0.427933	0.721231	0.705946	0.559991	0.526783
		NBPF16	RP11-14N7.2		0.991445	1.01868	0.990132	0.904198	0.75538	0.842718	0.483904	0.420192	0.571724	0.984891	0.98667	0.976367
		NCOA3	CATG00000053419.1		1.08495	0.976676	0.94371	0.694638	1.18214	0.728709	0.298585	0.352342	0.444627	0.485514	0.35675	0.399336
		NDFIP2	LINC01038		0.9583	0.757707	1.3772	1.80261	1.2873	0.932313	1.9808	2.08905	2.2437	1.61591	1.67706	1.06938
		NR2F1	NR2F1-AS1		0.996638	1.06652	0.940788	1.8252	1.87787	1.95254	3.15459	3.31838	4.52779	1.78427	2.41982	2.12106
		PLXNC1	RP11-74K11.2		1.10218	0.934917	0.970457	1.16753	1.23118	0.993301	2.54425	2.68276	1.80089	1.39879	1.63548	1.38641
		POFUT2	LINC00205		0.935269	1.02292	1.04525	0.77795	0.976801	0.671889	0.418662	0.389515	0.479403	0.607378	0.605221	0.691602
		SH3GLB1	RP4-612B15.3		0.907858	0.9253	1.19042	1.47541	1.19042	1.05846	2.59561	2.43684	1.78965	1.29862	1.04047	0.990496
		SLC22A5	AC034220.3		1.17702	0.876937	0.968832	1.09746	0.825669	1.27584	4.16582	3.27337	1.4491	1.21626	1.62669	1.8322
		SRGAP3	SRGAP3-AS3		0.687707	1.42809	1.01822	1.23444	1.25343	1.61008	2.74466	2.13704	1.92665	2.11387	1.70404	2.04345
		THBS1	CTD-2033D15.1		1.0592	0.947586	0.996326	1.47061	1.26813	1.43073	2.31581	2.18481	2.74719	4.76217	5.35239	4.63807
		TIMP2	RP11-323N12.5		0.992888	1.00703	1.00014	3.52854	0.483597	0.72176	0.305141	0.511874	0.291508	0.312732	0.299258	0.208351
		TTC7B	CATG00000021837.1		0.937488	1.08864	0.979824	1.18534	1.27774	1.40725	2.60597	2.56018	1.83674	1.05119	1.2552	1.1445
		UBAC2	UBAC2		0.944463	1.01955	1.0385	0.778658	0.786909	0.724719	0.372689	0.409413	0.594714	0.858797	0.794142	0.796212
		USP22	RP11-344E13.3		0.987301	0.949619	1.0666	1.44699	0.882292	1.26312	3.13683	2.59083	1.31428	1.39912	1.15015	1.23669
		XRCC6BP1	RP11-620J15.3		0.947417	1.03837	1.0165	0.325133	0.265861	0.487863	0.373425	0.391842	0.447262	0.352574	0.639037	0.377247
		ZNF706	KB-1460A1.5		0.875007	1.00603	1.13599	0.284585	0.28837	0.322947	0.366487	0.366744	0.504854	0.535359	0.48845	0.420116
		ZNFX1	ZFAS1		1.05817	0.958327	0.98612	0.689857	0.77732	0.744721	0.448079	0.481777	0.568196	0.936877	0.830942	0.814205
		ZNFX1	ZFAS1		1.00702	0.974756	1.01875	0.597997	0.672515	0.69075	0.406566	0.408007	0.571087	0.959792	0.866032	0.892111
		ACTR1B	LINC01125		0.989681	0.963826	1.04835	0.435952	0.802386	0.713061	0.411255	0.483398	0.71	0.36862	0.374341	0.624449
		ALKBH5	RP11-258F1.1		1.25782	0.930851	0.854083	0.704781	1.18438	0.717077	0.297265	0.317237	0.498213	0.551832	0.443536	0.457468
		ANK2	CATG00000069800.1		0.922479	1.07097	1.0122	0.882233	1.33805	1.17375	0.501646	0.509037	0.460814	0.528602	0.409152	0.424007
		BDH1	RP13-616I3.1		0.935728	1.06186	1.00642	0.611356	0.603376	0.629074	1.92354	1.91219	2.68546	0.475758	0.382361	0.334577
		BTN1A1	HCG11		0.945337	1.05198	1.00555	0.723814	0.953208	0.851656	0.430769	0.375284	0.498038	0.513903	0.398581	0.424084
		CCND2	CCND2-AS1		1.05019	0.883336	1.07797	0.792705	0.898282	0.709352	1.30361	0.928682	0.711509	0.578639	0.360099	0.188272
		CENPN	RP11-303E16.3		1.01073	1.07066	0.924092	1.20873	1.09132	1.00202	0.880903	0.877246	1.25985	3.46489	3.36261	3.04542
		DKK1	RP11-346D6.6		1.10785	0.931021	0.969527	1.13448	1.09689	1.12257	0.740824	0.773451	1.05185	3.30969	3.07523	2.9194
		DNMT3A	RP11-458N5.1		1.09182	1.12945	0.810933	0.239892	0.237504	0.287489	0.548019	0.95361	1.0253	0.245594	0.483904	0.255379
		DUSP5	RP11-525A16.4		0.814332	1.11418	1.10215	1.74038	3.02526	1.38317	3.69851	0.644779	0.966866	2.21749	3.27418	1.69907
		DUSP5	RP11-525A16.4		0.814332	1.11418	1.10215	1.74038	3.02526	1.38317	3.69851	0.644779	0.966866	2.21749	3.27418	1.69907
		EXTL2	RP4-549L20.3		1.02766	0.997962	0.975071	0.982616	1.06661	1.0257	0.93775	0.852249	1.1156	2.6011	2.60867	2.59518
		FAM228B	RP11-507M3.1		0.839949	1.09034	1.09191	0.903097	0.537312	0.460736	1.88124	0.643539	0.69005	0.196964	0.200021	0.38249
		FAM84B	RP11-103H7.5		1.06075	0.998102	0.94452	1.78191	1.41829	2.06563	2.29947	1.81155	2.04828	3.15212	3.56949	3.41466
		FZD7	RP11-107N15.1		1.64399	0.80592	0.754759	0.959699	1.32824	0.954898	1.28542	1.83187	2.14045	14.284	17.6235	15.5476
		GFOD1	GFOD1-AS1		1.14831	0.893008	0.975184	1.04913	0.973442	1.14263	1.32977	1.65398	1.83435	2.16155	2.3371	2.12602
		GRAP	SNORD3B-2		1.32758	0.857617	0.878307	0.859502	0.889757	1.04884	1.46265	1.63312	2.55071	2.1228	2.05388	1.92076
		HOXC11	HOTAIR		0.929621	1.18774	0.905679	4.79847	5.01087	4.77246	1.49812	1.55361	2.22151	3.56534	3.29885	3.28499
		IRS1	CATG00000051748.1		0.978506	0.987936	1.03445	0.890696	0.999941	0.880193	0.597087	0.493386	0.506477	0.525427	0.419054	0.452226
		JARID2	RP11-560J1.2		0.923855	1.01043	1.07125	0.895628	0.690459	0.790101	0.578658	0.588099	1.07659	2.1006	2.24939	2.06128
		LAMA3	RP11-403A21.1		0.763106	1.14443	1.14505	1.79133	0.717713	1.10222	0.389297	0.728201	0.544991	0.400092	0.612016	0.416032
		MARCKS	RP11-437J19.1		0.794022	1.2268	1.02658	1.3793	0.941776	1.30431	0.492549	1.94379	0.78955	0.502297	0.354829	0.595949
		MARCO	RP11-77A13.1		1.09829	1.0603	0.858728	0.769876	0.7062	0.773021	1.70979	1.38614	1.40709	2.6625	2.56807	2.7747
		MYLK	MYLK-AS1		1.01465	0.960277	1.02633	0.899485	1.18131	0.901712	0.733854	0.70482	1.06539	2.66897	2.45135	2.31826
		OSMR	CTD-2127H9.1		0.948344	1.03413	1.01966	1.17726	1.12605	0.990336	0.34495	0.306336	0.724494	3.59278	3.16924	3.02128
		PDE4DIP	RP11-326G21.1		0.779013	1.08913	1.17863	0.65877	0.632167	0.641297	0.288057	0.371168	0.370044	0.316661	0.521565	0.453592
		RHOB	CATG00000042058.1		0.915552	0.995693	1.09696	0.6436	0.546124	0.60482	0.447622	0.431588	0.286838	0.242287	0.187567	0.282368
		SIX2	AC093702.1		0.982287	1.0693	0.952053	1.1874	0.807935	1.47389	2.94346	3.00492	2.22313	2.06213	2.36432	2.02998
		SLC1A4	CATG00000048772.1		0.992341	1.06289	0.948093	0.932742	0.909417	0.924094	0.640568	0.606297	0.807819	0.559085	0.434862	0.513731
		SLC44A3	LINC01057		1.29166	0.737235	1.05013	1.64511	1.32251	2.00834	1.25623	1.33012	2.05928	3.0578	2.19014	2.21217
		SLC44A3	LINC01057		0.976677	1.02213	1.00171	1.74118	1.48709	1.89709	1.42987	1.46101	2.0603	3.73805	2.45409	2.84405
		SLC44A3	LINC01057		0.976677	1.02213	1.00171	1.74118	1.48709	1.89709	1.42987	1.46101	2.0603	3.73805	2.45409	2.84405
		SLC9A9	CATG00000062072.1		0.839651	0.962773	1.23702	0.930573	0.782911	1.08969	5.95093	5.19451	4.50046	3.65739	3.97848	3.04437
		STEAP1B	AC002480.3		0.875162	0.881686	1.29598	1.00107	0.583375	0.898137	1.19456	1.66766	0.593008	1.61452	3.85811	2.5512
		VSIG8	RP11-190A12.8		1.22344	0.865361	0.944539	0.445499	0.758018	0.334956	0.283325	0.322291	0.293781	0.267581	0.223671	0.240183

## Sheet: mRNA normailzed values
	mRNA
	FZD7	6.36193	6.22162	6.38576	6.47224	6.60866	6.77185	6.6895	6.61899	6.49466	8.37891	8.33166	8.26713
	SOGA2	7.89118	7.87142	7.91217	8.09455	7.80097	8.02553	5.94265	6.09798	6.57584	7.75798	7.62799	7.51401
	THBS1	7.87069	7.76052	7.59328	8.37704	8.35215	8.34821	8.65463	8.8107	8.89404	9.5521	9.74117	9.65149
2423	MFSD1	3.34078	3.7242	3.62287	4.47075	3.5515	3.91924	5.7491	5.50139	5.96198	6.18872	6.06462	5.83737
	PMEPA1	10.5051	10.56	10.5852	11.6697	11.8401	11.8744	9.20847	9.17845	9.67439	10.6267	10.4295	10.4347
	FAM83H	11.5655	11.6924	11.6063	10.8761	10.9646	10.9795	10.1026	10.23	10.5135	10.5404	10.4593	10.3331
	COTL1	14.3349	14.1886	14.1722	14.4027	14.7706	14.7523	12.6943	12.7516	13.4257	15.5464	15.4132	15.4194
	NFAM1	12.5054	11.9851	11.8722	12.1014	12.5982	12.1924	11.4179	11.334	10.6162	11.1812	10.8092	10.7615
	HOXA11	5.21332	4.07453	4.07212	5.1548	5.29764	5.10489	7.75551	7.82335	8.24323	8.61716	8.56957	8.51056
	SLC9A9	6.31074	6.36124	6.37252	5.15727	5.08387	5.70752	6.14971	5.586	5.81275	5.24865	4.62574	4.88835
	PMEPA1	10.5051	10.56	10.5852	11.6697	11.8401	11.8744	9.20847	9.17845	9.67439	10.6267	10.4295	10.4347
	PMEPA1	10.5051	10.56	10.5852	11.6697	11.8401	11.8744	9.20847	9.17845	9.67439	10.6267	10.4295	10.4347
	HOXC11	4.20063	3.98568	3.59331	3.62519	4.36785	4.95585	3.63361	4.30973	4.574	5.70752	5.32468	5.48387
	FAM84B	8.06218	8.04913	8.00096	9.05615	9.2118	9.24572	8.28331	8.24219	8.73863	9.51481	9.4018	9.44688
	CENPN	9.48964	9.31867	9.27168	9.48632	9.60636	9.53812	9.00447	9.01424	9.48741	10.9023	10.9431	10.8884
	OSMR	7.06979	7.02284	7.06979	7.15947	7.07172	7.16291	6.78267	6.79299	7.21779	8.5277	8.60896	8.45455
	DKK1	5.6365	5.84778	5.60164	6.06138	6.10415	6.18466	4.86046	4.77008	5.65192	6.85013	6.70983	6.55376
	PHLDA1	9.70173	9.84198	9.88571	10.9201	11.0886	11.0145	10.3708	10.4938	10.9277	10.3197	10.0806	10.1168
	SLC44A3	6.05884	6.04387	6.07569	6.51953	6.778	6.73526	6.86934	6.83255	7.38466	7.50495	7.6059	7.39254
	SLC44A3	6.05884	6.04387	6.07569	6.51953	6.778	6.73526	6.86934	6.83255	7.38466	7.50495	7.6059	7.39254
	STEAP1B	4.35087	3.65275	3.57061	4.92408	4.95024	4.67753	4.4728	3.79052	5.19025	5.04491	4.89653	4.88059
	MARCO	5.63587	5.52539	5.40755	2.36297	2.5491	3.18887	3.10001	2.53716	4.30587	3.57532	3.81392	3.60627
	EXTL2	5.7977	5.77317	5.5172	5.50702	6.77837	6.41972	4.89165	4.83271	5.01451	4.68768	4.50799	4.65068
	CTSD	9.7445	10.0336	10.0351	9.22681	9.09704	9.14497	10.3882	10.5015	10.7695	10.1821	10.1217	10.137
	VPS37B	8.43328	8.54878	8.49895	9.68241	9.45408	9.58457	9.17173	9.13741	9.46422	9.789	9.71515	9.66821
	SLC44A3	6.05884	6.04387	6.07569	6.51953	6.778	6.73526	6.86934	6.83255	7.38466	7.50495	7.6059	7.39254
	MYLK	4.89786	5.13072	5.06339	4.48923	4.19089	4.16439	4.67753	4.57466	4.36505	4.56654	3.70771	3.59874
	DUSP5	8.76384	8.79136	8.77896	8.86242	8.95595	8.90024	8.60831	8.58078	9.02914	9.92919	9.84639	9.74322
	DUSP5	8.76384	8.79136	8.77896	8.86242	8.95595	8.90024	8.60831	8.58078	9.02914	9.92919	9.84639	9.74322
	GFOD1	5.1418	5.04929	4.99833	5.22637	5.01514	4.98336	5.41506	5.20654	5.64728	6.15093	6.22922	6.11241
	SIX2	6.75122	6.92435	6.91538	7.46844	7.45835	7.33474	6.70166	6.25225	6.54318	4.69217	4.3436	4.98216
	JARID2	10.5557	10.4953	10.5265	10.8629	10.6754	10.5776	11.2394	11.3968	11.2863	11.4355	11.7356	11.8884
	NR2F1	6.77489	6.75714	6.99886	7.2699	7.36085	7.3731	8.40308	8.53542	8.93437	7.72697	7.64804	7.57256
	BMP2K	6.47447	6.82012	6.81718	7.26596	7.18801	7.15073	5.94205	6.21726	6.32734	6.46759	6.22445	6.41807
	AHR	13.7573	13.7188	13.7034	13.3164	13.8109	13.2606	12.1014	12.1285	12.6293	12.6771	12.4184	12.3649
	LASP1	12.6168	12.5958	12.4441	12.7861	13.0395	12.415	11.7356	11.7835	11.546	12.1464	12.0448	12.0699
	GRAP	4.49714	3.40834	3.57662	8.07578	8.23925	8.1704	6.78533	6.82073	7.32744	7.23224	7.09411	6.96426
	SRGAP3	6.61743	6.60382	6.5231	5.46988	5.70588	5.7977	4.88579	4.47216	5.39779	5.4349	5.58199	5.46708
	MMP25	4.20428	4.90926	4.52182	4.51952	4.7404	4.40287	2.60759	2.60974	3.98467	3.97257	2.41907	4.10762
	CALML3	5.88788	6.07395	6.08332	4.77846	5.37796	4.47031	5.54227	4.38336	4.64302	4.41703	4.53872	4.61479
	ITM2C	11.7819	11.8782	11.9078	11.2551	11.17	11.1308	10.3092	10.4398	10.7852	10.9795	10.8924	10.7435
	FBXO32	7.57541	7.82955	7.71827	6.14179	6.41489	6.22229	8.96158	8.79941	9.54221	9.76574	9.60472	9.5314
	FNBP1	9.13802	9.18539	9.24998	9.27477	9.43352	9.26853	7.50075	7.46844	7.96984	8.03622	7.9409	7.81262
	HOXA11	5.21332	4.07453	4.07212	5.1548	5.29764	5.10489	7.75551	7.82335	8.24323	8.61716	8.56957	8.51056
	BAHD1	3.98802	4.01216	3.54146	4.24038	3.88287	4.64525	5.21077	4.45572	4.98406	4.0893	5.10008	3.57874
	RAI14	5.96156	5.93546	5.97809	6.49644	6.36069	6.44831	5.22334	5.16604	5.87424	7.62629	7.66245	7.64379
	TNFRSF10B	11.6759	11.8529	12.0129	11.9775	11.1841	11.8782	13.1103	12.8109	12.2277	11.8196	11.6205	11.559
	RAB3A	2.64844	3.73814	3.85837	3.30814	3.78349	3.50602	4.71228	4.53134	5.06416	4.56836	4.07367	4.61704
	TMEM63A	8.00131	7.98859	8.03864	7.26758	7.23164	7.18467	8.2729	8.41179	8.63802	8.75386	8.75196	8.73213
	ZCCHC7	9.33679	9.22896	9.29118	9.55912	9.87625	9.71843	8.45455	8.47017	8.85709	9.62647	9.64712	9.52242
	OGFRL1	9.9854	10.1191	10.1821	8.12221	8.36136	8.261	9.39012	9.45009	10.0012	9.41008	9.20175	9.19632
	ZMYND8	9.18732	9.37974	9.39708	9.17173	9.14721	8.92407	7.26102	7.68808	7.9327	8.4647	8.46196	8.38036
	NFAM1	12.5054	11.9851	11.8722	12.1014	12.5982	12.1924	11.4179	11.334	10.6162	11.1812	10.8092	10.7615
	LIF	8.65463	8.13556	8.04822	8.86992	8.99485	8.87371	10.763	10.931	11.407	10.326	10.3323	10.2522
	HLA-A	9.72265	9.81255	9.75235	8.57141	8.65744	8.57504	8.31251	8.31728	8.58078	8.37654	8.40884	8.31587
	SLC22A5	11.9476	11.9138	11.856	10.9702	11.2336	11.0784	9.67729	9.8224	10.1354	10.3893	10.447	10.363
	PLXNC1	3.72143	3.49647	4.02994	2.80676	2.81073	2.37132	2.3574	3.36428	2.39166	2.39686	2.41907	2.45322
	NDFIP2	7.13762	7.53268	7.50272	6.56563	6.64004	6.5718	5.87066	5.71112	6.39952	6.22071	5.93378	6.22979
	EDN1	4.92196	5.15545	5.11198	3.53958	3.78889	5.23415	6.0013	5.84117	6.51247	5.29957	5.32152	5.00778
	LAPTM4A	13.0729	12.9975	13.0825	12.3851	12.7722	12.6871	11.6987	11.7931	12.3238	12.7516	12.6293	12.5757
	KBTBD11	4.43541	4.78581	4.4881	3.27644	3.81156	2.72623	5.47727	5.20517	5.89201	3.51248	2.90651	2.45322
	USP22	11.2768	11.29	11.29	10.7837	10.7418	10.753	10.1731	10.2594	10.3927	10.2454	10.2612	10.2749
	PXDC1	6.85872	6.63939	6.7605	7.46886	7.34199	7.41047	5.93546	6.04866	6.33624	7.01516	7.16636	6.97228
	TNFAIP2	4.83056	5.09316	5.05111	4.95428	4.45993	4.54844	5.87828	6.06721	6.34632	4.49648	4.43334	4.65639
	SULF2	7.70143	7.67468	7.69465	9.05524	8.93551	8.83372	7.48586	7.57956	7.78407	8.05036	8.20312	8.20259
	TTC7B	4.7943	4.69744	4.89239	2.36297	2.7217	2.37132	3.04144	2.42378	3.46461	2.92099	3.7113	2.45322
	ZHX2	7.97301	8.12372	8.1704	8.7019	8.65157	8.61716	7.23103	7.05643	7.58505	8.01932	8.03102	7.64127
	SAP30	11.2852	11.2268	11.2281	10.0886	10.2454	10.1035	10.537	10.7603	11.2243	10.6507	10.6681	10.6021
	CPEB4	3.9081	4.052	4.31422	2.36297	2.80882	2.37132	2.3574	2.35173	3.24209	2.39686	2.41907	2.45322
	SH3GLB1	9.76654	9.90164	9.93142	9.36264	9.41647	9.38629	8.38273	8.40711	8.89572	8.98886	8.85869	8.79941
	NBPF16	9.64618	9.91803	9.99387	9.31177	9.36817	9.38468	8.21332	8.24448	8.603	9.12806	8.84548	8.96724
	LIPA	11.2065	11.4336	11.4634	10.6452	10.7996	10.7822	9.308	9.35053	9.79496	10.6388	10.6862	10.5587
	TNS4	9.01126	9.25147	9.34272	9.57228	9.40651	9.61454	6.90864	7.07816	7.34326	8.56218	8.50867	8.53309
	ZNFX1	5.31318	5.06666	4.76767	5.18976	4.60631	5.1359	3.72516	3.52214	4.18553	4.49155	4.24823	4.83271
	BCL10	9.81088	9.69441	9.7336	9.85981	10.1333	10.0262	8.52292	8.45062	8.73213	9.42987	9.42582	9.4482
	CRIM1	8.17395	8.18348	8.2398	6.97808	7.13654	7.12865	6.95976	6.89085	7.28462	7.33788	7.38242	7.241
	ARSG	12.526	12.5578	12.5402	12.1219	12.724	12.1617	11.127	11.1242	11.4436	11.5082	11.1348	11.1481
	ZNFX1	5.31318	5.06666	4.76767	5.18976	4.60631	5.1359	3.72516	3.52214	4.18553	4.49155	4.24823	4.83271
	UBAC2	8.96007	9.11359	9.11359	8.24547	8.26976	8.252	7.68709	7.65869	7.72973	7.78135	7.77842	7.65758
	ABLIM3	9.94583	10.0782	10.0054	9.90372	10.0582	9.92515	8.36411	8.23367	8.67965	9.27687	9.23616	9.23096
	CAPN10	10.9417	11.0929	10.9154	10.7683	11.1016	10.9015	9.67352	9.82785	10.1178	10.5684	10.5278	10.3831
	IL4R	10.8104	10.9233	10.9373	10.5247	10.8092	10.5447	9.4821	9.59659	9.9854	9.39408	9.36689	9.30241
	IER5	12.6976	12.5643	12.5958	11.8744	12.2213	12.0683	10.6289	10.7332	11.1969	11.57	11.5543	11.45
	EGFR	8.47714	9.06333	9.17758	8.8704	8.31111	8.67965	7.61413	7.54858	7.61197	8.1191	8.30566	8.13676
	POFUT2	9.79405	9.7336	9.7647	9.4482	9.6589	9.53439	8.44453	8.59376	9.02563	9.43567	9.24692	9.21919
	LIF	8.65463	8.13556	8.04822	8.86992	8.99485	8.87371	10.763	10.931	11.407	10.326	10.3323	10.2522
	EPCAM	11.7377	11.1016	11.0757	12.5861	12.8888	12.7378	12.764	12.8475	13.5035	13.9987	13.9091	13.8492
	RIMBP2	7.7474	7.68097	6.64932	5.98893	6.19032	5.83609	6.82608	6.45776	6.27588	6.98882	7.0785	7.00662
	LRRFIP2	7.22891	7.38859	7.29858	7.17453	7.22664	7.16814	6.06082	6.22071	6.63431	7.0897	6.90399	6.85872
	DSP	9.4018	9.36895	9.4482	8.99771	9.21855	9.02914	7.789	7.78972	8.49619	8.2546	8.26713	8.14899
	ZNF816	13.9987	14.2083	14.2228	13.7603	14.012	13.8562	12.5757	12.5911	13.2159	13.3072	13.0238	13.1238
	KCTD5	10.9201	11.065	10.3381	11.1969	11.57	11.373	9.90463	9.99788	10.2259	11.1227	11.0689	10.9847
	ETNK2	6.74422	6.73364	6.79682	4.18015	4.14478	4.51815	5.221	5.28213	5.46784	3.95391	3.17117	4.22954
	KIAA0196	9.10864	9.26586	9.1522	8.55609	8.6623	8.58938	8.1348	8.01436	8.25633	7.63064	7.7254	7.48362
	KIAA0196	9.10864	9.26586	9.1522	8.55609	8.6623	8.58938	8.1348	8.01436	8.25633	7.63064	7.7254	7.48362
	ANKRD1	4.68397	4.28034	4.06357	2.36297	2.34806	2.37132	2.3574	2.44658	3.38268	2.39686	2.41907	2.45322
	SLC1A4	5.1773	5.44344	5.35776	4.5872	4.62775	4.99209	2.3574	3.26812	3.32012	2.74561	2.41907	2.45322
	MARCKS	8.67291	8.76861	8.71278	8.27551	8.51807	8.26588	7.66468	7.71418	8.16122	7.3731	7.15947	7.0846
	ALKBH5	7.76281	7.56552	7.56647	8.42385	8.37654	8.31992	8.17121	8.35288	8.65691	8.67291	8.7434	8.76619
	ADRM1	14.6982	14.804	14.8492	14.649	14.585	14.4378	16.1236	15.8987	15.6742	15.6742	15.7513	15.5812
	ZNF706	11.334	11.591	11.5402	10.6912	10.7725	10.6009	10.1821	10.1874	10.6483	10.5812	10.5015	10.4365
	MYH3	5.2664	4.81718	4.9646	4.58413	4.91792	5.03716	6.20004	5.96198	5.62997	5.2166	4.73386	5.03036
	LAMA3	9.9595	10.1158	10.0998	10.409	10.5424	10.5051	6.85872	6.69291	7.0686	8.06697	7.90016	7.79143
	SAP30	11.2852	11.2268	11.2281	10.0886	10.2454	10.1035	10.537	10.7603	11.2243	10.6507	10.6681	10.6021
	GNA15	11.0301	11.1136	11.0793	11.0886	11.2743	11.0929	9.05063	9.11203	9.52823	9.93496	9.8331	9.78677
	IRS1	4.14783	4.64057	4.56654	3.03334	2.34868	2.66428	2.3574	2.35173	2.39166	2.39686	2.41907	2.45322
	CTDSP1	12.0766	11.8722	12.0058	12.3126	11.45	11.8448	13.2455	13.0729	12.5809	12.3876	12.4739	12.5204
	XRCC6BP1	7.57758	7.72296	7.62725	7.91118	7.77797	8.1197	8.65055	8.89256	8.41501	8.08412	7.9822	8.15435
	MPHOSPH6	9.8695	9.67233	9.6883	10.5734	10.9126	10.7318	9.25642	9.31867	9.87038	11.0371	10.8884	10.8501
	ACTR1B	10.5101	10.5	10.4408	10.5473	10.6046	10.4731	10.3436	10.3818	10.9073	9.49413	9.41148	9.37781
	ANK2	3.85266	4.38336	3.65917	2.36297	2.38434	3.18646	3.11587	3.61887	4.40755	2.39686	2.41907	2.45322
	UBE2V1	11.9638	11.9971	11.9671	11.2743	11.667	11.4572	10.1927	10.2564	10.7564	11.3081	11.2604	11.2686
	IRF2BPL	10.3362	10.4332	10.587	9.97479	10.3343	10.1863	9.27477	9.12915	9.7647	9.71164	9.42496	9.49981
	DES	11.0504	11.2317	11.2628	9.93781	9.81864	9.81568	8.22707	8.29688	8.39106	7.66306	7.79836	7.7149
	BTN1A1	5.47496	5.50999	5.39861	5.35179	5.32373	4.7212	5.24605	5.06416	4.5906	4.31374	4.45668	4.08107
	S100A4	14.4508	14.4592	14.6336	14.8907	14.3225	14.1335	15.8616	16.1847	15.6645	15.551	15.828	15.693
	WDR81	14.6029	14.0674	13.7752	14.1172	14.1804	14.3045	15.551	15.4132	15.1265	14.3081	14.3349	14.2992
	PDE4DIP	4.47788	4.58257	4.43981	4.20323	3.97193	4.07212	3.52631	4.49714	5.05637	3.76572	3.20454	2.45322
	HLA-A	9.72265	9.81255	9.75235	8.57141	8.65744	8.57504	8.31251	8.31728	8.58078	8.37654	8.40884	8.31587
	LGALS8	4.613	4.63821	4.79512	3.57753	3.1263	3.86647	3.16567	3.22598	3.33869	4.492	3.86973	3.47533
	NCOA3	10.4422	10.4973	10.5221	9.46195	9.67352	9.55912	8.63584	8.67551	9.09337	9.12211	9.11872	8.9414
	BDH1	9.05063	9.19054	9.21575	8.73961	8.91408	8.79274	9.20688	9.34562	9.70538	7.69095	7.56921	7.50495
	ELOVL5	12.8372	12.8921	12.9176	11.8036	12.1206	12.0496	11.2942	11.404	11.9638	12.2665	12.2055	12.1464
	C4B	6.64004	6.65248	6.8616	6.95796	6.57309	7.03178	7.83023	7.919	7.48407	7.4357	7.38919	7.4148
	CCND2	9.01316	9.38055	9.38389	7.83084	7.70143	7.70889	7.63246	7.67397	8.08925	7.53957	7.5365	7.48546
	DLGAP1	11.5521	11.1042	11.1556	11.2852	10.746	11.2138	13.2115	12.9483	12.633	11.1242	11.043	10.9488
	DNMT3A	6.7774	6.778	6.80734	6.16641	6.20742	6.24459	7.02613	6.80116	7.4529	5.46988	5.43207	5.6445
	SLC4A3	8.48014	8.79598	8.70111	8.6392	8.79495	8.74039	7.38512	7.54403	7.79312	7.3112	6.98649	7.15456
	CDC25B	12.8411	12.9483	12.8958	11.5825	11.8012	11.759	10.6241	10.6936	11.0624	12.034	11.9531	11.8744
	TIMP2	10.5734	10.6191	10.5791	9.40758	9.5607	9.34481	7.40624	7.36559	7.85252	7.71249	7.54858	7.50588
	KLF7	5.60623	5.49356	5.47542	5.94785	6.07726	6.00909	4.98988	4.75496	4.41128	4.79946	4.64755	4.84877
	FAM228B	4.07764	4.06852	4.22659	2.36297	2.34845	2.37132	3.00882	2.35173	2.39166	2.39686	2.41907	2.45322
	VSIG8	4.86082	5.00054	4.94737	4.51096	4.09936	4.70541	4.18972	3.83746	4.22328	4.41785	3.3217	3.97422
	RHOB	7.95578	7.73571	7.81915	9.96105	10.1142	9.88225	8.53798	8.52339	8.92339	10.0717	9.88377	9.92436
	FAM13A	10.1927	10.9882	10.4973	11.1365	10.6346	11.5848	12.8888	12.0699	11.2925	10.9373	10.4938	10.5181
	FAM213A	8.89404	9.31177	9.16068	8.97101	9.18867	9.21919	5.77101	5.7857	6.10178	7.91577	7.7222	7.5739
	IGFL1	4.67879	4.37732	4.82726	2.36297	3.7788	2.83569	2.3574	2.42996	2.96584	5.35179	5.26756	5.4349
	SEMA5A	4.57619	4.02994	4.5872	2.78972	3.50602	2.66643	5.1275	4.50138	5.28564	7.77961	7.85833	7.69025
	RARRES1	6.36414	4.68492	4.04699	5.08675	5.10313	5.6172	9.05695	9.12669	9.68344	9.77066	9.64142	9.53238

## Sheet: mRNA Subtracted mRNA
		Normalized lncRNA
		10A			AT1			DCIS			CA1
	mRNA	1	2	3	1	2	3	1	2	3	1	2	3
	FZD7	0.0388292	-0.101485	0.0626556	0.149137	0.285552	0.448742	0.366392	0.295883	0.171556	2.05581	2.00856	1.94403
	SOGA2	-0.000411667	-0.0201685	0.0205801	0.202963	-0.0906252	0.133935	-1.94894	-1.79361	-1.31575	-0.133615	-0.2636	-0.377581
	THBS1	0.129193	0.0190276	-0.14822	0.635548	0.610659	0.606716	0.91313	1.0692	1.15254	1.8106	1.99968	1.90999
	MFSD1	-0.221836	0.161585	0.060251	0.908132	-0.0111148	0.356627	2.18649	1.93878	2.39937	2.62611	2.502	2.27476
	PMEPA1	-0.0450472	0.00991133	0.0351358	1.11961	1.28999	1.32432	-1.34163	-1.37166	-0.875716	0.0766288	-0.120622	-0.115385
	FAM83H	-0.0558942	0.0710233	-0.0151292	-0.745271	-0.656789	-0.641853	-1.51879	-1.39142	-1.10787	-1.08101	-1.16205	-1.28824
	COTL1	0.103002	-0.0432617	-0.0597407	0.170829	0.53874	0.520416	-1.53755	-1.48032	-0.806207	1.3145	1.18127	1.18746
	NFAM1	0.384493	-0.135826	-0.248666	-0.0194883	0.47734	0.0714707	-0.703028	-0.78684	-1.50467	-0.939664	-1.31168	-1.35937
	HOXA11	0.759996	-0.378794	-0.381202	0.701472	0.844318	0.651567	3.30219	3.37003	3.7899	4.16384	4.11625	4.05724
	SLC9A9	-0.0374273	0.0130736	0.0243537	-1.1909	-1.26429	-0.640647	-0.198461	-0.762167	-0.535418	-1.09952	-1.72243	-1.45982
	PMEPA1	-0.0450472	0.00991133	0.0351358	1.11961	1.28999	1.32432	-1.34163	-1.37166	-0.875716	0.0766288	-0.120622	-0.115385
	PMEPA1	-0.0450472	0.00991133	0.0351358	1.11961	1.28999	1.32432	-1.34163	-1.37166	-0.875716	0.0766288	-0.120622	-0.115385
	HOXC11	0.27409	0.0591385	-0.333229	-0.301346	0.441315	1.02931	-0.292929	0.383194	0.647466	1.78098	1.39814	1.55733
	FAM84B	0.0247557	0.0117057	-0.0364613	1.01873	1.17438	1.2083	0.245886	0.204766	0.701201	1.47739	1.36438	1.40945
	CENPN	0.129643	-0.0413253	-0.0883173	0.126324	0.246366	0.178124	-0.355524	-0.345752	0.127409	1.54235	1.58313	1.52838
	OSMR	0.0156483	-0.0312967	0.0156483	0.105327	0.0175843	0.108769	-0.271471	-0.261153	0.16365	1.47356	1.55482	1.40042
	DKK1	-0.0588058	0.152471	-0.0936654	0.366078	0.408839	0.489357	-0.834849	-0.925226	-0.0433861	1.15482	1.01452	0.85845
	PHLDA1	-0.10808	0.032176	0.075904	1.11034	1.2788	1.20473	0.560958	0.683971	1.1179	0.509848	0.270779	0.306991
	SLC44A3	-0.000627	-0.0156003	0.0162273	0.46006	0.718531	0.675792	0.809872	0.773086	1.32519	1.44548	1.54643	1.33308
	SLC44A3	-0.000627	-0.0156003	0.0162273	0.46006	0.718531	0.675792	0.809872	0.773086	1.32519	1.44548	1.54643	1.33308
	STEAP1B	0.492793	-0.205326	-0.287467	1.066	1.09216	0.819451	0.614719	-0.0675567	1.33217	1.18683	1.03845	1.02252
	MARCO	0.112937	0.00245073	-0.115388	-3.15997	-2.97383	-2.33407	-2.42293	-2.98577	-1.21706	-1.94761	-1.70901	-1.91666
	EXTL2	0.101678	0.077146	-0.178824	-0.189005	1.08234	0.723691	-0.804377	-0.863321	-0.681516	-1.00834	-1.18804	-1.04534
	CTSD	-0.193208	0.095862	0.097346	-0.710897	-0.840665	-0.792742	0.450447	0.563772	0.831823	0.244354	0.183954	0.199284
	VPS37B	-0.0603873	0.0551107	0.00527667	1.18874	0.960413	1.0909	0.678062	0.643744	0.970555	1.29533	1.22149	1.17454
	SLC44A3	-0.000627	-0.0156003	0.0162273	0.46006	0.718531	0.675792	0.809872	0.773086	1.32519	1.44548	1.54643	1.33308
	MYLK	-0.132799	0.100063	0.0327362	-0.54143	-0.839766	-0.86627	-0.353127	-0.455996	-0.665605	-0.464122	-1.32295	-1.43192
	DUSP5	-0.0142087	0.0133028	0.000905833	0.0843698	0.1779	0.122185	-0.169742	-0.197277	0.251085	1.15114	1.06834	0.96517
	DUSP5	-0.0142087	0.0133028	0.000905833	0.0843698	0.1779	0.122185	-0.169742	-0.197277	0.251085	1.15114	1.06834	0.96517
	GFOD1	0.0786578	-0.0138482	-0.0648097	0.163231	-0.0480072	-0.0797792	0.35192	0.1434	0.584139	1.08778	1.16608	1.04926
	SIX2	-0.11243	0.0606967	0.0517333	0.604793	0.594695	0.471085	-0.161993	-0.6114	-0.320468	-2.17148	-2.52005	-1.88149
	JARID2	0.0298243	-0.0304977	0.000673333	0.337074	0.149593	0.0517623	0.713603	0.871009	0.760488	0.909699	1.20976	1.36259
	NR2F1	-0.0687439	-0.0864875	0.155231	0.426266	0.517221	0.52947	1.55944	1.69179	2.09074	0.883339	0.804412	0.728924
	BMP2K	-0.229451	0.116196	0.113255	0.562035	0.484084	0.446805	-0.761872	-0.48666	-0.376583	-0.236331	-0.479472	-0.285849
	AHR	0.0307687	-0.00766833	-0.0231003	-0.410125	0.0844417	-0.465891	-1.62509	-1.59799	-1.09723	-1.04935	-1.30813	-1.3616
	LASP1	0.064518	0.043599	-0.108117	0.233884	0.487305	-0.137248	-0.816644	-0.768728	-1.00627	-0.405788	-0.507474	-0.482358
	GRAP	0.669774	-0.419026	-0.250747	4.24842	4.41188	4.34303	2.95797	2.99336	3.50007	3.40487	3.26674	3.13689
	SRGAP3	0.0359789	0.0223716	-0.0583504	-1.11157	-0.875568	-0.783746	-1.69566	-2.10929	-1.18366	-1.14655	-0.99946	-1.11437
	MMP25	-0.340838	0.364139	-0.0233008	-0.0255986	0.195275	-0.142252	-1.93753	-1.93538	-0.560451	-0.572554	-2.12605	-0.437501
	CALML3	-0.127166	0.0588984	0.068268	-1.23659	-0.637087	-1.54474	-0.472785	-1.63169	-1.37203	-1.59802	-1.47633	-1.40026
	ITM2C	-0.0740402	0.0222643	0.0517758	-0.600842	-0.685938	-0.725178	-1.54676	-1.41616	-1.07076	-0.876445	-0.963573	-1.11251
	FBXO32	-0.132334	0.121808	0.0105259	-1.56595	-1.29286	-1.48545	1.25384	1.09167	1.83446	2.058	1.89698	1.82366
	FNBP1	-0.0531093	-0.00573933	0.0588487	0.0836407	0.242385	0.0773957	-1.69038	-1.72269	-1.22129	-1.15492	-1.25023	-1.37852
	HOXA11	0.759996	-0.378794	-0.381202	0.701472	0.844318	0.651567	3.30219	3.37003	3.7899	4.16384	4.11625	4.05724
	BAHD1	0.140807	0.164946	-0.305753	0.393168	0.0356603	0.798038	1.36356	0.608512	1.13685	0.242086	1.25287	-0.268475
	RAI14	0.00319167	-0.0229113	0.0197197	0.53807	0.402325	0.489938	-0.735028	-0.792325	-0.0841269	1.66793	1.70408	1.68542
	TNFRSF10B	-0.171377	0.005709	0.165668	0.130285	-0.663099	0.0310135	1.26303	0.963714	0.380432	-0.027588	-0.226712	-0.288224
	RAB3A	-0.766542	0.323159	0.443382	-0.106839	0.368512	0.091037	1.2973	1.11636	1.64918	1.15338	0.658689	1.20205
	TMEM63A	-0.00820573	-0.0209215	0.0291273	-0.741929	-0.777872	-0.82484	0.26339	0.402281	0.628507	0.744348	0.742447	0.722619
	ZCCHC7	0.051144	-0.056682	0.005538	0.273469	0.590603	0.432787	-0.831091	-0.815473	-0.428556	0.340823	0.361471	0.236769
	OGFRL1	-0.110126	0.0235913	0.0865343	-1.97332	-1.73416	-1.83453	-0.705409	-0.645441	-0.0942797	-0.685453	-0.893781	-0.899211
	ZMYND8	-0.134062	0.058359	0.075703	-0.149649	-0.174172	-0.397305	-2.06036	-1.6333	-1.38868	-0.856677	-0.859415	-0.941019
	NFAM1	0.384493	-0.135826	-0.248666	-0.0194883	0.47734	0.0714707	-0.703028	-0.78684	-1.50467	-0.939664	-1.31168	-1.35937
	LIF	0.375157	-0.14391	-0.231246	0.59045	0.715377	0.594237	2.48356	2.65153	3.12749	2.04651	2.05288	1.97268
	HLA-A	-0.0398657	0.0500323	-0.0101667	-1.19111	-1.10507	-1.18747	-1.45001	-1.44523	-1.18174	-1.38598	-1.35367	-1.44665
	SLC22A5	0.0417617	0.00802967	-0.0497913	-0.935643	-0.672182	-0.827448	-2.22852	-2.08342	-1.77041	-1.5165	-1.45885	-1.54276
	PLXNC1	-0.0278498	-0.25281	0.28066	-0.942523	-0.938559	-1.37796	-1.39188	-0.385002	-1.35762	-1.35243	-1.33021	-1.29606
	NDFIP2	-0.253386	0.141673	0.111713	-0.825379	-0.750963	-0.819206	-1.52035	-1.67988	-0.991481	-1.17029	-1.45722	-1.16122
	EDN1	-0.141167	0.0923207	0.0488467	-1.52355	-1.27424	0.17102	0.938173	0.778039	1.44934	0.236435	0.258394	-0.0553478
	LAPTM4A	0.0219448	-0.0534762	0.0315313	-0.665813	-0.278684	-0.363845	-1.35225	-1.25781	-0.727118	-0.299353	-0.421676	-0.475259
	KBTBD11	-0.134365	0.216036	-0.0816704	-1.29333	-0.758215	-1.84354	0.907499	0.635399	1.32224	-1.05729	-1.66327	-2.11655
	USP22	-0.00882467	0.00441233	0.00441233	-0.501893	-0.543761	-0.532602	-1.11251	-1.02619	-0.892905	-1.04017	-1.02441	-1.01071
	PXDC1	0.105853	-0.113484	0.0076312	0.715992	0.589114	0.657598	-0.817415	-0.704215	-0.416633	0.262285	0.413485	0.219407
	TNFAIP2	-0.161046	0.101545	0.0595015	-0.0373349	-0.531683	-0.443166	0.886672	1.0756	1.35471	-0.495126	-0.558271	-0.335224
	SULF2	0.0111753	-0.0155772	0.00440183	1.36499	1.24526	1.14347	-0.204391	-0.110696	0.0938143	0.360112	0.512869	0.512333
	TTC7B	-0.000407233	-0.0972728	0.0976801	-2.43174	-2.07301	-2.42339	-1.75327	-2.37093	-1.3301	-1.87372	-1.08341	-2.34149
	ZHX2	-0.116037	0.0346793	0.0813573	0.612857	0.562525	0.528115	-0.858015	-1.03261	-0.503994	-0.0697257	-0.0580267	-0.447775
	SAP30	0.038487	-0.019852	-0.018635	-1.15809	-1.00127	-1.14317	-0.709697	-0.48637	-0.022362	-0.595961	-0.578589	-0.644606
	CPEB4	-0.183338	-0.0394407	0.222779	-1.72847	-1.28262	-1.72012	-1.73404	-1.73971	-0.849348	-1.69458	-1.67236	-1.63822
	SH3GLB1	-0.0999947	0.0351063	0.0648883	-0.503898	-0.450065	-0.480244	-1.48381	-1.45943	-0.970818	-0.877673	-1.00784	-1.06712
	NBPF16	-0.206508	0.0653337	0.141175	-0.540924	-0.484521	-0.468008	-1.63937	-1.60821	-1.24969	-0.72463	-1.00721	-0.885455
	LIPA	-0.161366	0.0658017	0.0955647	-0.722617	-0.568219	-0.585587	-2.05983	-2.01731	-1.57287	-0.729053	-0.681596	-0.809148
	TNS4	-0.190554	0.049652	0.140902	0.370464	0.20469	0.412725	-2.29318	-2.12366	-1.85855	-0.63964	-0.693154	-0.668725
	ZNFX1	0.264011	0.0174857	-0.281496	0.140588	-0.442862	0.0867277	-1.32401	-1.52703	-0.86364	-0.55762	-0.800939	-0.216464
	BCL10	0.0645867	-0.0518873	-0.0126993	0.11351	0.386967	0.279857	-1.22338	-1.29568	-1.01417	-0.316427	-0.320478	-0.298095
	CRIM1	-0.02513	-0.015594	0.040724	-1.221	-1.06254	-1.07043	-1.23932	-1.30823	-0.914461	-0.861195	-0.816658	-0.958079
	ARSG	-0.0153233	0.0164587	-0.00113533	-0.419444	0.182726	-0.379601	-1.41426	-1.41714	-1.09773	-1.0331	-1.4065	-1.39317
	ZNFX1	0.264011	0.0174857	-0.281496	0.140588	-0.442862	0.0867277	-1.32401	-1.52703	-0.86364	-0.55762	-0.800939	-0.216464
	UBAC2	-0.102347	0.0511733	0.0511733	-0.81694	-0.792652	-0.810413	-1.37532	-1.40372	-1.33268	-1.28106	-1.28399	-1.40483
	ABLIM3	-0.0639767	0.0683583	-0.00438167	-0.106089	0.0483593	-0.0846597	-1.6457	-1.77614	-1.33016	-0.732943	-0.773648	-0.778851
	CAPN10	-0.0416265	0.109562	-0.0679355	-0.21503	0.118248	-0.081826	-1.30984	-1.15551	-0.865605	-0.414956	-0.45558	-0.600258
	IL4R	-0.0799673	0.0329857	0.0469817	-0.365605	-0.0811183	-0.345626	-1.40823	-1.29373	-0.904919	-1.49624	-1.52343	-1.58791
	IER5	0.078314	-0.05491	-0.023404	-0.74481	-0.3979	-0.550947	-1.99031	-1.88604	-1.42237	-1.04919	-1.06496	-1.16925
	EGFR	-0.428877	0.157314	0.271564	-0.0356093	-0.594906	-0.226364	-1.29188	-1.35743	-1.29404	-0.786907	-0.600354	-0.769248
	POFUT2	0.029938	-0.030518	0.00058	-0.315914	-0.10522	-0.229723	-1.31959	-1.17035	-0.738484	-0.328445	-0.517199	-0.544926
	LIF	0.375157	-0.14391	-0.231246	0.59045	0.715377	0.594237	2.48356	2.65153	3.12749	2.04651	2.05288	1.97268
	EPCAM	0.432708	-0.203378	-0.229329	1.28112	1.58378	1.4328	1.45906	1.54247	2.19849	2.69375	2.60416	2.54425
	RIMBP2	0.388173	0.321735	-0.709907	-1.37031	-1.16891	-1.52314	-0.533148	-0.901476	-1.08335	-0.370416	-0.280736	-0.352617
	LRRFIP2	-0.0764504	0.0832295	-0.00677917	-0.13083	-0.0787188	-0.137225	-1.24454	-1.08465	-0.671051	-0.215656	-0.401375	-0.446636
	DSP	-0.004516	-0.037366	0.041882	-0.40861	-0.187766	-0.377182	-1.61732	-1.6166	-0.910132	-1.15172	-1.13919	-1.25733
	ZNF816	-0.144534	0.0650163	0.0795173	-0.382969	-0.131306	-0.287107	-1.5676	-1.55219	-0.927367	-0.836106	-1.11945	-1.01948
	KCTD5	0.145735	0.290607	-0.436341	0.422461	0.795637	0.598639	-0.869774	-0.776527	-0.548535	0.348326	0.294504	0.210249
	ETNK2	-0.0140077	-0.0245852	0.0385928	-2.57808	-2.61344	-2.24008	-1.53722	-1.47609	-1.29038	-2.80431	-3.58705	-2.52868
	KIAA0196	-0.0669252	0.0902903	-0.0233652	-0.619482	-0.513266	-0.586192	-1.04077	-1.1612	-0.919241	-1.54493	-1.45017	-1.69194
	KIAA0196	-0.0669252	0.0902903	-0.0233652	-0.619482	-0.513266	-0.586192	-1.04077	-1.1612	-0.919241	-1.54493	-1.45017	-1.69194
	ANKRD1	0.341344	-0.0622843	-0.27906	-1.97966	-1.99456	-1.97131	-1.98523	-1.89604	-0.95995	-1.94577	-1.92355	-1.88941
	SLC1A4	-0.148869	0.117278	0.0315905	-0.738967	-0.698417	-0.334073	-2.96876	-2.05805	-2.00604	-2.58055	-2.90709	-2.87294
	MARCKS	-0.0451883	0.0505107	-0.00532233	-0.442587	-0.200033	-0.452218	-1.05342	-1.00392	-0.556878	-1.345	-1.55863	-1.6335
	ALKBH5	0.131206	-0.0660789	-0.0651276	0.792252	0.744937	0.688321	0.539604	0.721281	1.0253	1.04131	1.1118	1.13459
	ADRM1	-0.085633	0.020233	0.0654	-0.134776	-0.198765	-0.345963	1.33978	1.11494	0.89039	0.89039	0.967486	0.797358
	ZNF706	-0.154351	0.10258	0.051771	-0.797155	-0.715888	-0.887533	-1.30634	-1.30097	-0.840095	-0.907233	-0.986918	-1.05192
	MYH3	0.25034	-0.198883	-0.0514567	-0.431934	-0.098143	0.0210993	1.18398	0.945921	0.613905	0.200534	-0.282206	0.0142993
	LAMA3	-0.0988817	0.0574358	0.0414458	0.350598	0.484066	0.446683	-3.19965	-3.36547	-2.98978	-1.99141	-2.15822	-2.26694
	SAP30	0.038487	-0.019852	-0.018635	-1.15809	-1.00127	-1.14317	-0.709697	-0.48637	-0.022362	-0.595961	-0.578589	-0.644606
	GNA15	-0.0442683	0.0392697	0.00499867	0.0142787	0.199972	0.0185917	-2.0237	-1.96229	-1.54609	-1.13936	-1.24122	-1.28756
	IRS1	-0.303816	0.188925	0.11489	-1.41831	-2.10296	-1.78736	-2.09424	-2.09991	-2.05998	-2.05479	-2.03257	-1.99842
	CTDSP1	0.0917493	-0.112649	0.0208993	0.327717	-0.534883	-0.140115	1.26059	1.088	0.595981	0.402729	0.489033	0.535503
	XRCC6BP1	-0.0650165	0.0803621	-0.0153455	0.268582	0.135373	0.477105	1.00796	1.24996	0.772411	0.441523	0.339604	0.511754
	MPHOSPH6	0.126125	-0.0710443	-0.0550803	0.830021	1.16926	0.988448	-0.48696	-0.424707	0.126998	1.29374	1.145	1.10668
	ACTR1B	0.026454	0.016363	-0.042817	0.06367	0.120929	-0.010568	-0.139976	-0.101852	0.423637	-0.989498	-1.07214	-1.10582
	ANK2	-0.112406	0.418295	-0.305889	-1.6021	-1.58073	-0.778605	-0.849193	-0.346193	0.442489	-1.56821	-1.54599	-1.51184
	UBE2V1	-0.0122428	0.0211112	-0.00886833	-0.701703	-0.309032	-0.518782	-1.78332	-1.71965	-1.2196	-0.667934	-0.715646	-0.707359
	IRF2BPL	-0.115936	-0.0189443	0.134881	-0.477316	-0.1178	-0.265778	-1.17733	-1.32296	-0.687409	-0.740462	-1.02714	-0.952299
	DES	-0.131255	0.050099	0.081156	-1.24383	-1.363	-1.36596	-2.95457	-2.88477	-2.79059	-3.51859	-3.38328	-3.46675
	BTN1A1	0.0137702	0.0488053	-0.0625754	-0.109399	-0.137451	-0.739982	-0.215137	-0.397024	-0.87059	-1.14745	-1.0045	-1.38011
	S100A4	-0.06373	-0.055317	0.119047	0.376235	-0.192051	-0.381047	1.34706	1.67022	1.15001	1.0365	1.31346	1.17851
	WDR81	0.454454	-0.081134	-0.37332	-0.031278	0.031885	0.156028	1.40253	1.26467	0.977962	0.159652	0.186408	0.150735
	PDE4DIP	-0.0222047	0.082479	-0.0602744	-0.29686	-0.52816	-0.427966	-0.973778	-0.00294597	0.55628	-0.734371	-1.29555	-2.04687
	HLA-A	-0.0398657	0.0500323	-0.0101667	-1.19111	-1.10507	-1.18747	-1.45001	-1.44523	-1.18174	-1.38598	-1.35367	-1.44665
	LGALS8	-0.0691069	-0.0439025	0.113009	-1.10458	-1.55581	-0.815641	-1.51644	-1.45613	-1.34342	-0.190108	-0.812382	-1.20678
	NCOA3	-0.0449522	0.0100828	0.0348693	-1.02524	-0.813669	-0.928074	-1.85135	-1.81168	-1.39382	-1.36508	-1.36847	-1.54579
	BDH1	-0.101677	0.038232	0.063445	-0.412694	-0.238226	-0.35956	0.054573	0.19332	0.553079	-1.46135	-1.58309	-1.64736
	ELOVL5	-0.0450617	0.00978633	0.0352753	-1.07868	-0.761646	-0.832703	-1.58804	-1.47826	-0.918523	-0.615821	-0.676796	-0.735836
	C4B	-0.0779988	-0.0655573	0.143556	0.239922	-0.144955	0.313738	1.11219	1.20096	0.766026	0.717661	0.67115	0.696764
	CCND2	-0.246041	0.12135	0.124691	-1.42836	-1.55777	-1.55031	-1.62674	-1.58522	-1.16995	-1.71963	-1.72269	-1.77374
	DLGAP1	0.28145	-0.166395	-0.115056	0.0145433	-0.52467	-0.0568177	1.9409	1.6777	1.36238	-0.146474	-0.227675	-0.321803
	DNMT3A	-0.0101802	-0.00958317	0.0197633	-0.621174	-0.580164	-0.54299	0.23855	0.0135803	0.665322	-1.3177	-1.35551	-1.14308
	SLC4A3	-0.178939	0.136902	0.042037	-0.019875	0.135876	0.081317	-1.27396	-1.11505	-0.865953	-1.34788	-1.67259	-1.50452
	CDC25B	-0.0539652	0.0532278	0.000737333	-1.31261	-1.09389	-1.13614	-2.27102	-2.20152	-1.8327	-0.861099	-0.941961	-1.02068
	TIMP2	-0.0171383	0.0285977	-0.0114593	-1.18295	-1.02984	-1.24573	-3.1843	-3.22495	-2.73802	-2.87805	-3.04196	-3.08466
	KLF7	0.0811658	-0.0315132	-0.0496525	0.42278	0.552191	0.484025	-0.535191	-0.77011	-1.11379	-0.725614	-0.877518	-0.676298
	FAM228B	-0.0466129	-0.0557301	0.102343	-1.76128	-1.77579	-1.75293	-1.11543	-1.77252	-1.73259	-1.72739	-1.70518	-1.67103
	VSIG8	-0.0754188	0.0642955	0.0111232	-0.425281	-0.836887	-0.230829	-0.746526	-1.09878	-0.712965	-0.518396	-1.61454	-0.96202
	RHOB	0.118899	-0.10117	-0.0177288	2.12417	2.27736	2.04537	0.701106	0.686515	1.08651	2.23483	2.0469	2.08748
	FAM13A	-0.366708	0.428829	-0.0621203	0.577145	0.0752537	1.02545	2.32937	1.51048	0.733101	0.377912	-0.0656133	-0.0412443
	FAM213A	-0.228126	0.189605	0.0385203	-0.151152	0.0665133	0.0970283	-3.35116	-3.33646	-3.02038	-1.20639	-1.39997	-1.54826
	IGFL1	0.0509999	-0.250467	0.199467	-2.26482	-0.848986	-1.7921	-2.27039	-2.19782	-1.66195	0.723998	0.639768	0.807112
	SEMA5A	0.178412	-0.367833	0.189421	-1.60805	-0.891757	-1.73135	0.729722	0.103606	0.887859	3.38184	3.46056	3.29247
	RARRES1	1.33212	-0.347094	-0.985027	0.0547376	0.0711179	0.585189	4.02494	4.09468	4.65143	4.73864	4.60941	4.50037

## Sheet: mRNA 2^
		Normalized lncRNA
		10A			AT1			DCIS			CA1
	mRNA	1	2	3	1	2	3	1	2	3	1	2	3
	FZD7	1.02728	0.932073	1.04439	1.10891	1.21888	1.36485	1.28913	1.22764	1.12627	4.15777	4.0238	3.84779
	SOGA2	0.999715	0.986118	1.01437	1.15106	0.939116	1.09728	0.259006	0.288449	0.401716	0.911544	0.833006	0.769727
	THBS1	1.09368	1.01328	0.902363	1.55353	1.52696	1.52279	1.88313	2.09827	2.22305	3.50789	3.99911	3.75807
	MFSD1	0.857473	1.11852	1.04265	1.87661	0.992325	1.28043	4.55195	3.83381	5.27572	6.17359	5.6647	4.83917
	PMEPA1	0.969258	1.00689	1.02465	2.17288	2.44526	2.50415	0.394573	0.386447	0.544983	1.05455	0.919791	0.923136
	FAM83H	0.961998	1.05046	0.989568	0.596556	0.634288	0.640889	0.348979	0.381191	0.463979	0.472697	0.446879	0.409451
	COTL1	1.07401	0.970458	0.959437	1.12571	1.4527	1.43437	0.34447	0.358409	0.571884	2.48717	2.26776	2.27752
	NFAM1	1.3054	0.910148	0.841674	0.986583	1.39217	1.05079	0.614281	0.579612	0.35241	0.521354	0.40285	0.389751
	HOXA11	1.69349	0.76908	0.767798	1.62616	1.79542	1.57087	9.86411	10.339	13.8317	17.9242	17.3426	16.6475
	SLC9A9	0.974391	1.0091	1.01702	0.438029	0.416303	0.641425	0.87148	0.58961	0.689959	0.466673	0.303038	0.36354
	PMEPA1	0.969258	1.00689	1.02465	2.17288	2.44526	2.50415	0.394573	0.386447	0.544983	1.05455	0.919791	0.923136
	PMEPA1	0.969258	1.00689	1.02465	2.17288	2.44526	2.50415	0.394573	0.386447	0.544983	1.05455	0.919791	0.923136
	HOXC11	1.20923	1.04184	0.793758	0.811495	1.35784	2.04105	0.816243	1.30423	1.56641	3.4366	2.63562	2.94308
	FAM84B	1.01731	1.00815	0.975044	2.02613	2.25695	2.31065	1.18582	1.1525	1.62586	2.78444	2.57466	2.65636
	CENPN	1.09402	0.971762	0.940619	1.09151	1.18622	1.13141	0.781586	0.786898	1.09233	2.91268	2.99619	2.88462
	OSMR	1.01091	0.97854	1.01091	1.07574	1.01226	1.07831	0.828475	0.834421	1.12012	2.77707	2.93798	2.63978
	DKK1	0.960058	1.11147	0.937139	1.28884	1.32762	1.40382	0.560642	0.526598	0.970375	2.22657	2.02023	1.81309
	PHLDA1	0.927822	1.02255	1.05402	2.15896	2.42637	2.30493	1.47525	1.60656	2.17031	1.4239	1.20646	1.23712
	SLC44A3	0.999565	0.989245	1.01131	1.3756	1.64551	1.59747	1.75306	1.70892	2.50566	2.72353	2.92094	2.5194
	SLC44A3	0.999565	0.989245	1.01131	1.3756	1.64551	1.59747	1.75306	1.70892	2.50566	2.72353	2.92094	2.5194
	STEAP1B	1.40717	0.867343	0.819339	2.09363	2.13193	1.76473	1.53126	0.954253	2.51781	2.27652	2.05402	2.03146
	MARCO	1.08143	1.0017	0.923134	0.11188	0.127288	0.198324	0.186477	0.126239	0.430157	0.259245	0.305869	0.264867
	EXTL2	1.07302	1.05493	0.883423	0.877211	2.11747	1.6514	0.572609	0.549686	0.62351	0.497117	0.438899	0.48453
	CTSD	0.874659	1.0687	1.0698	0.61094	0.558386	0.577246	1.36646	1.47813	1.77993	1.18456	1.13599	1.14813
	VPS37B	0.959007	1.03894	1.00366	2.27954	1.94587	2.13007	1.59999	1.56238	1.95959	2.45433	2.33187	2.25721
	SLC44A3	0.999565	0.989245	1.01131	1.3756	1.64551	1.59747	1.75306	1.70892	2.50566	2.72353	2.92094	2.5194
	MYLK	0.91206	1.07182	1.02295	0.687089	0.558734	0.548563	0.782885	0.729007	0.630424	0.724912	0.399717	0.370638
	DUSP5	0.9902	1.00926	1.00063	1.06022	1.13124	1.08838	0.889002	0.872195	1.1901	2.2209	2.09702	1.95229
	DUSP5	0.9902	1.00926	1.00063	1.06022	1.13124	1.08838	0.889002	0.872195	1.1901	2.2209	2.09702	1.95229
	GFOD1	1.05604	0.990447	0.956071	1.11979	0.967272	0.946202	1.27626	1.1045	1.49914	2.12547	2.24401	2.06947
	SIX2	0.925029	1.04297	1.03651	1.52076	1.51015	1.38615	0.893789	0.654561	0.80081	0.221983	0.174337	0.271404
	JARID2	1.02089	0.979082	1.00047	1.26319	1.10926	1.03653	1.63989	1.82894	1.69406	1.87865	2.31299	2.57147
	NR2F1	0.953468	0.941813	1.1136	1.34375	1.4312	1.4434	2.9474	3.23057	4.25968	1.84464	1.74643	1.6574
	BMP2K	0.852959	1.08387	1.08167	1.47635	1.3987	1.36302	0.589731	0.713675	0.77026	0.848902	0.71724	0.820259
	AHR	1.02156	0.994699	0.984116	0.752558	1.06028	0.724024	0.32419	0.330338	0.467412	0.483186	0.403844	0.38915
	LASP1	1.04574	1.03068	0.927798	1.176	1.40182	0.909252	0.567761	0.586935	0.497832	0.754824	0.703453	0.715807
	GRAP	1.59082	0.747929	0.840461	19.0064	21.2867	20.2947	7.77027	7.96329	11.3143	10.5918	9.62472	8.79624
	SRGAP3	1.02525	1.01563	0.960362	0.46279	0.545039	0.580857	0.308712	0.23176	0.440233	0.451704	0.500187	0.461894
	MMP25	0.789582	1.28711	0.983979	0.982413	1.14494	0.906103	0.261064	0.261453	0.67809	0.672425	0.229085	0.738413
	CALML3	0.915628	1.04167	1.04846	0.424375	0.64301	0.342757	0.720572	0.32271	0.386349	0.33033	0.359401	0.378862
	ITM2C	0.949974	1.01555	1.03654	0.659369	0.621601	0.604922	0.342279	0.374708	0.476067	0.544708	0.512785	0.462489
	FBXO32	0.912354	1.0881	1.00732	0.337755	0.408142	0.357136	2.38475	2.13121	3.56639	4.16408	3.72432	3.53977
	FNBP1	0.963857	0.99603	1.04163	1.05969	1.18295	1.05511	0.309845	0.302984	0.4289	0.449093	0.420381	0.384614
	HOXA11	1.69349	0.76908	0.767798	1.62616	1.79542	1.57087	9.86411	10.339	13.8317	17.9242	17.3426	16.6475
	BAHD1	1.10252	1.12112	0.80902	1.31327	1.02503	1.73873	2.57319	1.52469	2.199	1.1827	2.38315	0.830197
	RAI14	1.00221	0.984245	1.01376	1.45203	1.32164	1.40438	0.600806	0.577413	0.943355	3.17757	3.25821	3.21633
	TNFRSF10B	0.887995	1.00397	1.12169	1.09451	0.63152	1.02173	2.39999	1.95032	1.30173	0.981059	0.85458	0.81891
	RAB3A	0.587825	1.25107	1.35979	0.92862	1.29102	1.06514	2.45768	2.16799	3.13655	2.22434	1.57865	2.30067
	TMEM63A	0.994328	0.985603	1.02039	0.597939	0.583227	0.564545	1.2003	1.3216	1.54596	1.67522	1.67301	1.65018
	ZCCHC7	1.03609	0.961473	1.00385	1.20871	1.50588	1.34984	0.562104	0.568222	0.743005	1.26648	1.28474	1.17835
	OGFRL1	0.926507	1.01649	1.06182	0.254666	0.300583	0.280383	0.613269	0.639297	0.93674	0.621811	0.538202	0.53618
	ZMYND8	0.911262	1.04128	1.05387	0.90147	0.886276	0.759275	0.239756	0.32235	0.381913	0.552223	0.551176	0.520865
	NFAM1	1.3054	0.910148	0.841674	0.986583	1.39217	1.05079	0.614281	0.579612	0.35241	0.521354	0.40285	0.389751
	LIF	1.29698	0.905063	0.851899	1.50572	1.64191	1.50967	5.59275	6.28335	8.73915	4.13106	4.14933	3.92497
	HLA-A	0.972746	1.03529	0.992978	0.437966	0.46488	0.439071	0.36602	0.367232	0.44082	0.382631	0.391294	0.366872
	SLC22A5	1.02937	1.00558	0.966076	0.522809	0.627557	0.563525	0.213378	0.235955	0.293126	0.349533	0.363783	0.343227
	PLXNC1	0.980881	0.83926	1.21475	0.520322	0.521754	0.384761	0.381067	0.765778	0.390225	0.391633	0.39771	0.407236
	NDFIP2	0.838925	1.10318	1.08051	0.564334	0.594207	0.566754	0.348601	0.312108	0.502961	0.444331	0.364194	0.447135
	EDN1	0.906785	1.06608	1.03444	0.34783	0.413443	1.12585	1.9161	1.7148	2.73082	1.17808	1.19615	0.962362
	LAPTM4A	1.01533	0.963612	1.0221	0.630333	0.824343	0.777091	0.391682	0.418177	0.604109	0.812617	0.746557	0.719338
	KBTBD11	0.911071	1.16154	0.944963	0.408008	0.591228	0.278637	1.87579	1.55337	2.50054	0.480533	0.315723	0.230597
	USP22	0.993902	1.00306	1.00306	0.70618	0.68598	0.691307	0.462489	0.491005	0.538529	0.48627	0.49161	0.496303
	PXDC1	1.07613	0.924353	1.0053	1.64261	1.50432	1.57745	0.567458	0.613776	0.749171	1.19938	1.3319	1.16426
	TNFAIP2	0.894376	1.07292	1.04211	0.974453	0.691747	0.735519	1.84891	2.1076	2.55746	0.709499	0.679115	0.792661
	SULF2	1.00778	0.989261	1.00306	2.57574	2.37061	2.20912	0.867905	0.926141	1.06719	1.28353	1.42689	1.42636
	TTC7B	0.999718	0.934798	1.07005	0.185342	0.237663	0.186418	0.296629	0.193321	0.397741	0.272869	0.471912	0.197307
	ZHX2	0.922719	1.02433	1.05801	1.52929	1.47685	1.44204	0.551711	0.488824	0.705152	0.952819	0.960577	0.733173
	SAP30	1.02704	0.986334	0.987166	0.448104	0.49956	0.452763	0.611449	0.713819	0.984619	0.661604	0.669618	0.639667
	CPEB4	0.880663	0.973032	1.16698	0.301772	0.411048	0.303524	0.30061	0.299431	0.555036	0.308945	0.313739	0.321253
	SH3GLB1	0.933036	1.02463	1.046	0.705199	0.73201	0.716857	0.357544	0.363638	0.510217	0.544245	0.497289	0.477271
	NBPF16	0.866632	1.04633	1.1028	0.68733	0.714734	0.722962	0.320996	0.328005	0.420539	0.605152	0.497507	0.541317
	LIPA	0.894178	1.04667	1.06848	0.605997	0.674449	0.666378	0.239844	0.247019	0.336138	0.6033	0.623475	0.570719
	TNS4	0.876269	1.03502	1.10259	1.29277	1.15244	1.3312	0.204025	0.229464	0.275752	0.641873	0.6185	0.629062
	ZNFX1	1.20081	1.01219	0.822737	1.10235	0.735674	1.06196	0.399422	0.346991	0.549564	0.679422	0.573975	0.860672
	BCL10	1.04579	0.964674	0.991236	1.08186	1.30764	1.21407	0.428278	0.407344	0.495114	0.803056	0.800804	0.813325
	CRIM1	0.982732	0.989249	1.02863	0.428987	0.478789	0.476177	0.423572	0.403816	0.530542	0.550496	0.567755	0.514742
	ARSG	0.989435	1.01147	0.999213	0.747713	1.13503	0.76865	0.375202	0.374454	0.467251	0.488658	0.377227	0.380727
	ZNFX1	1.20081	1.01219	0.822737	1.10235	0.735674	1.06196	0.399422	0.346991	0.549564	0.679422	0.573975	0.860672
	UBAC2	0.931517	1.03611	1.03611	0.567645	0.577282	0.570219	0.385466	0.377952	0.39703	0.411494	0.410657	0.377663
	ABLIM3	0.956624	1.04852	0.996967	0.929104	1.03409	0.943007	0.31959	0.291964	0.397724	0.601675	0.584937	0.582831
	CAPN10	0.971559	1.0789	0.954002	0.861528	1.08542	0.944861	0.403366	0.448909	0.548816	0.750042	0.729217	0.659636
	IL4R	0.946079	1.02313	1.0331	0.776143	0.945325	0.786966	0.376775	0.407895	0.534063	0.354475	0.347857	0.332653
	IER5	1.05578	0.962654	0.983908	0.596746	0.758962	0.682572	0.251685	0.270548	0.373099	0.483239	0.477987	0.444653
	EGFR	0.74284	1.11521	1.20712	0.97562	0.662087	0.854786	0.408419	0.390276	0.407806	0.579585	0.659592	0.586723
	POFUT2	1.02097	0.979069	1.0004	0.803342	0.929663	0.852799	0.400649	0.444313	0.599369	0.796394	0.698727	0.685427
	LIF	1.29698	0.905063	0.851899	1.50572	1.64191	1.50967	5.59275	6.28335	8.73915	4.13106	4.14933	3.92497
	EPCAM	1.34976	0.868514	0.853031	2.43028	2.99754	2.6997	2.7493	2.91293	4.59	6.46992	6.08039	5.83306
	RIMBP2	1.30873	1.24983	0.611359	0.386809	0.444757	0.347927	0.691045	0.535339	0.471933	0.773559	0.823171	0.783162
	LRRFIP2	0.948388	1.05939	0.995312	0.913306	0.946898	0.909267	0.422043	0.471507	0.628049	0.861154	0.757136	0.733752
	DSP	0.996875	0.974432	1.02946	0.753349	0.877964	0.76994	0.32594	0.326104	0.532136	0.450088	0.454015	0.418317
	ZNF816	0.904672	1.0461	1.05666	0.766858	0.913005	0.819544	0.33737	0.340993	0.525817	0.560154	0.460269	0.493295
	KCTD5	1.10629	1.22315	0.739006	1.34021	1.73584	1.51429	0.547232	0.58377	0.683714	1.27308	1.22646	1.15689
	ETNK2	0.990338	0.983103	1.02711	0.167464	0.163409	0.211675	0.344548	0.359461	0.408842	0.143159	0.0832129	0.173297
	KIAA0196	0.954671	1.06458	0.983935	0.650905	0.700635	0.666099	0.486068	0.447139	0.528787	0.342712	0.365977	0.309509
	KIAA0196	0.954671	1.06458	0.983935	0.650905	0.700635	0.666099	0.486068	0.447139	0.528787	0.342712	0.365977	0.309509
	ANKRD1	1.26694	0.957746	0.824128	0.25355	0.250944	0.255022	0.252573	0.268679	0.514075	0.259576	0.263605	0.269918
	SLC1A4	0.901958	1.08469	1.02214	0.599168	0.616248	0.793294	0.127736	0.240141	0.248955	0.167177	0.133315	0.136508
	MARCKS	0.969163	1.03563	0.996318	0.735814	0.87053	0.730918	0.481825	0.498642	0.679771	0.393654	0.339472	0.322306
	ALKBH5	1.09521	0.955231	0.955861	1.73178	1.6759	1.61141	1.45357	1.64865	2.03539	2.0581	2.16115	2.19556
	ADRM1	0.942371	1.01412	1.04638	0.910811	0.871296	0.786783	2.53112	2.16586	1.85368	1.85368	1.95543	1.73792
	ZNF706	0.898536	1.07369	1.03654	0.575483	0.60883	0.540538	0.404346	0.405853	0.558607	0.533207	0.504554	0.482326
	MYH3	1.18949	0.871225	0.964962	0.741268	0.934235	1.01473	2.27203	1.92642	1.5304	1.14912	0.822333	1.00996
	LAMA3	0.933757	1.04061	1.02914	1.27509	1.39868	1.3629	0.108845	0.0970273	0.125888	0.251493	0.224032	0.20777
	SAP30	1.02704	0.986334	0.987166	0.448104	0.49956	0.452763	0.611449	0.713819	0.984619	0.661604	0.669618	0.639667
	GNA15	0.969782	1.02759	1.00347	1.00995	1.14868	1.01297	0.245927	0.25662	0.342436	0.45396	0.423014	0.409643
	IRS1	0.810107	1.13991	1.08289	0.374151	0.23278	0.289701	0.234191	0.233272	0.239819	0.240684	0.244419	0.250273
	CTDSP1	1.06566	0.924888	1.01459	1.25503	0.690215	0.907447	2.39593	2.12579	1.5115	1.32201	1.4035	1.44945
	XRCC6BP1	0.955934	1.05728	0.98942	1.20462	1.09838	1.39195	2.01106	2.37835	1.70812	1.35804	1.26541	1.42578
	MPHOSPH6	1.09136	0.951949	0.962541	1.77771	2.24896	1.98405	0.713527	0.74499	1.09202	2.45163	2.21146	2.15349
	ACTR1B	1.01851	1.01141	0.970758	1.04512	1.08743	0.992702	0.907534	0.931836	1.3413	0.503653	0.475613	0.464639
	ANK2	0.925044	1.33635	0.808944	0.329398	0.334314	0.58293	0.555095	0.786657	1.35895	0.337228	0.342461	0.350663
	UBE2V1	0.99155	1.01474	0.993872	0.614846	0.807183	0.697961	0.290515	0.303622	0.4294	0.629407	0.608932	0.61244
	IRF2BPL	0.922783	0.986955	1.098	0.718313	0.921592	0.83175	0.442168	0.399714	0.620968	0.598548	0.49068	0.516808
	DES	0.913037	1.03534	1.05787	0.42225	0.388772	0.387976	0.128999	0.135394	0.144527	0.0872569	0.0958364	0.0904492
	BTN1A1	1.00959	1.03441	0.957553	0.926974	0.909124	0.598747	0.861464	0.759423	0.546923	0.451423	0.498442	0.384189
	S100A4	0.956787	0.962383	1.08602	1.29795	0.87536	0.76788	2.54392	3.18262	2.21916	2.05125	2.48536	2.26342
	WDR81	1.37026	0.945314	0.772004	0.978553	1.02235	1.11422	2.64365	2.40272	1.96968	1.11702	1.13793	1.11013
	PDE4DIP	0.984727	1.05884	0.959082	0.814022	0.693439	0.743309	0.509171	0.99796	1.47047	0.60108	0.407381	0.242009
	HLA-A	0.972746	1.03529	0.992978	0.437966	0.46488	0.439071	0.36602	0.367232	0.44082	0.382631	0.391294	0.366872
	LGALS8	0.953228	0.970027	1.08148	0.465039	0.340138	0.568156	0.349547	0.36447	0.394087	0.87654	0.569441	0.433233
	NCOA3	0.969322	1.00701	1.02446	0.491329	0.568933	0.525559	0.277133	0.284859	0.380556	0.388213	0.387303	0.342508
	BDH1	0.931949	1.02685	1.04496	0.751219	0.847787	0.779402	1.03855	1.14339	1.46721	0.363153	0.333765	0.319224
	ELOVL5	0.969248	1.00681	1.02475	0.47346	0.589823	0.561476	0.332624	0.358921	0.52905	0.652559	0.625553	0.60047
	C4B	0.947371	0.955576	1.10462	1.18093	0.904408	1.24292	2.16173	2.29893	1.70058	1.64451	1.59234	1.62086
	CCND2	0.843207	1.08775	1.09027	0.371554	0.339676	0.341436	0.323819	0.333273	0.444437	0.303627	0.302982	0.29245
	DLGAP1	1.21542	0.891067	0.923347	1.01013	0.695118	0.961382	3.83945	3.19918	2.57109	0.903456	0.85401	0.80007
	DNMT3A	0.992968	0.993379	1.01379	0.650142	0.668888	0.686347	1.17981	1.00946	1.58592	0.401174	0.390798	0.452791
	SLC4A3	0.883352	1.09954	1.02957	0.986318	1.09876	1.05798	0.413524	0.461674	0.548684	0.392869	0.313689	0.352447
	CDC25B	0.963285	1.03758	1.00051	0.402593	0.468495	0.454975	0.207184	0.217409	0.280739	0.550533	0.520525	0.492884
	TIMP2	0.988191	1.02002	0.992088	0.440449	0.489764	0.421696	0.11001	0.106953	0.149891	0.136026	0.121417	0.117876
	KLF7	1.05787	0.978394	0.966169	1.34051	1.46631	1.39864	0.690068	0.586373	0.46208	0.60474	0.544303	0.625769
	FAM228B	0.968207	0.962107	1.07352	0.294986	0.292034	0.296699	0.461554	0.292697	0.300912	0.301998	0.306684	0.314029
	VSIG8	0.949067	1.04557	1.00774	0.744694	0.55985	0.852145	0.596037	0.466911	0.610065	0.698148	0.326568	0.513338
	RHOB	1.08591	0.932276	0.987787	4.35953	4.84791	4.1278	1.62575	1.60939	2.1236	4.70706	4.13216	4.25006
	FAM13A	0.77555	1.34614	0.957855	1.49189	1.05355	2.03559	5.02585	2.84906	1.66221	1.29946	0.955539	0.971816
	FAM213A	0.853743	1.14045	1.02706	0.900531	1.04718	1.06957	0.0979945	0.0989975	0.123246	0.433351	0.378938	0.341921
	IGFL1	1.03598	0.840624	1.14827	0.208075	0.555175	0.288752	0.207274	0.217966	0.316011	1.65175	1.55808	1.74971
	SEMA5A	1.13164	0.774946	1.14031	0.328041	0.538957	0.301171	1.65832	1.07446	1.85043	10.424	11.0086	9.79788
	RARRES1	2.51772	0.786166	0.505216	1.03867	1.05053	1.50024	16.2789	17.0852	25.1315	26.6977	24.4101	22.6332

## Sheet: Averages
		10A	10A	AT1	AT1	DCIS	DCIS	CA1	CA1			10A	10A	AT1	AT1	DCIS	DCIS	CA1	CA1
	lncRNA	Average	STDev	Average	STDev	Average	STDev	Average	STDev		mRNA	Average	STDev	Average	STDev	Average	STDev	Average	STDev
	RP11-107N15.1	1.06822	0.499286	1.08094	0.214174	1.75258	0.432993	15.8184	1.68612		FZD7	1.00125	0.0605133	1.23088	0.128393	1.21434	0.0822358	4.00979	0.155465
	RP11-674N23.1	1.22456	0.996465	6.76153	0.298042	0.527087	0.00792458	9.68915	1.3276		SOGA2	1.00007	0.0141282	1.06249	0.110173	0.31639	0.0753467	0.838093	0.0710453
	CTD-2033D15.1	1.00104	0.0559583	1.38982	0.107258	2.41594	0.294256	4.91754	0.381664		THBS1	1.00311	0.0960638	1.53442	0.0166747	2.06815	0.171951	3.75502	0.245625
	RP11-379F4.4	1.00719	0.151298	0.941934	0.0231094	4.60795	2.3834	4.42239	0.336891		RARRES1	1.2697	1.08991	1.19648	0.263128	19.4986	4.89491	24.5803	2.03759
	NKILA	1.00464	0.120079	1.87176	0.362644	0.382076	0.107058	4.23427	0.0735005		PMEPA1	1.00027	0.0282856	2.37409	0.176727	0.442001	0.0892774	0.965826	0.0768564
	FAM83H-AS1	1.00016	0.0220736	5.33715	0.310903	5.90687	2.59071	4.22287	0.220978		FAM83H	1.00068	0.0452657	0.623911	0.0239192	0.398049	0.0593247	0.443009	0.0317999
	RP11-61F12.1	1.03831	0.355747	0.977293	0.182733	6.99722	1.25026	3.80698	0.94071		COTL1	1.0013	0.0632058	1.33759	0.183729	0.424921	0.127464	2.34415	0.123956
	Z83851.1	1.01191	0.194993	0.752968	0.101791	2.43162	0.27298	3.79553	0.152315		NFAM1	1.01907	0.250318	1.14318	0.218011	0.515434	0.142244	0.437985	0.0724961
	HOXA11-AS	1.00023	0.0260424	0.618232	0.150244	2.20243	0.546692	3.6311	0.104715		HOXA11	1.07679	0.534077	1.66415	0.116992	11.3449	2.16663	17.3048	0.639171
	CATG00000062072.1	1.01315	0.203419	0.934392	0.153427	5.2153	0.725457	3.56008	0.474595		SLC9A9	1.00017	0.0226761	0.498586	0.124179	0.717016	0.14287	0.37775	0.0827382
	AK056098	1.00154	0.0671262	2.46404	0.750564	0.420419	0.119688	3.38717	0.184311		PMEPA1	1.00027	0.0282856	2.37409	0.176727	0.442001	0.0892774	0.965826	0.0768564
	AK056098	1.00154	0.0671262	2.46404	0.750564	0.420419	0.119688	3.38717	0.184311		PMEPA1	1.00027	0.0282856	2.37409	0.176727	0.442001	0.0892774	0.965826	0.0768564
	HOTAIR	1.00768	0.156393	4.8606	0.130786	1.75775	0.40259	3.38306	0.15801		HOXC11	1.01494	0.209039	1.40346	0.616045	1.22896	0.380707	3.0051	0.404079
	RP11-103H7.5	1.00112	0.0581744	1.75528	0.324491	2.0531	0.243995	3.37876	0.210986		FAM84B	1.00017	0.0222335	2.19791	0.15117	1.32139	0.2642	2.67182	0.105744
	RP11-303E16.3	1.00183	0.0736866	1.10069	0.103673	1.006	0.219849	3.29097	0.21872		CENPN	1.00213	0.0810866	1.13638	0.047548	0.886938	0.177895	2.93117	0.0580347
	CTD-2127H9.1	1.00071	0.0459271	1.09788	0.0965923	0.458593	0.231085	3.2611	0.296619		OSMR	1.00012	0.0186861	1.05544	0.0374113	0.927671	0.16669	2.78494	0.149257
	RP11-346D6.6	1.0028	0.0929908	1.11798	0.0192132	0.855376	0.170935	3.10144	0.196462		DKK1	1.00289	0.0947305	1.34009	0.058494	0.685871	0.246974	2.01996	0.206741
	RP11-290L1.3	1.00152	0.0682955	2.39013	0.137795	2.97276	0.518872	3.08129	0.16327		PHLDA1	1.00147	0.0656893	2.29675	0.133892	1.75071	0.369273	1.28916	0.11769
	LINC01057	1.00017	0.0227663	1.70846	0.206949	1.65039	0.355335	3.01206	0.658262		SLC44A3	1.00004	0.0110409	1.53953	0.143982	1.98921	0.4478	2.72129	0.200782
	LINC01057	1.00017	0.0227663	1.70846	0.206949	1.65039	0.355335	3.01206	0.658262		SLC44A3	1.00004	0.0110409	1.53953	0.143982	1.98921	0.4478	2.72129	0.200782
	AC002480.3	1.01761	0.241098	0.827526	0.217614	1.15174	0.538604	2.67461	1.12687		STEAP1B	1.03128	0.326408	1.99676	0.201853	1.66777	0.790665	2.12067	0.135447
	RP11-77A13.1	1.00577	0.128753	0.749699	0.0377041	1.50101	0.181117	2.66842	0.103441		MARCO	1.00209	0.0791477	0.145831	0.0461087	0.247624	0.160922	0.27666	0.0254513
	RP4-549L20.3	1.00023	0.0263681	1.02498	0.0419999	0.968535	0.134349	2.60165	0.00676451		EXTL2	1.00379	0.104633	1.5487	0.626478	0.581935	0.0377851	0.473515	0.0306318
	AC068580.7	1.03055	0.291228	1.43328	0.305421	2.89304	0.753345	2.57208	0.22308		CTSD	1.00439	0.112351	0.582191	0.0266237	1.54151	0.213897	1.15623	0.0252773
	RP11-463O12.3	1.00489	0.124015	2.2705	0.322437	1.75993	0.353763	2.5667	0.213297		VPS37B	1.00054	0.0400578	2.11849	0.167136	1.70732	0.219283	2.3478	0.0995228
	LINC01057	1.02634	0.277979	1.65866	0.343115	1.54854	0.44385	2.4867	0.494705		SLC44A3	1.00004	0.0110409	1.53953	0.143982	1.98921	0.4478	2.72129	0.200782
	MYLK-AS1	1.00042	0.0352507	0.994168	0.162072	0.834687	0.200318	2.47953	0.177041		MYLK	1.00228	0.081862	0.598129	0.0772097	0.714105	0.077315	0.498422	0.196684
	RP11-525A16.4	1.01022	0.169753	2.0496	0.863618	1.77005	1.67784	2.39691	0.80274		DUSP5	1.00003	0.00954595	1.09328	0.0357583	0.983766	0.178889	2.09007	0.134436
	RP11-525A16.4	1.01022	0.169753	2.0496	0.863618	1.77005	1.67784	2.39691	0.80274		DUSP5	1.00003	0.00954595	1.09328	0.0357583	0.983766	0.178889	2.09007	0.134436
	GFOD1-AS1	1.0055	0.130322	1.05507	0.0847499	1.60604	0.255684	2.20822	0.113014		GFOD1	1.00085	0.0507875	1.01109	0.0947277	1.2933	0.197871	2.14632	0.0891181
	AC093702.1	1.00121	0.0608729	1.15641	0.334055	2.72384	0.434713	2.15214	0.184455		SIX2	1.0015	0.066307	1.47236	0.0748425	0.783054	0.120598	0.222575	0.0485359
	RP11-560J1.2	1.00184	0.0740719	0.792063	0.102599	0.747782	0.284795	2.13709	0.0992192		JARID2	1.00015	0.0209045	1.13633	0.11573	1.72097	0.0973526	2.25437	0.350108
	NR2F1-AS1	1.00132	0.0629985	1.8852	0.0639852	3.66692	0.750022	2.10838	0.317965		NR2F1	1.00296	0.095994	1.40612	0.0543523	3.47922	0.690567	1.74949	0.0936563
	CATG00000069061.1	1.00101	0.0555629	0.860487	0.3447	2.67028	1.19403	2.08913	0.158322		BMP2K	1.00617	0.132685	1.41269	0.057947	0.691222	0.0923352	0.795467	0.0692435
	CATG00000095263.1	1.00062	0.0429824	0.985849	0.159168	2.36221	0.156728	2.08817	0.0724535		AHR	1.00012	0.0193008	0.84562	0.186446	0.37398	0.0809725	0.425394	0.0505861
	RP1-56K13.2	1.00003	0.00935857	1.00203	0.101613	2.96326	0.73384	2.04828	0.0845659		LASP1	1.00141	0.0641883	1.16236	0.246569	0.550843	0.0468988	0.724695	0.0268139
	SNORD3B-2	1.02117	0.265561	0.932699	0.10171	1.88216	0.585222	2.03248	0.102706		GRAP	1.05974	0.462255	20.196	1.14336	9.01594	1.99274	9.67091	0.898648
	SRGAP3-AS3	1.04467	0.370901	1.36598	0.211604	2.26945	0.424775	1.95379	0.219138		SRGAP3	1.00041	0.0350185	0.529562	0.0605357	0.326902	0.10542	0.471262	0.025563
	RP11-473M20.7	1.0022	0.0820554	0.982305	0.241241	3.06329	0.838057	1.95013	0.185929		MMP25	1.02022	0.250738	1.01115	0.121986	0.400202	0.240658	0.546641	0.276984
	CALML3-AS1	1.00247	0.0856369	1.188	0.266008	4.69401	2.00829	1.9417	0.207297		CALML3	1.00192	0.0748066	0.470047	0.155249	0.476543	0.213717	0.356198	0.024424
	AC012507.3	1.00073	0.046461	1.0845	0.128054	2.05572	0.254258	1.9027	0.183546		ITM2C	1.00069	0.0451565	0.628631	0.0278957	0.397684	0.0697911	0.506661	0.0414501
	RP11-174I12.2	1.01141	0.185009	0.901696	0.0340043	2.58229	0.405956	1.87071	0.273105		FBXO32	1.00259	0.0879672	0.367678	0.0363583	2.69412	0.765974	3.80939	0.320728
	RP11-409K20.6	1.00193	0.0770388	1.15257	0.371769	2.6258	0.818872	1.7069	0.0958923		FNBP1	1.00051	0.0390815	1.09925	0.0725202	0.347243	0.0708002	0.418029	0.0323035
	RP1-170O19.14	1.00022	0.0258275	1.05217	0.178534	2.24002	0.410099	1.70105	0.0535393		HOXA11	1.07679	0.534077	1.66415	0.116992	11.3449	2.16663	17.3048	0.639171
	RP11-64K12.9	1.00041	0.0346955	1.14567	0.142049	2.55587	1.06644	1.70057	0.206422		BAHD1	1.01089	0.175071	1.35901	0.359046	2.09896	0.531361	1.46535	0.814145
	CTD-2024P10.1	1.00269	0.0914528	1.09493	0.0986079	2.28036	0.58964	1.68396	0.0536534		RAI14	1.00007	0.014875	1.39268	0.065979	0.707191	0.204858	3.21737	0.0403298
	RP11-875O11.3	1.00257	0.086744	0.918014	0.138095	1.87509	0.22381	1.68181	0.0621783		TNFRSF10B	1.00455	0.116846	0.91592	0.248971	1.88401	0.552122	0.88485	0.0852074
	AC068499.10	1.00005	0.0123289	0.990874	0.230959	2.01771	0.241154	1.64825	0.103915		RAB3A	1.06623	0.417859	1.09493	0.183027	2.58741	0.497138	2.03455	0.396664
	RP11-285F7.2	1.00278	0.0907631	0.359693	0.0271625	1.68171	0.156515	1.64355	0.136267		TMEM63A	1.00011	0.0181018	0.581904	0.0167366	1.35595	0.175377	1.66613	0.0138652
	RP11-220I1.1	1.00017	0.0225209	1.67954	0.125572	0.764347	0.211839	1.64022	0.0688085		ZCCHC7	1.00047	0.0374212	1.35481	0.148645	0.624444	0.102723	1.24319	0.0568881
	LINC00472	1.00355	0.103971	1.12782	0.198188	2.31475	0.102977	1.62464	0.0936837		OGFRL1	1.0016	0.0688714	0.278544	0.0230137	0.729769	0.179714	0.565398	0.0488657
	CATG00000053405.1	1.00346	0.102377	1.03024	0.142238	2.07715	0.314762	1.60958	0.227858		ZMYND8	1.00214	0.0789533	0.849007	0.0780804	0.314673	0.0713889	0.541421	0.0178101
	CTA-126B4.7	1.00135	0.0633419	0.817007	0.253933	1.82365	0.118913	1.58506	0.140445		NFAM1	1.01907	0.250318	1.14318	0.218011	0.515434	0.142244	0.437985	0.0724961
	RP1-102K2.8	1.00647	0.137914	1.08312	0.157454	2.78625	0.328265	1.56926	0.104601		LIF	1.01798	0.243079	1.55243	0.0775155	6.87175	1.65367	4.06845	0.124595
	HCG9	1.0124	0.199922	1.0053	0.233084	2.0629	0.549027	1.55901	0.0555408		HLA-A	1.00034	0.0319142	0.447306	0.0152299	0.391357	0.0428401	0.380266	0.0123814
	AC034220.3	1.0076	0.153751	1.06632	0.226694	2.96277	1.38474	1.55838	0.313597		SLC22A5	1.00034	0.0319705	0.571297	0.0528044	0.247486	0.0411055	0.352181	0.0105304
	RP11-74K11.2	1.00252	0.0881173	1.13067	0.12315	2.34264	0.474247	1.47356	0.140366		PLXNC1	1.01163	0.189624	0.475613	0.0786826	0.512357	0.219517	0.39886	0.00786473
	LINC01038	1.03107	0.316092	1.34074	0.437604	2.10452	0.132129	1.45412	0.33459		NDFIP2	1.00754	0.146464	0.575098	0.0165927	0.38789	0.101311	0.418553	0.0470976
	CATG00000082768.1	1.00024	0.0264568	1.10231	0.155886	2.10218	0.36427	1.44972	0.0272803		EDN1	1.00244	0.0843333	0.629042	0.431501	2.12057	0.537991	1.1122	0.130073
	RP11-644K8.1	1.00493	0.123644	1.12237	0.135532	2.35951	0.986353	1.38195	0.105032		LAPTM4A	1.00035	0.0319916	0.743922	0.101168	0.471323	0.115757	0.759504	0.0479683
	KBTBD11-OT1	1.02668	0.281624	0.914646	0.120855	2.51153	1.37895	1.36934	0.02102		KBTBD11	1.00586	0.135884	0.425957	0.157066	1.97657	0.481559	0.342284	0.127067
	RP11-344E13.3	1.00117	0.0597108	1.19747	0.288018	2.34731	0.93536	1.26199	0.1264		USP22	1.00001	0.00528922	0.694489	0.0104689	0.497341	0.0384136	0.491394	0.00501989
	RP11-420L9.5	1.0003	0.0301853	2.00762	0.0271095	0.670249	0.0940324	1.23027	0.163694		PXDC1	1.00193	0.0759449	1.5748	0.0691831	0.643468	0.0944253	1.23184	0.0884124
	LINC00677	1.00216	0.079418	0.720999	0.205853	1.48094	0.225423	1.21379	0.0547849		TNFAIP2	1.00313	0.0954395	0.800573	0.152167	2.17132	0.358549	0.727092	0.0587816
	CATG00000053438.1	1.01227	0.185765	0.575404	0.0895387	1.32356	0.415041	1.16196	0.134033		SULF2	1.00003	0.0096212	2.38516	0.183743	0.953745	0.102469	1.37892	0.082616
	CATG00000021837.1	1.00199	0.0779774	1.29011	0.111473	2.33429	0.431506	1.1503	0.102129		TTC7B	1.00152	0.0676445	0.203141	0.0299021	0.295897	0.102212	0.314029	0.141854
	RP11-94A24.1	1.00006	0.012924	0.823002	0.0994775	1.94382	0.164642	1.12896	0.0762291		ZHX2	1.00169	0.0704316	1.48273	0.0439162	0.581896	0.111278	0.88219	0.129111
	RP11-798M19.6	1.0037	0.103604	6.8188	4.87073	3.59887	3.93123	1.12866	0.303201		SAP30	1.00018	0.0232629	0.466809	0.0284583	0.769962	0.192816	0.656963	0.0155053
	CTB-43E15.4	1.04472	0.396128	2.24943	0.441422	2.90508	3.06344	1.11656	0.0524354		CPEB4	1.00689	0.14613	0.338781	0.0625912	0.385025	0.147234	0.314646	0.00620419
	RP4-612B15.3	1.00786	0.158341	1.24143	0.213106	2.27403	0.426931	1.10986	0.16537		SH3GLB1	1.00122	0.0600114	0.718022	0.0134435	0.410466	0.0864403	0.506268	0.0343781
	RP11-14N7.2	1.00009	0.0161169	0.834098	0.0747827	0.49194	0.0760852	0.982642	0.00550723		NBPF16	1.00525	0.123326	0.708342	0.018656	0.356513	0.0555585	0.547992	0.0541321
	RP11-149I23.3	1.00176	0.0731542	1.79534	0.135681	0.456829	0.0658702	0.978425	0.0596461		LIPA	1.00311	0.094966	0.648941	0.0374091	0.274334	0.0536443	0.599165	0.0266202
	RP5-1028K7.2	1.01039	0.181803	1.45885	0.0734492	0.709012	0.138539	0.922845	0.0671369		TNS4	1.00463	0.116183	1.2588	0.0940958	0.236414	0.0363652	0.629812	0.0117045
	ZFAS1	1.00017	0.0227804	0.653754	0.04914	0.461887	0.0945727	0.905978	0.0483937		ZNFX1	1.01191	0.189038	0.966662	0.201059	0.431993	0.105141	0.70469	0.145009
	RP11-131L23.1	1.00189	0.0743475	1.41109	0.11819	0.598018	0.110127	0.899394	0.0487278		BCL10	1.00056	0.0413528	1.20119	0.113442	0.443579	0.0458421	0.805729	0.00667469
	RP11-490M8.1	1.00112	0.0574879	0.457854	0.0290491	0.814808	0.0804695	0.887376	0.0491969		CRIM1	1.0002	0.0248325	0.461317	0.0280295	0.452643	0.0681816	0.544331	0.0270392
	WIPI1	1.00301	0.0939097	1.01463	0.0355193	0.992258	0.213569	0.868553	0.0276842		ARSG	1.00004	0.0110426	0.883796	0.217823	0.405635	0.0533618	0.415537	0.0633485
	ZFAS1	1.00087	0.0515314	0.737299	0.0442014	0.499351	0.0619564	0.860674	0.0665217		ZNFX1	1.01191	0.189038	0.966662	0.201059	0.431993	0.105141	0.70469	0.145009
	UBAC2	1.00084	0.0497323	0.763428	0.0337762	0.458939	0.11901	0.816384	0.0367454		UBAC2	1.00124	0.0603855	0.571715	0.00498988	0.386816	0.00961015	0.399938	0.0192952
	CATG00000078011.1	1.00051	0.0390451	0.629424	0.017138	0.233332	0.035814	0.708468	0.0323588		ABLIM3	1.0007	0.0460635	0.968733	0.0570247	0.336426	0.054853	0.589814	0.0103258
	CAPN10-AS1	1.00332	0.0980054	1.80687	0.433143	0.809144	0.229768	0.668596	0.0810716		CAPN10	1.00149	0.0676142	0.963935	0.113156	0.46703	0.074399	0.712965	0.0473436
	CATG00000027002.1	1.00046	0.0368931	0.815254	0.166368	0.450241	0.149838	0.665095	0.0452872		IL4R	1.00077	0.0476249	0.836145	0.0947073	0.439577	0.0832929	0.344995	0.0111888
	RP11-309G3.3	1.01038	0.170987	0.688392	0.107905	0.332614	0.242939	0.651403	0.140279		IER5	1.00078	0.0488036	0.679427	0.0811536	0.298444	0.0653375	0.468626	0.020927
	EGFR-AS1	1.00013	0.0197963	1.28079	0.264058	0.373573	0.0229177	0.647569	0.177516		EGFR	1.02172	0.245851	0.830831	0.158133	0.402167	0.0103022	0.608633	0.0442755
	LINC00205	1.00115	0.0581353	0.80888	0.154791	0.429194	0.0458598	0.634733	0.0492611		POFUT2	1.00015	0.0209509	0.861934	0.0636541	0.481444	0.104434	0.726849	0.0605938
	CATG00000058427.1	1.00184	0.0738657	1.03586	0.196715	0.472606	0.121141	0.61537	0.0497267		LIF	1.01798	0.243079	1.55243	0.0775155	6.87175	1.65367	4.06845	0.124595
	BCYRN1	1.0008	0.0492334	0.956938	0.110228	0.646268	0.073699	0.609234	0.0685261		EPCAM	1.02377	0.282426	2.70917	0.283748	3.41741	1.01878	6.12779	0.321064
	RP11-662M24.2	1.00088	0.0507917	0.304354	0.0427479	0.415724	0.0283184	0.600426	0.0500013		RIMBP2	1.05664	0.386749	0.393164	0.0487265	0.566106	0.11275	0.793297	0.0263129
	RP11-285J16.1	1.00098	0.053981	0.901415	0.222908	0.492376	0.2044	0.597573	0.0953111		LRRFIP2	1.00103	0.0557197	0.923157	0.0206595	0.5072	0.107541	0.784014	0.0678208
	RP3-512B11.3	1.00702	0.14412	0.582026	0.0145208	0.407679	0.158169	0.597438	0.0968028		DSP	1.00025	0.027667	0.800418	0.0676678	0.394727	0.119	0.440807	0.0195754
	CTD-2331H12.7	1.00154	0.067673	0.896713	0.0521137	0.428497	0.0841258	0.585344	0.00338118		ZNF816	1.00248	0.0848671	0.833136	0.0740153	0.401393	0.107769	0.504573	0.0508883
	CTD-3126B10.4	1.00032	0.0306993	0.859108	0.147024	0.426059	0.0749684	0.547631	0.0644294		KCTD5	1.02282	0.252638	1.53011	0.19829	0.604906	0.0706528	1.21881	0.0584741
	RP11-74C13.4	1.00214	0.0812352	0.888884	0.102437	0.395496	0.0437334	0.536662	0.0571757		ETNK2	1.00018	0.0235987	0.180849	0.0267728	0.370951	0.0336516	0.133223	0.0458568
	NSMCE2	1.00072	0.0464642	0.477785	0.0753914	0.385449	0.0696736	0.528039	0.0502937		KIAA0196	1.00106	0.0569236	0.672546	0.0254842	0.487331	0.0408388	0.3394	0.0283793
	NSMCE2	1.00072	0.0464642	0.477785	0.0753914	0.385449	0.0696736	0.528039	0.0502937		KIAA0196	1.00106	0.0569236	0.672546	0.0254842	0.487331	0.0408388	0.3394	0.0283793
	XLOC_008559	1.00024	0.0267354	0.867551	0.103132	0.411072	0.105408	0.522127	0.0443539		ANKRD1	1.01627	0.227132	0.253172	0.00206521	0.345109	0.14655	0.264366	0.00521278
	CATG00000048772.1	1.00111	0.0578976	0.922084	0.0117918	0.684895	0.107826	0.502559	0.0628607		SLC1A4	1.00293	0.0928669	0.66957	0.107488	0.205611	0.0675854	0.145667	0.0186969
	RP11-437J19.1	1.0158	0.216591	1.20846	0.233982	1.0753	0.766658	0.484359	0.121557		MARCKS	1.00037	0.0334189	0.779087	0.0792298	0.553413	0.109752	0.351811	0.03724
	RP11-258F1.1	1.01425	0.214403	0.868746	0.273415	0.370905	0.110703	0.484279	0.0589163		ALKBH5	1.0021	0.0806353	1.67303	0.0602357	1.71254	0.296123	2.13827	0.0715297
	RP11-157P1.4	1.00135	0.0631479	0.468148	0.0504265	0.346837	0.0861795	0.4822	0.0197063		ADRM1	1.00096	0.0532375	0.856297	0.0633602	2.18355	0.33907	1.84901	0.108832
	KB-1460A1.5	1.00568	0.130493	0.298634	0.0211407	0.412695	0.0798124	0.481308	0.0579524		ZNF706	1.00292	0.0922893	0.57495	0.0341494	0.456269	0.0886306	0.506696	0.0255078
	CTC-297N7.7	1.00109	0.0567103	0.811083	0.105739	0.395794	0.0853225	0.480071	0.0664196		MYH3	1.00856	0.163549	0.896745	0.140534	1.90961	0.371101	0.993806	0.163993
	RP11-403A21.1	1.01753	0.220338	1.20376	0.543963	0.554163	0.169638	0.476046	0.118022		LAMA3	1.00117	0.0586644	1.34556	0.0635951	0.110587	0.0145092	0.227765	0.0220994
	RP11-798M19.6	1.0011	0.0580212	0.337176	0.030243	0.436765	0.169679	0.466793	0.0764306		SAP30	1.00018	0.0232629	0.466809	0.0284583	0.769962	0.192816	0.656963	0.0155053
	AC005264.2	1.0012	0.0597732	0.847242	0.0936921	0.394836	0.0794505	0.46613	0.0445816		GNA15	1.00028	0.0290376	1.0572	0.079237	0.281661	0.0529036	0.428872	0.0227318
	CATG00000051748.1	1.0003	0.0299487	0.92361	0.0663129	0.532316	0.0564732	0.465569	0.0544273		IRS1	1.01097	0.176275	0.298878	0.071131	0.235761	0.00354458	0.245125	0.00483339
	RP11-378A13.2	1.00563	0.133111	1.07489	0.397111	0.439228	0.00660365	0.456675	0.00900473		CTDSP1	1.00171	0.0712646	0.950896	0.284901	2.01107	0.453238	1.39165	0.0645419
	RP11-620J15.3	1.00076	0.0474742	0.359619	0.114949	0.404176	0.0384324	0.456286	0.158747		XRCC6BP1	1.00088	0.0516371	1.23165	0.14864	2.03251	0.335628	1.34974	0.080508
	CATG00000028064.1	1.00561	0.131487	1.25894	0.479281	0.236743	0.0144891	0.45627	0.00586267		MPHOSPH6	1.00195	0.0776113	2.00357	0.236229	0.850178	0.21003	2.2722	0.158076
	LINC01125	1.00062	0.0433098	0.650466	0.191068	0.534885	0.155885	0.455803	0.146079		ACTR1B	1.00022	0.0257637	1.04175	0.0474564	1.06022	0.243725	0.481302	0.0201194
	CATG00000069800.1	1.00188	0.0747833	1.13134	0.230849	0.490499	0.025972	0.45392	0.0651012		ANK2	1.02344	0.277129	0.415547	0.144979	0.900233	0.413786	0.34345	0.00677217
	TRERNA1	1.0063	0.134923	1.36471	0.646861	0.56935	0.122991	0.451285	0.144937		UBE2V1	1.00005	0.0127719	0.706663	0.0964635	0.341179	0.0766825	0.616927	0.01095
	CATG00000021639.1	1.00034	0.0319217	1.12601	0.33738	0.405649	0.054308	0.448888	0.0657735		IRF2BPL	1.00258	0.0886483	0.823885	0.101868	0.487617	0.11742	0.535345	0.0562721
	AC053503.6	1.00053	0.0394758	0.864078	0.123557	0.426222	0.0650334	0.447732	0.0459269		DES	1.00208	0.0779315	0.399666	0.0195621	0.136307	0.00780443	0.0911808	0.0043363
	HCG11	1.00096	0.0534704	0.842893	0.114948	0.434697	0.0614715	0.445523	0.0605767		BTN1A1	1.00052	0.0392225	0.811615	0.184565	0.722603	0.160471	0.444684	0.0574238
	LOC101928034	1.11174	0.584358	1.331	0.173178	0.540335	0.0796085	0.438328	0.121893		S100A4	1.00173	0.0730492	0.980397	0.280211	2.64857	0.49018	2.26668	0.217075
	MIR22HG	1.00016	0.0222276	1.20636	0.106464	0.443358	0.0778084	0.438125	0.0275784		WDR81	1.02919	0.307824	1.03837	0.0692362	2.33868	0.341516	1.12169	0.014474
	RP11-326G21.1	1.01559	0.209711	0.644078	0.0135182	0.34309	0.0476629	0.430606	0.104368		PDE4DIP	1.00088	0.0518021	0.750257	0.0605914	0.992535	0.480674	0.416823	0.179722
	HCG9	1.00252	0.0872936	0.948039	0.245766	0.460726	0.0836789	0.41474	0.0460788		HLA-A	1.00034	0.0319142	0.447306	0.0152299	0.391357	0.0428401	0.380266	0.0123814
	RP11-385F5.5	1.00162	0.0694431	0.324598	0.0350257	0.399376	0.0576469	0.414538	0.0307647		LGALS8	1.00158	0.0697058	0.457778	0.114183	0.369368	0.0226702	0.626405	0.227077
	CATG00000053419.1	1.00178	0.0738917	0.868497	0.272161	0.365185	0.0738632	0.413867	0.0656004		NCOA3	1.00027	0.0281834	0.528607	0.0388918	0.314183	0.057611	0.372675	0.026129
	RP13-616I3.1	1.00134	0.0632216	0.614602	0.0131531	2.17373	0.443208	0.397565	0.0718078		BDH1	1.00125	0.0606985	0.792803	0.049659	1.21639	0.223459	0.338714	0.0223787
	RP3-483K16.4	1.03318	0.329132	0.386553	0.014046	0.470919	0.156785	0.393472	0.00775848		ELOVL5	1.00027	0.0283236	0.541587	0.0606777	0.406865	0.106629	0.626194	0.0260502
	C4B-AS1	1.00052	0.039269	1.03972	0.294086	0.389733	0.067679	0.393407	0.0565585		C4B	1.00252	0.088517	1.10942	0.180232	2.05375	0.313449	1.61924	0.026124
	CCND2-AS1	1.00383	0.105272	0.800113	0.0946825	0.981266	0.299531	0.37567	0.195649		CCND2	1.00708	0.141922	0.350888	0.0179184	0.367176	0.0670767	0.299686	0.00627537
	DLGAP1-AS2	1.00109	0.057524	1.01291	0.245293	0.488834	0.0610978	0.351336	0.0779297		DLGAP1	1.00994	0.178675	0.888877	0.169561	3.20324	0.63419	0.852512	0.0517095
	RP11-458N5.1	1.01073	0.17405	0.254962	0.0281944	0.842311	0.257372	0.328292	0.134852		DNMT3A	1.00005	0.0119063	0.668459	0.0181064	1.2584	0.296159	0.414921	0.033204
	RP11-256I23.3	1.00481	0.117523	1.87574	0.195663	0.838021	0.290149	0.297704	0.118284		SLC4A3	1.00415	0.110312	1.04769	0.0569235	0.474627	0.0685046	0.353002	0.0395927
	LINC01730	1.0016	0.0688299	0.274316	0.032357	0.164319	0.0090802	0.279847	0.0144679		CDC25B	1.00046	0.0371493	0.442021	0.0348085	0.235111	0.039845	0.521314	0.0288324
	RP11-323N12.5	1.00002	0.00707011	1.57797	1.69344	0.369508	0.123481	0.273447	0.056776		TIMP2	1.0001	0.0173612	0.450636	0.0351592	0.122285	0.0239566	0.125106	0.00962089
	AC007879.6	1.00742	0.151083	1.45964	0.149141	0.272401	0.0852639	0.269134	0.11254		KLF7	1.00081	0.0497927	1.40182	0.0629617	0.579507	0.114149	0.591604	0.0422916
	RP11-507M3.1	1.0074	0.145018	0.633715	0.236413	1.07161	0.701548	0.259825	0.106242		FAM228B	1.00128	0.062635	0.294573	0.00235995	0.351721	0.0952067	0.30757	0.00606468
	RP11-190A12.8	1.01111	0.188094	0.512824	0.219419	0.299799	0.0201683	0.243812	0.0221791		VSIG8	1.00079	0.0486274	0.718896	0.147845	0.557671	0.0789127	0.512685	0.18579
	CATG00000042058.1	1.00274	0.0909104	0.598181	0.0490758	0.388683	0.0885637	0.237407	0.0475883		RHOB	1.00199	0.0777934	4.44508	0.367598	1.78625	0.292272	4.36309	0.303663
	FAM13A-AS1	1.00566	0.127732	0.526058	0.0626451	0.281285	0.0565015	0.233449	0.00959741		FAM13A	1.02652	0.291426	1.52701	0.491962	3.17904	1.70593	1.0756	0.194034
	RP11-137H2.6	1.0041	0.109196	1.15401	0.0836952	0.096139	0.00732094	0.217448	0.0186834		FAM213A	1.00708	0.144394	1.00576	0.0918161	0.106746	0.0142985	0.384737	0.0459898
	AC006262.5	1.00235	0.0835128	0.361707	0.0985161	0.125646	0.029833	0.204347	0.0340013		IGFL1	1.00829	0.155683	0.350667	0.181644	0.247084	0.0599319	1.65318	0.0958217
	SNHG18	1.00721	0.146081	0.08018	0.0254553	0.109489	0.0348496	0.16477	0.116294		SEMA5A	1.01563	0.208484	0.38939	0.130224	1.52773	0.404132	10.4101	0.605465
											RARRES1	1.2697	1.08991	1.19648	0.263128	19.4986	4.89491	24.5803	2.03759

## Sheet: Copy of Averages
		10A	AT1	DCIS	CA1
	RP11-107N15.1	1.06822	1.08094	1.75258	15.8184
	RP11-674N23.1	1.22456	6.76153	0.527087	9.68915
	CTD-2033D15.1	1.00104	1.38982	2.41594	4.91754
	RP11-379F4.4	1.00719	0.941934	4.60795	4.42239
	NKILA	1.00464	1.87176	0.382076	4.23427
	FAM83H-AS1	1.00016	5.33715	5.90687	4.22287
	RP11-61F12.1	1.03831	0.977293	6.99722	3.80698
	Z83851.1	1.01191	0.752968	2.43162	3.79553
	HOXA11-AS	1.00023	0.618232	2.20243	3.6311
	CATG00000062072.1	1.01315	0.934392	5.2153	3.56008
	AK056098	1.00154	2.46404	0.420419	3.38717
	AK056098	1.00154	2.46404	0.420419	3.38717
	HOTAIR	1.00768	4.8606	1.75775	3.38306
	RP11-103H7.5	1.00112	1.75528	2.0531	3.37876
	RP11-303E16.3	1.00183	1.10069	1.006	3.29097
	CTD-2127H9.1	1.00071	1.09788	0.458593	3.2611
	RP11-346D6.6	1.0028	1.11798	0.855376	3.10144
	RP11-290L1.3	1.00152	2.39013	2.97276	3.08129
	LINC01057	1.00017	1.70846	1.65039	3.01206
	LINC01057	1.00017	1.70846	1.65039	3.01206
	AC002480.3	1.01761	0.827526	1.15174	2.67461
	RP11-77A13.1	1.00577	0.749699	1.50101	2.66842
	RP4-549L20.3	1.00023	1.02498	0.968535	2.60165
	AC068580.7	1.03055	1.43328	2.89304	2.57208
	RP11-463O12.3	1.00489	2.2705	1.75993	2.5667
	LINC01057	1.02634	1.65866	1.54854	2.4867
	MYLK-AS1	1.00042	0.994168	0.834687	2.47953
	RP11-525A16.4	1.01022	2.0496	1.77005	2.39691
	RP11-525A16.4	1.01022	2.0496	1.77005	2.39691
	GFOD1-AS1	1.0055	1.05507	1.60604	2.20822
	AC093702.1	1.00121	1.15641	2.72384	2.15214
	RP11-560J1.2	1.00184	0.792063	0.747782	2.13709
	NR2F1-AS1	1.00132	1.8852	3.66692	2.10838
	CATG00000069061.1	1.00101	0.860487	2.67028	2.08913
	CATG00000095263.1	1.00062	0.985849	2.36221	2.08817
	RP1-56K13.2	1.00003	1.00203	2.96326	2.04828
	SNORD3B-2	1.02117	0.932699	1.88216	2.03248
	SRGAP3-AS3	1.04467	1.36598	2.26945	1.95379
	RP11-473M20.7	1.0022	0.982305	3.06329	1.95013
	CALML3-AS1	1.00247	1.188	4.69401	1.9417
	AC012507.3	1.00073	1.0845	2.05572	1.9027
	RP11-174I12.2	1.01141	0.901696	2.58229	1.87071
	RP11-409K20.6	1.00193	1.15257	2.6258	1.7069
	RP1-170O19.14	1.00022	1.05217	2.24002	1.70105
	RP11-64K12.9	1.00041	1.14567	2.55587	1.70057
	CTD-2024P10.1	1.00269	1.09493	2.28036	1.68396
	RP11-875O11.3	1.00257	0.918014	1.87509	1.68181
	AC068499.10	1.00005	0.990874	2.01771	1.64825
	RP11-285F7.2	1.00278	0.359693	1.68171	1.64355
	RP11-220I1.1	1.00017	1.67954	0.764347	1.64022
	LINC00472	1.00355	1.12782	2.31475	1.62464
	CATG00000053405.1	1.00346	1.03024	2.07715	1.60958
	CTA-126B4.7	1.00135	0.817007	1.82365	1.58506
	RP1-102K2.8	1.00647	1.08312	2.78625	1.56926
	HCG9	1.0124	1.0053	2.0629	1.55901
	AC034220.3	1.0076	1.06632	2.96277	1.55838
	RP11-74K11.2	1.00252	1.13067	2.34264	1.47356
	LINC01038	1.03107	1.34074	2.10452	1.45412
	CATG00000082768.1	1.00024	1.10231	2.10218	1.44972
	RP11-644K8.1	1.00493	1.12237	2.35951	1.38195
	KBTBD11-OT1	1.02668	0.914646	2.51153	1.36934
	RP11-344E13.3	1.00117	1.19747	2.34731	1.26199
	RP11-420L9.5	1.0003	2.00762	0.670249	1.23027
	LINC00677	1.00216	0.720999	1.48094	1.21379
	CATG00000053438.1	1.01227	0.575404	1.32356	1.16196
	CATG00000021837.1	1.00199	1.29011	2.33429	1.1503
	RP11-94A24.1	1.00006	0.823002	1.94382	1.12896
	RP11-798M19.6	1.0037	6.8188	3.59887	1.12866
	CTB-43E15.4	1.04472	2.24943	2.90508	1.11656
	RP4-612B15.3	1.00786	1.24143	2.27403	1.10986
	RP11-14N7.2	1.00009	0.834098	0.49194	0.982642
	RP11-149I23.3	1.00176	1.79534	0.456829	0.978425
	RP5-1028K7.2	1.01039	1.45885	0.709012	0.922845
	ZFAS1	1.00017	0.653754	0.461887	0.905978
	RP11-131L23.1	1.00189	1.41109	0.598018	0.899394
	RP11-490M8.1	1.00112	0.457854	0.814808	0.887376
	WIPI1	1.00301	1.01463	0.992258	0.868553
	ZFAS1	1.00087	0.737299	0.499351	0.860674
	UBAC2	1.00084	0.763428	0.458939	0.816384
	CATG00000078011.1	1.00051	0.629424	0.233332	0.708468
	CAPN10-AS1	1.00332	1.80687	0.809144	0.668596
	CATG00000027002.1	1.00046	0.815254	0.450241	0.665095
	RP11-309G3.3	1.01038	0.688392	0.332614	0.651403
	EGFR-AS1	1.00013	1.28079	0.373573	0.647569
	LINC00205	1.00115	0.80888	0.429194	0.634733
	CATG00000058427.1	1.00184	1.03586	0.472606	0.61537
	BCYRN1	1.0008	0.956938	0.646268	0.609234
	RP11-662M24.2	1.00088	0.304354	0.415724	0.600426
	RP11-285J16.1	1.00098	0.901415	0.492376	0.597573
	RP3-512B11.3	1.00702	0.582026	0.407679	0.597438
	CTD-2331H12.7	1.00154	0.896713	0.428497	0.585344
	CTD-3126B10.4	1.00032	0.859108	0.426059	0.547631
	RP11-74C13.4	1.00214	0.888884	0.395496	0.536662
	NSMCE2	1.00072	0.477785	0.385449	0.528039
	NSMCE2	1.00072	0.477785	0.385449	0.528039
	XLOC_008559	1.00024	0.867551	0.411072	0.522127
	CATG00000048772.1	1.00111	0.922084	0.684895	0.502559
	RP11-437J19.1	1.0158	1.20846	1.0753	0.484359
	RP11-258F1.1	1.01425	0.868746	0.370905	0.484279
	RP11-157P1.4	1.00135	0.468148	0.346837	0.4822
	KB-1460A1.5	1.00568	0.298634	0.412695	0.481308
	CTC-297N7.7	1.00109	0.811083	0.395794	0.480071
	RP11-403A21.1	1.01753	1.20376	0.554163	0.476046
	RP11-798M19.6	1.0011	0.337176	0.436765	0.466793
	AC005264.2	1.0012	0.847242	0.394836	0.46613
	CATG00000051748.1	1.0003	0.92361	0.532316	0.465569
	RP11-378A13.2	1.00563	1.07489	0.439228	0.456675
	RP11-620J15.3	1.00076	0.359619	0.404176	0.456286
	CATG00000028064.1	1.00561	1.25894	0.236743	0.45627
	LINC01125	1.00062	0.650466	0.534885	0.455803
	CATG00000069800.1	1.00188	1.13134	0.490499	0.45392
	TRERNA1	1.0063	1.36471	0.56935	0.451285
	CATG00000021639.1	1.00034	1.12601	0.405649	0.448888
	AC053503.6	1.00053	0.864078	0.426222	0.447732
	HCG11	1.00096	0.842893	0.434697	0.445523
	LOC101928034	1.11174	1.331	0.540335	0.438328
	MIR22HG	1.00016	1.20636	0.443358	0.438125
	RP11-326G21.1	1.01559	0.644078	0.34309	0.430606
	HCG9	1.00252	0.948039	0.460726	0.41474
	RP11-385F5.5	1.00162	0.324598	0.399376	0.414538
	CATG00000053419.1	1.00178	0.868497	0.365185	0.413867
	RP13-616I3.1	1.00134	0.614602	2.17373	0.397565
	RP3-483K16.4	1.03318	0.386553	0.470919	0.393472
	C4B-AS1	1.00052	1.03972	0.389733	0.393407
	CCND2-AS1	1.00383	0.800113	0.981266	0.37567
	DLGAP1-AS2	1.00109	1.01291	0.488834	0.351336
	RP11-458N5.1	1.01073	0.254962	0.842311	0.328292
	RP11-256I23.3	1.00481	1.87574	0.838021	0.297704
	LINC01730	1.0016	0.274316	0.164319	0.279847
	RP11-323N12.5	1.00002	1.57797	0.369508	0.273447
	AC007879.6	1.00742	1.45964	0.272401	0.269134
	RP11-507M3.1	1.0074	0.633715	1.07161	0.259825
	RP11-190A12.8	1.01111	0.512824	0.299799	0.243812
	CATG00000042058.1	1.00274	0.598181	0.388683	0.237407
	FAM13A-AS1	1.00566	0.526058	0.281285	0.233449
	RP11-137H2.6	1.0041	1.15401	0.096139	0.217448
	AC006262.5	1.00235	0.361707	0.125646	0.204347
	SNHG18	1.00721	0.08018	0.109489	0.16477
