# Supplementary material for: Cis-acting super-enhancer lncRNAs as biomarkers to early-stage breast cancer
Source: Breast Cancer Res. 2021 Oct 30;23:101. doi: 10.1186/s13058-021-01479-8 (PMC8557595; doi:10.1186/s13058-021-01479-8)
Supplement: Supplementary file 6 — Additional file 6: Table S3: 27 SE-lncRNAs, their associated gene, and all mRNAs correlated within the TANRIC database with their Pearson Correlation Coefficient that met our threshold. [file 13058_2021_1479_MOESM6_ESM.xlsx]

## Sheet: 11 most promising SE-lncRNAs
SE-lncRNA		Associated mRNA		Correlated mRNA in Patient Samples from TANRIC with Pearson Correlation Coefficient
Up-regulated
FAM83H-AS1		FAM83H		FAM83H	0.697
				PTK2	0.69
				ZNF623	0.684
				C8orf33	0.682
				ZNF7	0.682
HOTAIR		HOXC11		HOXC11	0.864
				HOXC10	0.727
				HOXC13	0.684
				HOXC4	0.547
				HOXC12	0.529
CTD-2127H9.1		OSMR		OSMR	0.672
LINC01057		SLC44A3		SLC44A3	0.641
		CNN3		CNN3	0.571
				ACVR1	0.501
NR2F1-AS1		NR2F1		NR2F1	0.832
				NDN	0.697
				MSRB3	0.688
				PDGFRB	0.681
				C10orf72	0.675
HOXA11-AS		HOXA11		HOXA11	0.887
				TMEM90B	0.646
				COL5A1	0.642
				BGN	0.638
				OLFML2B	0.638
RP11-379F4.4		RARRES1		RARRES1	0.654
Down-regulated
KB-1460A1.5		ZNF706		ZNF34	0.524
				YWHAZ	0.521
				ZNF706	0.515
RP11-403A21.1		LAMA3		LAMA3	0.694
				ANKRD29	0.583
RP3-483K16.4		ELOVL5		ELOVL5	0.779		FANCA	-0.516
				GCM1	0.559		MCM10	-0.515
				SUSD3	0.552		CENPN	-0.514
				TUBA3E	0.551		CCNA2	-0.503
				RAI2	0.545
SNHG18		SEMA5A		SEMA5A	0.554

## Sheet: 16  remaining SE-lncRNAs 
SE-lncRNA		Associated mRNA		Correlated mRNA in Patient Samples from TANRIC with Pearson Correlation Coefficient
Up-regulated
CTD-2033D15.1		THBS1		None
RP11-303E16.3		CENPN		None
RP11-346D6.6		DKK1		DKK1	0.47
RP11-560J1.2		JARID2		LOC100270746	0.506
PCAT1		POU5F1B		None
RP11-61F12.1		COTL1		FCRL1	0.584		FCRL3	0.556		ACAP1	0.546		SLFN12L	0.53		TRAF1	0.525		AKNA	0.519		SIT1	0.517
				MS4A1	0.582		IKZF1	0.556		SPIB	0.546		C11orf21	0.529		CD247	0.524		SP140	0.519		SPOCK2	0.517
				PARP15	0.578		CXCR5	0.554		CD5	0.545		CCR2	0.529		IL18RAP	0.524		IL10RA	0.518		SASH3	0.516
				ZNF831	0.575		SLAMF6	0.553		BEND4	0.544		PTPN7	0.529		CR2	0.522		ARHGAP30	0.517		FAM129C	0.515
				PRKCB	0.563		BTLA	0.552		SH2D1A	0.543		MAP4K1	0.528		CD40LG	0.521		CARD11	0.517		LTA	0.515
				GPR174	0.562		IRF4	0.552		ZAP70	0.542		TREML2	0.527		NLRC3	0.521		CCR5	0.517		PTPN22	0.515
				GVIN1	0.561		BANK1	0.551		UBASH3A	0.541		NCR3	0.526		TBX21	0.521		CD226	0.517		CD27	0.514
				ITK	0.559		PYHIN1	0.551		CD19	0.54		PRKCQ	0.526		TCL1A	0.521		CD3E	0.517		KIAA0748	0.514
				PTPRC	0.559		LY9	0.55		TAGAP	0.54		CCR7	0.525		CD2	0.52		GFI1	0.517		CD48	0.513
				SLAMF1	0.559		C16orf54	0.547		TRAF3IP3	0.54		LCK	0.525		TTC24	0.52		PLA2G2D	0.517		CXCR6	0.513
				IL2RG	0.513		SIRPG	0.51		TXK	0.508		CD38	0.504		IL12RB1	0.5
				KLHL6	0.513		DOCK2	0.509		GAB3	0.507		AMICA1	0.503		P2RY8	0.5
				STAT4	0.513		EOMES	0.509		MPEG1	0.507		IPCEF1	0.503		POU2F2	0.5
				WDFY4	0.513		FGD2	0.509		BIN2	0.506		C17orf87	0.502		PRF1	0.5
				CD79A	0.512		RASGRP2	0.509		CD3D	0.506		TNFSF14	0.502		RASAL3	0.5
				GPR114	0.512		TBC1D10C	0.509		CXCR3	0.506		LRMP	0.501		RGL4	0.5
				TNFRSF13C	0.512		ZC3H12D	0.509		ICOS	0.506		ARHGAP25	0.5		SLAMF7	0.5
				POU2AF1	0.511		FYB	0.508		IRF8	0.506		CCR4	0.5
				EVI2B	0.51		KLRK1	0.508		C8orf80	0.505		GPR55	0.5
				MEI1	0.51		PLAC8	0.508		FCRL5	0.505		HLA-DOB	0.5
Down-regulated
RP11-157P1.4		ADRM1		LAMA5	0.523
				C16orf79	0.514
				DNASE1L2	0.509
RP11-326G21.1		PDE4DIP		None
RP11-620J15.3		XRCC6BP1		SPAG8	0.545
				NPHP1	0.54
LINC01125		ACTR1B		TTLL3	0.635
				AHSA2	0.599
				NKTR	0.598
				DMTF1	0.572
				MYO15B	0.572
HCG11		BTN1A1		ZNF532	0.563		AMOTL1	0.511		PABPC4L	0.5
				KIAA0754	0.54		ANKRD36BP1	0.504		ORMDL2	-0.507
				FAM126A	0.539		PROX1	0.502		COX6A1	-0.506
				PRKD3	0.531		SOCS5	0.501		COX17	-0.505
				MAML2	0.53		EGFR	0.5		NDUFA2	-0.502
MIR22HG		WDR81		BNC2	0.586		LRP1	0.563		FAM26E	0.553		RECK	0.544		ZEB1	0.537		POSTN	0.53		HMCN1	0.523
				TIMP2	0.586		MMP2	0.562		COL6A3	0.552		DAB2	0.542		HTRA1	0.536		COL1A2	0.528		SLIT3	0.523
				TSHZ3	0.586		DACT1	0.56		LOC399959	0.552		ECM2	0.542		SAMD4A	0.536		CDH11	0.527		ASAM	0.521
				GLT8D2	0.583		FBN1	0.56		CTSK	0.55		CXCL12	0.54		C10orf72	0.533		THBS2	0.526		CCRL1	0.521
				DCN	0.572		PDPN	0.559		ZFPM2	0.55		LUM	0.54		KIAA1462	0.533		CAMK2A	0.525		SGCD	0.521
				MSRB3	0.571		PRRX1	0.559		MXRA5	0.549		BICC1	0.539		COL3A1	0.532		ANTXR1	0.524		SPARC	0.52
				FSTL1	0.569		RASGRF2	0.559		CRISPLD2	0.548		OLFML1	0.539		COL5A2	0.532		FEZ1	0.524		CNRIP1	0.519
				FAP	0.566		ANGPTL2	0.557		HEG1	0.547		BTBD19	0.537		GALNTL2	0.532		GFPT2	0.524		SPON1	0.519
				FILIP1L	0.566		CCDC80	0.557		NEXN	0.547		LATS2	0.537		PDGFRA	0.532		ADAMTS6	0.523		PODN	0.518
				ADAM12	0.563		AXL	0.553		VGLL3	0.545		VCAN	0.537		CHSY3	0.53		C14orf37	0.523		ADAMTS2	0.517
				F13A1	0.517		NNMT	0.513		FGF1	0.51		MRVI1	0.506		FERMT2	0.502
				WISP1	0.516		PDGFRB	0.513		PCDH7	0.51		COL5A1	0.505		MRC2	0.502
				OLFML2B	0.515		ACVR1	0.512		TCF4	0.51		EVC	0.505		DGKI	0.501
				TGFBR2	0.515		GLIS3	0.512		DPYSL3	0.509		PDGFRL	0.505		PTRF	0.501
				ZEB2	0.515		LRRC32	0.512		GXYLT2	0.509		PLSCR4	0.505		COL1A1	0.5
				DSE	0.514		PTPN21	0.511		LOX	0.509		SRPX	0.505		CYS1	0.5
				GAS7	0.514		AKAP12	0.51		MAGEL2	0.509		OMD	0.504		NPR2	0.5
				LAMA4	0.514		ASPN	0.51		ARHGAP20	0.508		EFEMP2	0.503
				SERPINF1	0.514		CCDC36	0.51		LTBP2	0.507		NAP1L3	0.503
				CFH	0.513		COPZ2	0.51		SRPX2	0.507		FAT3	0.502
C4B-AS1		C4B		CYP21A2	0.747
				C4A	0.66
CCND2-AS1		CCND2		LOC399959	0.656
				NDN	0.646
				GLT8D2	0.637
				MSRB3	0.633
				JAM3	0.622
FAM13A-AS1		FAM13A		HERC3	0.57
				MASP2	0.529
				DNAH1	0.515
				ARGLU1	0.505
RP11-137H2.6		FAM213A		C10orf58	0.622
