# Supplementary material for: Cis-acting super-enhancer lncRNAs as biomarkers to early-stage breast cancer
Source: Breast Cancer Res. 2021 Oct 30;23:101. doi: 10.1186/s13058-021-01479-8 (PMC8557595; doi:10.1186/s13058-021-01479-8)
Supplement: Supplementary file 7 — Additional file 7: Table S4: Statistical significance for SE-lncRNAs and their associated mRNAs expression in our progression series characterized by one-way ANOVA with Tukey correction. All significant and non-significant results are shown. [file 13058_2021_1479_MOESM7_ESM.xlsx]

## Sheet: ANOVA with Tukey for Figure 4A
SE-lncRNA							Associated mRNA
FAM83H-AS1							FAM83H
Tukey's multiple comparisons test	Mean Diff.	95.00% CI of diff.	Below threshold?	Summary	Adjusted P Value		Tukey's multiple comparisons test	Mean Diff.	95.00% CI of diff.	Below threshold?	Summary	Adjusted P Value
MCF10A vs. AT1	-1.347	-3.430 to 0.7350	No	ns	0.3048		MCF10A vs. AT1	0.3768	0.2662 to 0.4873	Yes	***	<.001
MCF10A vs. DCIS	-1.89	-3.973 to 0.1920	No	ns	0.0847		MCF10A vs. DCIS	0.6026	0.4921 to 0.7132	Yes	***	<.001
MCF10A vs. CA1	-2.432	-4.514 to -0.3495	Yes	*	0.0179		MCF10A vs. CA1	0.5577	0.4471 to 0.6682	Yes	***	<.001
AT1 vs. DCIS	-0.5431	-2.626 to 1.539	No	ns	0.8884		AT1 vs. DCIS	0.2259	0.1153 to 0.3364	Yes	***	<.001
AT1 vs. CA1	-1.085	-3.167 to 0.9980	No	ns	0.4898		AT1 vs. CA1	0.1809	0.07034 to 0.2915	Yes	**	0.003
DCIS vs. CA1	-0.5414	-2.624 to 1.541	No	ns	0.8893		DCIS vs. CA1	-0.04496	-0.1555 to 0.06560	No	ns	0.586
HOTAIR							HOXC11
Tukey's multiple comparisons test	Mean Diff.	95.00% CI of diff.	Below threshold?	Summary	Adjusted P Value		Tukey's multiple comparisons test	Mean Diff.	95.00% CI of diff.	Below threshold?	Summary	Adjusted P Value
MCF10A vs. AT1	-3.853	-4.478 to -3.228	Yes	***	<.001		MCF10A vs. AT1	-0.3885	-1.507 to 0.7296	No	ns	0.692	A-B
MCF10A vs. DCIS	-0.7501	-1.375 to -0.1250	Yes	*	0.021		MCF10A vs. DCIS	-0.214	-1.332 to 0.9041	No	ns	0.925	A-C
MCF10A vs. CA1	-2.375	-3.000 to -1.750	Yes	***	<.001		MCF10A vs. CA1	-1.99	-3.108 to -0.8721	Yes	**	0.002	A-D
AT1 vs. DCIS	3.103	2.478 to 3.728	Yes	***	<.001		AT1 vs. DCIS	0.1745	-0.9436 to 1.293	No	ns	0.957	B-C
AT1 vs. CA1	1.478	0.8524 to 2.103	Yes	***	<.001		AT1 vs. CA1	-1.602	-2.720 to -0.4835	Yes	**	0.008	B-D
DCIS vs. CA1	-1.625	-2.250 to -1.000	Yes	***	<.001		DCIS vs. CA1	-1.776	-2.894 to -0.6580	Yes	**	0.004	C-D
CTD-2127H9							OSMR
Tukey's multiple comparisons test	Mean Diff.	95.00% CI of diff.	Below threshold?	Summary	Adjusted P Value		Tukey's multiple comparisons test	Mean Diff.	95.00% CI of diff.	Below threshold?	Summary	Adjusted P Value
MCF10A vs. AT1	-0.09717	-0.6082 to 0.4139	No	ns	0.926		MCF10A vs. AT1	-0.05532	-0.3529 to 0.2423	No	ns	0.931
MCF10A vs. DCIS	0.5421	0.03104 to 1.053	Yes	*	0.038		MCF10A vs. DCIS	0.07245	-0.2251 to 0.3700	No	ns	0.862
MCF10A vs. CA1	-2.26	-2.771 to -1.749	Yes	***	<.001		MCF10A vs. CA1	-1.785	-2.082 to -1.487	Yes	***	<.001
AT1 vs. DCIS	0.6393	0.1282 to 1.150	Yes	*	0.017		AT1 vs. DCIS	0.1278	-0.1698 to 0.4253	No	ns	0.546
AT1 vs. CA1	-2.163	-2.674 to -1.652	Yes	***	<.001		AT1 vs. CA1	-1.73	-2.027 to -1.432	Yes	***	<.001
DCIS vs. CA1	-2.803	-3.314 to -2.291	Yes	***	<.001		DCIS vs. CA1	-1.857	-2.155 to -1.560	Yes	***	<.001
LINC01057							SLC44A3
Tukey's multiple comparisons test	Mean Diff.	95.00% CI of diff.	Below threshold?	Summary	Adjusted P Value		Tukey's multiple comparisons test	Mean Diff.	95.00% CI of diff.	Below threshold?	Summary	Adjusted P Value
MCF10A vs. AT1	-0.7083	-1.723 to 0.3068	No	ns	0.194		MCF10A vs. AT1	-0.5395	-1.208 to 0.1293	No	ns	0.12
MCF10A vs. DCIS	-0.6502	-1.665 to 0.3649	No	ns	0.247		MCF10A vs. DCIS	-0.9892	-1.658 to -0.3204	Yes	**	0.006
MCF10A vs. CA1	-2.012	-3.027 to -0.9968	Yes	**	0.001		MCF10A vs. CA1	-1.721	-2.390 to -1.052	Yes	***	<.001
AT1 vs. DCIS	0.05806	-0.9571 to 1.073	No	ns	0.998		AT1 vs. DCIS	-0.4497	-1.118 to 0.2191	No	ns	0.216
AT1 vs. CA1	-1.304	-2.319 to -0.2885	Yes	*	0.014		AT1 vs. CA1	-1.182	-1.851 to -0.5130	Yes	**	0.002
DCIS vs. CA1	-1.362	-2.377 to -0.3465	Yes	*	0.011		DCIS vs. CA1	-0.7321	-1.401 to -0.06329	Yes	*	0.033
NR2F1-AS1							NR2F1
Tukey's multiple comparisons test	Mean Diff.	95.00% CI of diff.	Below threshold?	Summary	Adjusted P Value		Tukey's multiple comparisons test	Mean Diff.	95.00% CI of diff.	Below threshold?	Summary	Adjusted P Value
MCF10A vs. AT1	-0.8839	-1.955 to 0.1876	No	ns	0.11		MCF10A vs. AT1	-0.4032	-1.326 to 0.5193	No	ns	0.533
MCF10A vs. DCIS	-2.666	-3.737 to -1.594	Yes	***	<.001		MCF10A vs. DCIS	-2.476	-3.399 to -1.554	Yes	***	<.001
MCF10A vs. CA1	-1.107	-2.179 to -0.03560	Yes	*	0.043		MCF10A vs. CA1	-0.7465	-1.669 to 0.1759	No	ns	0.118
AT1 vs. DCIS	-1.782	-2.853 to -0.7102	Yes	**	0.003		AT1 vs. DCIS	-2.073	-2.996 to -1.151	Yes	***	<.001
AT1 vs. CA1	-0.2232	-1.295 to 0.8483	No	ns	0.907		AT1 vs. CA1	-0.3434	-1.266 to 0.5790	No	ns	0.648
DCIS vs. CA1	1.559	0.4871 to 2.630	Yes	**	0.007		DCIS vs. CA1	1.73	0.8073 to 2.652	Yes	**	0.001
HOXA11-AS							HOXA11
Tukey's multiple comparisons test	Mean Diff.	95.00% CI of diff.	Below threshold?	Summary	Adjusted P Value		Tukey's multiple comparisons test	Mean Diff.	95.00% CI of diff.	Below threshold?	Summary	Adjusted P Value
MCF10A vs. AT1	0.382	-0.3725 to 1.137	No	ns	0.42		MCF10A vs. AT1	-0.5874	-3.626 to 2.451	No	ns	0.923
MCF10A vs. DCIS	-1.202	-1.957 to -0.4477	Yes	**	0.004		MCF10A vs. DCIS	-10.27	-13.31 to -7.230	Yes	***	<.001
MCF10A vs. CA1	-2.631	-3.385 to -1.876	Yes	***	<.001		MCF10A vs. CA1	-16.23	-19.27 to -13.19	Yes	***	<.001
AT1 vs. DCIS	-1.584	-2.339 to -0.8297	Yes	***	<.001		AT1 vs. DCIS	-9.681	-12.72 to -6.642	Yes	***	<.001
AT1 vs. CA1	-3.013	-3.767 to -2.258	Yes	***	<.001		AT1 vs. CA1	-15.64	-18.68 to -12.60	Yes	***	<.001
DCIS vs. CA1	-1.429	-2.183 to -0.6741	Yes	**	0.001		DCIS vs. CA1	-5.96	-8.998 to -2.921	Yes	**	0.001
RP11-379F4.4							RARRES1
Tukey's multiple comparisons test	Mean Diff.	95.00% CI of diff.	Below threshold?	Summary	Adjusted P Value		Tukey's multiple comparisons test	Mean Diff.	95.00% CI of diff.	Below threshold?	Summary	Adjusted P Value
MCF10A vs. AT1	0.06526	-3.088 to 3.219	No	ns	>.999		MCF10A vs. AT1	0.07322	-7.012 to 7.158	No	ns	>.999
MCF10A vs. DCIS	-3.601	-6.754 to -0.4475	Yes	*	0.027		MCF10A vs. DCIS	-18.23	-25.31 to -11.14	Yes	***	<.001
MCF10A vs. CA1	-3.415	-6.568 to -0.2619	Yes	*	0.034		MCF10A vs. CA1	-23.31	-30.40 to -16.23	Yes	***	<.001
AT1 vs. DCIS	-3.666	-6.819 to -0.5127	Yes	*	0.024		AT1 vs. DCIS	-18.3	-25.39 to -11.22	Yes	***	<.001
AT1 vs. CA1	-3.48	-6.634 to -0.3272	Yes	*	0.031		AT1 vs. CA1	-23.38	-30.47 to -16.30	Yes	***	<.001
DCIS vs. CA1	0.1856	-2.968 to 3.339	No	ns	0.997		DCIS vs. CA1	-5.082	-12.17 to 2.003	No	ns	0.178
KB-1460A1.5							ZNF706
Tukey's multiple comparisons test	Mean Diff.	95.00% CI of diff.	Below threshold?	Summary	Adjusted P Value		Tukey's multiple comparisons test	Mean Diff.	95.00% CI of diff.	Below threshold?	Summary	Adjusted P Value
MCF10A vs. AT1	0.707	0.4914 to 0.9227	Yes	****	<0.0001		MCF10A vs. AT1	0.428	0.2517 to 0.6043	Yes	***	<.001
MCF10A vs. DCIS	0.593	0.3774 to 0.8086	Yes	***	0.0001		MCF10A vs. DCIS	0.5467	0.3703 to 0.7230	Yes	***	<.001
MCF10A vs. CA1	0.5244	0.3087 to 0.7400	Yes	***	0.0002		MCF10A vs. CA1	0.4962	0.3199 to 0.6725	Yes	***	<.001
AT1 vs. DCIS	-0.1141	-0.3297 to 0.1016	No	ns	0.3858		AT1 vs. DCIS	0.1187	-0.05764 to 0.2950	No	ns	0.215
AT1 vs. CA1	-0.1827	-0.3983 to 0.03296	No	ns	0.0998		AT1 vs. CA1	0.06825	-0.1081 to 0.2446	No	ns	0.621
DCIS vs. CA1	-0.06861	-0.2842 to 0.1470	No	ns	0.7437		DCIS vs. CA1	-0.05043	-0.2267 to 0.1259	No	ns	0.797
RP11-403A21.1							LAMA3
Tukey's multiple comparisons test	Mean Diff.	95.00% CI of diff.	Below threshold?	Summary	Adjusted P Value		Tukey's multiple comparisons test	Mean Diff.	95.00% CI of diff.	Below threshold?	Summary	Adjusted P Value
MCF10A vs. AT1	-0.1862	-0.9997 to 0.6272	No	ns	0.881		MCF10A vs. AT1	-0.3444	-0.4627 to -0.2261	Yes	***	<.001
MCF10A vs. DCIS	0.4634	-0.3501 to 1.277	No	ns	0.33		MCF10A vs. DCIS	0.8906	0.7723 to 1.009	Yes	***	<.001
MCF10A vs. CA1	0.5415	-0.2720 to 1.355	No	ns	0.222		MCF10A vs. CA1	0.7734	0.6551 to 0.8917	Yes	***	<.001
AT1 vs. DCIS	0.6496	-0.1639 to 1.463	No	ns	0.124		AT1 vs. DCIS	1.235	1.117 to 1.353	Yes	***	<.001
AT1 vs. CA1	0.7277	-0.08575 to 1.541	No	ns	0.081		AT1 vs. CA1	1.118	0.9995 to 1.236	Yes	***	<.001
DCIS vs. CA1	0.07812	-0.7353 to 0.8916	No	ns	0.989		DCIS vs. CA1	-0.1172	-0.2355 to 0.001098	No	ns	0.052
RP3-483K16.4							ELOVL5
Tukey's multiple comparisons test	Mean Diff.	95.00% CI of diff.	Below threshold?	Summary	Adjusted P Value		Tukey's multiple comparisons test	Mean Diff.	95.00% CI of diff.	Below threshold?	Summary	Adjusted P Value
MCF10A vs. AT1	0.6466	0.1695 to 1.124	Yes	*	0.011		MCF10A vs. AT1	0.4587	0.2906 to 0.6268	Yes	***	<.001
MCF10A vs. DCIS	0.5623	0.08518 to 1.039	Yes	*	0.023		MCF10A vs. DCIS	0.5934	0.4253 to 0.7615	Yes	***	<.001
MCF10A vs. CA1	0.6397	0.1626 to 1.117	Yes	*	0.011		MCF10A vs. CA1	0.3741	0.2060 to 0.5422	Yes	***	<.001
AT1 vs. DCIS	-0.08437	-0.5614 to 0.3927	No	ns	0.939		AT1 vs. DCIS	0.1347	-0.03338 to 0.3028	No	ns	0.123
AT1 vs. CA1	-0.006919	-0.4840 to 0.4702	No	ns	>.999		AT1 vs. CA1	-0.08461	-0.2527 to 0.08349	No	ns	0.424
DCIS vs. CA1	0.07745	-0.3996 to 0.5545	No	ns	0.952		DCIS vs. CA1	-0.2193	-0.3874 to -0.05123	Yes	*	0.013
SNHG18							SEMA5A
Tukey's multiple comparisons test	Mean Diff.	95.00% CI of diff.	Below threshold?	Summary	Adjusted P Value		Tukey's multiple comparisons test	Mean Diff.	95.00% CI of diff.	Below threshold?	Summary	Adjusted P Value
MCF10A vs. AT1	0.927	0.6765 to 1.178	Yes	***	<.001		MCF10A vs. AT1	0.6262	-0.3782 to 1.631	No	ns	0.265
MCF10A vs. DCIS	0.8977	0.6472 to 1.148	Yes	***	<.001		MCF10A vs. DCIS	-0.5121	-1.517 to 0.4924	No	ns	0.414
MCF10A vs. CA1	0.8424	0.5919 to 1.093	Yes	***	<.001		MCF10A vs. CA1	-9.395	-10.40 to -8.390	Yes	***	<.001
AT1 vs. DCIS	-0.02931	-0.2799 to 0.2212	No	ns	0.981		AT1 vs. DCIS	-1.138	-2.143 to -0.1339	Yes	*	0.028
AT1 vs. CA1	-0.08459	-0.3351 to 0.1660	No	ns	0.71		AT1 vs. CA1	-10.02	-11.03 to -9.016	Yes	***	<.001
DCIS vs. CA1	-0.05528	-0.3058 to 0.1953	No	ns	0.892		DCIS vs. CA1	-8.882	-9.887 to -7.878	Yes	***	<.001

## Sheet: ANOVA with Tukey for Figure 4B
SE-lncRNA							Associated mRNA
CTD-2033D15.1							THBS1
Tukey's multiple comparisons test	Mean Diff.	95.00% CI of diff.	Below threshold?	Summary	Adjusted P Value		Tukey's multiple comparisons test	Mean Diff.	95.00% CI of diff.	Below threshold?	Summary	Adjusted P Value
MCF10A vs. AT1	-0.3888	-1.038 to 0.2608	No	ns	0.2938		MCF10A vs. AT1	-0.5313	-0.9435 to -0.1191	Yes	*	0.014
MCF10A vs. DCIS	-1.415	-2.064 to -0.7653	Yes	***	0.0005		MCF10A vs. DCIS	-1.065	-1.477 to -0.6529	Yes	***	<.001
MCF10A vs. CA1	-3.917	-4.566 to -3.267	Yes	****	<0.0001		MCF10A vs. CA1	-2.752	-3.164 to -2.340	Yes	***	<.001
AT1 vs. DCIS	-1.026	-1.676 to -0.3765	Yes	**	0.0043		AT1 vs. DCIS	-0.5337	-0.9459 to -0.1215	Yes	*	0.014
AT1 vs. CA1	-3.528	-4.177 to -2.878	Yes	****	<0.0001		AT1 vs. CA1	-2.221	-2.633 to -1.808	Yes	***	<.001
DCIS vs. CA1	-2.502	-3.151 to -1.852	Yes	****	<0.0001		DCIS vs. CA1	-1.687	-2.099 to -1.275	Yes	***	<.001
RP11-303E16.3							CENPN
Tukey's multiple comparisons test	Mean Diff.	95.00% CI of diff.	Below threshold?	Summary	Adjusted P Value		Tukey's multiple comparisons test	Mean Diff.	95.00% CI of diff.	Below threshold?	Summary	Adjusted P Value
MCF10A vs. AT1	-0.09886	-0.5371 to 0.3393	No	ns	0.885		MCF10A vs. AT1	-0.1342	-0.4080 to 0.1395	No	ns	0.444
MCF10A vs. DCIS	-0.004174	-0.4424 to 0.4340	No	ns	>.999		MCF10A vs. DCIS	0.1152	-0.1586 to 0.3890	No	ns	0.561
MCF10A vs. CA1	-2.289	-2.727 to -1.851	Yes	***	<.001		MCF10A vs. CA1	-1.929	-2.203 to -1.655	Yes	***	<.001
AT1 vs. DCIS	0.09469	-0.3435 to 0.5329	No	ns	0.897		AT1 vs. DCIS	0.2494	-0.02433 to 0.5232	No	ns	0.075
AT1 vs. CA1	-2.19	-2.628 to -1.752	Yes	***	<.001		AT1 vs. CA1	-1.795	-2.069 to -1.521	Yes	***	<.001
DCIS vs. CA1	-2.285	-2.723 to -1.847	Yes	***	<.001		DCIS vs. CA1	-2.044	-2.318 to -1.770	Yes	***	<.001
RP11-346D6.6							DKK1
Tukey's multiple comparisons test	Mean Diff.	95.00% CI of diff.	Below threshold?	Summary	Adjusted P Value		Tukey's multiple comparisons test	Mean Diff.	95.00% CI of diff.	Below threshold?	Summary	Adjusted P Value
MCF10A vs. AT1	-0.1152	-0.4776 to 0.2472	No	ns	0.744		MCF10A vs. AT1	-0.3372	-0.7827 to 0.1083	No	ns	0.149
MCF10A vs. DCIS	0.1474	-0.2150 to 0.5098	No	ns	0.586		MCF10A vs. DCIS	0.317	-0.1285 to 0.7625	No	ns	0.182
MCF10A vs. CA1	-2.099	-2.461 to -1.736	Yes	***	<.001		MCF10A vs. CA1	-1.017	-1.463 to -0.5715	Yes	***	<.001
AT1 vs. DCIS	0.2626	-0.09978 to 0.6250	No	ns	0.172		AT1 vs. DCIS	0.6542	0.2087 to 1.100	Yes	**	0.007
AT1 vs. CA1	-1.983	-2.346 to -1.621	Yes	***	<.001		AT1 vs. CA1	-0.6799	-1.125 to -0.2343	Yes	**	0.005
DCIS vs. CA1	-2.246	-2.608 to -1.884	Yes	***	<.001		DCIS vs. CA1	-1.334	-1.780 to -0.8886	Yes	***	<.001
RP11-560J1.2							JARID2
Tukey's multiple comparisons test	Mean Diff.	95.00% CI of diff.	Below threshold?	Summary	Adjusted P Value		Tukey's multiple comparisons test	Mean Diff.	95.00% CI of diff.	Below threshold?	Summary	Adjusted P Value
MCF10A vs. AT1	0.2098	-0.2178 to 0.6374	No	ns	0.444		MCF10A vs. AT1	-0.1362	-0.6355 to 0.3632	No	ns	0.818
MCF10A vs. DCIS	0.2541	-0.1735 to 0.6816	No	ns	0.299		MCF10A vs. DCIS	-0.7208	-1.220 to -0.2215	Yes	**	0.007
MCF10A vs. CA1	-1.135	-1.563 to -0.7077	Yes	***	<.001		MCF10A vs. CA1	-1.254	-1.754 to -0.7549	Yes	***	<.001
AT1 vs. DCIS	0.04428	-0.3833 to 0.4719	No	ns	0.986		AT1 vs. DCIS	-0.5846	-1.084 to -0.08530	Yes	*	0.023
AT1 vs. CA1	-1.345	-1.773 to -0.9175	Yes	***	<.001		AT1 vs. CA1	-1.118	-1.617 to -0.6187	Yes	***	<.001
DCIS vs. CA1	-1.389	-1.817 to -0.9617	Yes	***	<.001		DCIS vs. CA1	-0.5334	-1.033 to -0.03406	Yes	*	0.037
PCAT1							FAM84B
Tukey's multiple comparisons test	Mean Diff.	95.00% CI of diff.	Below threshold?	Summary	Adjusted P Value		Tukey's multiple comparisons test	Mean Diff.	95.00% CI of diff.	Below threshold?	Summary	Adjusted P Value
MCF10A vs. AT1	-0.7542	-1.357 to -0.1512	Yes	*	0.017		MCF10A vs. AT1	-1.198	-1.620 to -0.7755	Yes	***	<.001
MCF10A vs. DCIS	-1.052	-1.655 to -0.4490	Yes	**	0.002		MCF10A vs. DCIS	-0.3212	-0.7435 to 0.1011	No	ns	0.147
MCF10A vs. CA1	-2.378	-2.981 to -1.775	Yes	***	<.001		MCF10A vs. CA1	-1.672	-2.094 to -1.249	Yes	***	<.001
AT1 vs. DCIS	-0.2978	-0.9008 to 0.3052	No	ns	0.439		AT1 vs. DCIS	0.8765	0.4542 to 1.299	Yes	***	<.001
AT1 vs. CA1	-1.623	-2.226 to -1.020	Yes	***	<.001		AT1 vs. CA1	-0.4739	-0.8962 to -0.05163	Yes	*	0.029
DCIS vs. CA1	-1.326	-1.929 to -0.7227	Yes	***	<.001		DCIS vs. CA1	-1.35	-1.773 to -0.9281	Yes	***	<.001
RP11-61F12.1							COTL1
Tukey's multiple comparisons test	Mean Diff.	95.00% CI of diff.	Below threshold?	Summary	Adjusted P Value		Tukey's multiple comparisons test	Mean Diff.	95.00% CI of diff.	Below threshold?	Summary	Adjusted P Value
MCF10A vs. AT1	0.06102	-2.050 to 2.172	No	ns	>.999		MCF10A vs. AT1	-0.3363	-0.6806 to 0.008025	No	ns	0.056
MCF10A vs. DCIS	-5.959	-8.070 to -3.848	Yes	***	<.001		MCF10A vs. DCIS	0.5764	0.2321 to 0.9207	Yes	**	0.003
MCF10A vs. CA1	-2.769	-4.880 to -0.6574	Yes	*	0.013		MCF10A vs. CA1	-1.343	-1.687 to -0.9985	Yes	***	<.001
AT1 vs. DCIS	-6.02	-8.131 to -3.909	Yes	***	<.001		AT1 vs. DCIS	0.9127	0.5684 to 1.257	Yes	***	<.001
AT1 vs. CA1	-2.83	-4.941 to -0.7184	Yes	*	0.011		AT1 vs. CA1	-1.007	-1.351 to -0.6622	Yes	***	<.001
DCIS vs. CA1	3.19	1.079 to 5.302	Yes	**	0.006		DCIS vs. CA1	-1.919	-2.264 to -1.575	Yes	***	<.001
RP11-157P1.4							ADRM1
Tukey's multiple comparisons test	Mean Diff.	95.00% CI of diff.	Below threshold?	Summary	Adjusted P Value		Tukey's multiple comparisons test	Mean Diff.	95.00% CI of diff.	Below threshold?	Summary	Adjusted P Value
MCF10A vs. AT1	0.5332	0.3766 to 0.6898	Yes	****	<0.0001		MCF10A vs. AT1	0.1447	-0.3333 to 0.6226	No	ns	0.77
MCF10A vs. DCIS	0.6545	0.4979 to 0.8111	Yes	****	<0.0001		MCF10A vs. DCIS	-1.183	-1.661 to -0.7046	Yes	***	<.001
MCF10A vs. CA1	0.5191	0.3626 to 0.6757	Yes	****	<0.0001		MCF10A vs. CA1	-0.8481	-1.326 to -0.3701	Yes	**	0.002
AT1 vs. DCIS	0.1213	-0.03528 to 0.2779	No	ns	0.138		AT1 vs. DCIS	-1.327	-1.805 to -0.8493	Yes	***	<.001
AT1 vs. CA1	-0.01405	-0.1706 to 0.1425	No	ns	0.9911		AT1 vs. CA1	-0.9927	-1.471 to -0.5147	Yes	***	<.001
DCIS vs. CA1	-0.1354	-0.2919 to 0.02122	No	ns	0.0923		DCIS vs. CA1	0.3345	-0.1434 to 0.8125	No	ns	0.192
RP11-326G21.1							PDE4DIP
Tukey's multiple comparisons test	Mean Diff.	95.00% CI of diff.	Below threshold?	Summary	Adjusted P Value		Tukey's multiple comparisons test	Mean Diff.	95.00% CI of diff.	Below threshold?	Summary	Adjusted P Value
MCF10A vs. AT1	0.3715	0.05849 to 0.6845	Yes	*	0.022		MCF10A vs. AT1	0.2506	-0.4283 to 0.9296	No	ns	0.654
MCF10A vs. DCIS	0.6725	0.3595 to 0.9855	Yes	***	<.001		MCF10A vs. DCIS	0.008347	-0.6706 to 0.6873	No	ns	>.999
MCF10A vs. CA1	0.585	0.2720 to 0.8980	Yes	**	0.001		MCF10A vs. CA1	0.5841	-0.09489 to 1.263	No	ns	0.094
AT1 vs. DCIS	0.301	-0.01203 to 0.6140	No	ns	0.059		AT1 vs. DCIS	-0.2423	-0.9212 to 0.4367	No	ns	0.676
AT1 vs. CA1	0.2135	-0.09955 to 0.5265	No	ns	0.207		AT1 vs. CA1	0.3334	-0.3455 to 1.012	No	ns	0.443
DCIS vs. CA1	-0.08752	-0.4005 to 0.2255	No	ns	0.808		DCIS vs. CA1	0.5757	-0.1032 to 1.255	No	ns	0.099
RP11-620J15.3							XRCC6BP1
Tukey's multiple comparisons test	Mean Diff.	95.00% CI of diff.	Below threshold?	Summary	Adjusted P Value		Tukey's multiple comparisons test	Mean Diff.	95.00% CI of diff.	Below threshold?	Summary	Adjusted P Value
MCF10A vs. AT1	0.6411	0.3728 to 0.9095	Yes	***	<.001		MCF10A vs. AT1	-0.2308	-0.7267 to 0.2651	No	ns	0.485
MCF10A vs. DCIS	0.5966	0.3282 to 0.8650	Yes	***	<.001		MCF10A vs. DCIS	-1.032	-1.528 to -0.5357	Yes	***	<.001
MCF10A vs. CA1	0.5445	0.2761 to 0.8129	Yes	***	<.001		MCF10A vs. CA1	-0.3489	-0.8448 to 0.1470	No	ns	0.189
AT1 vs. DCIS	-0.04456	-0.3129 to 0.2238	No	ns	0.949		AT1 vs. DCIS	-0.8009	-1.297 to -0.3049	Yes	**	0.004
AT1 vs. CA1	-0.09667	-0.3651 to 0.1717	No	ns	0.67		AT1 vs. CA1	-0.1181	-0.6140 to 0.3778	No	ns	0.869
DCIS vs. CA1	-0.05211	-0.3205 to 0.2163	No	ns	0.922		DCIS vs. CA1	0.6828	0.1869 to 1.179	Yes	**	0.01
LINC01125							ACTR1B
Tukey's multiple comparisons test	Mean Diff.	95.00% CI of diff.	Below threshold?	Summary	Adjusted P Value		Tukey's multiple comparisons test	Mean Diff.	95.00% CI of diff.	Below threshold?	Summary	Adjusted P Value
MCF10A vs. AT1	0.3502	-0.02880 to 0.7291	No	ns	0.07		MCF10A vs. AT1	-0.04153	-0.3689 to 0.2859	No	ns	0.976
MCF10A vs. DCIS	0.4657	0.08678 to 0.8447	Yes	*	0.018		MCF10A vs. DCIS	-0.06	-0.3874 to 0.2674	No	ns	0.933
MCF10A vs. CA1	0.5448	0.1659 to 0.9238	Yes	**	0.008		MCF10A vs. CA1	0.5189	0.1915 to 0.8463	Yes	**	0.004
AT1 vs. DCIS	0.1156	-0.2634 to 0.4945	No	ns	0.766		AT1 vs. DCIS	-0.01847	-0.3459 to 0.3089	No	ns	0.998
AT1 vs. CA1	0.1947	-0.1843 to 0.5736	No	ns	0.408		AT1 vs. CA1	0.5605	0.2330 to 0.8879	Yes	**	0.003
DCIS vs. CA1	0.07908	-0.2999 to 0.4580	No	ns	0.906		DCIS vs. CA1	0.5789	0.2515 to 0.9063	Yes	**	0.002
HCG11							BTN1A1
Tukey's multiple comparisons test	Mean Diff.	95.00% CI of diff.	Below threshold?	Summary	Adjusted P Value		Tukey's multiple comparisons test	Mean Diff.	95.00% CI of diff.	Below threshold?	Summary	Adjusted P Value
MCF10A vs. AT1	0.1581	-0.04244 to 0.3586	No	ns	0.13		MCF10A vs. AT1	0.1889	-0.1435 to 0.5213	No	ns	0.332
MCF10A vs. DCIS	0.5663	0.3658 to 0.7668	Yes	***	<.001		MCF10A vs. DCIS	0.2779	-0.05450 to 0.6103	No	ns	0.105
MCF10A vs. CA1	0.5554	0.3549 to 0.7559	Yes	***	<.001		MCF10A vs. CA1	0.5558	0.2234 to 0.8882	Yes	**	0.003
AT1 vs. DCIS	0.4082	0.2077 to 0.6087	Yes	***	<.001		AT1 vs. DCIS	0.08901	-0.2434 to 0.4214	No	ns	0.826
AT1 vs. CA1	0.3974	0.1969 to 0.5979	Yes	**	0.001		AT1 vs. CA1	0.3669	0.03452 to 0.6993	Yes	*	0.031
DCIS vs. CA1	-0.01083	-0.2113 to 0.1897	No	ns	0.998		DCIS vs. CA1	0.2779	-0.05450 to 0.6103	No	ns	0.105
MIR22HG							WDR81
Tukey's multiple comparisons test	Mean Diff.	95.00% CI of diff.	Below threshold?	Summary	Adjusted P Value		Tukey's multiple comparisons test	Mean Diff.	95.00% CI of diff.	Below threshold?	Summary	Adjusted P Value
MCF10A vs. AT1	-0.2062	-0.3847 to -0.02769	Yes	*	0.025		MCF10A vs. AT1	-0.009178	-0.6173 to 0.5990	No	ns	>.999
MCF10A vs. DCIS	0.5568	0.3783 to 0.7353	Yes	***	<.001		MCF10A vs. DCIS	-1.309	-1.918 to -0.7013	Yes	***	<.001
MCF10A vs. CA1	0.562	0.3835 to 0.7405	Yes	***	<.001		MCF10A vs. CA1	-0.0925	-0.7007 to 0.5157	No	ns	0.96
AT1 vs. DCIS	0.763	0.5845 to 0.9415	Yes	***	<.001		AT1 vs. DCIS	-1.3	-1.908 to -0.6922	Yes	***	<.001
AT1 vs. CA1	0.7682	0.5897 to 0.9467	Yes	***	<.001		AT1 vs. CA1	-0.08332	-0.6915 to 0.5248	No	ns	0.97
DCIS vs. CA1	0.005233	-0.1733 to 0.1837	No	ns	>.999		DCIS vs. CA1	1.217	0.6088 to 1.825	Yes	***	<.001
C4B-AS1							C4B
Tukey's multiple comparisons test	Mean Diff.	95.00% CI of diff.	Below threshold?	Summary	Adjusted P Value		Tukey's multiple comparisons test	Mean Diff.	95.00% CI of diff.	Below threshold?	Summary	Adjusted P Value
MCF10A vs. AT1	-0.0392	-0.4439 to 0.3655	No	ns	0.989		MCF10A vs. AT1	-0.1069	-0.5948 to 0.3810	No	ns	0.894
MCF10A vs. DCIS	0.6108	0.2061 to 1.015	Yes	**	0.006		MCF10A vs. DCIS	-1.051	-1.539 to -0.5634	Yes	***	<.001
MCF10A vs. CA1	0.6071	0.2024 to 1.012	Yes	**	0.006		MCF10A vs. CA1	-0.6167	-1.105 to -0.1289	Yes	*	0.016
AT1 vs. DCIS	0.65	0.2453 to 1.055	Yes	**	0.004		AT1 vs. DCIS	-0.9443	-1.432 to -0.4565	Yes	**	0.001
AT1 vs. CA1	0.6463	0.2416 to 1.051	Yes	**	0.004		AT1 vs. CA1	-0.5098	-0.9977 to -0.02196	Yes	*	0.041
DCIS vs. CA1	-0.003674	-0.4083 to 0.4010	No	ns	>.999		DCIS vs. CA1	0.4345	-0.05335 to 0.9224	No	ns	0.082
CCND2-AS1							CCND2
Tukey's multiple comparisons test	Mean Diff.	95.00% CI of diff.	Below threshold?	Summary	Adjusted P Value		Tukey's multiple comparisons test	Mean Diff.	95.00% CI of diff.	Below threshold?	Summary	Adjusted P Value
MCF10A vs. AT1	0.2037	-0.2993 to 0.7067	No	ns	0.589		MCF10A vs. AT1	0.6562	0.4495 to 0.8629	Yes	***	<.001
MCF10A vs. DCIS	0.02257	-0.4805 to 0.5256	No	ns	0.999		MCF10A vs. DCIS	0.6399	0.4332 to 0.8466	Yes	***	<.001
MCF10A vs. CA1	0.6282	0.1251 to 1.131	Yes	*	0.017		MCF10A vs. CA1	0.7074	0.5007 to 0.9141	Yes	***	<.001
AT1 vs. DCIS	-0.1812	-0.6842 to 0.3219	No	ns	0.67		AT1 vs. DCIS	-0.01629	-0.2230 to 0.1904	No	ns	0.994
AT1 vs. CA1	0.4244	-0.07858 to 0.9275	No	ns	0.101		AT1 vs. CA1	0.0512	-0.1555 to 0.2579	No	ns	0.856
DCIS vs. CA1	0.6056	0.1026 to 1.109	Yes	*	0.02		DCIS vs. CA1	0.06749	-0.1392 to 0.2742	No	ns	0.729
FAM13A-AS1							FAM13A
Tukey's multiple comparisons test	Mean Diff.	95.00% CI of diff.	Below threshold?	Summary	Adjusted P Value		Tukey's multiple comparisons test	Mean Diff.	95.00% CI of diff.	Below threshold?	Summary	Adjusted P Value
MCF10A vs. AT1	0.4796	0.2791 to 0.6801	Yes	***	<.001		MCF10A vs. AT1	-0.5005	-2.866 to 1.865	No	ns	0.903
MCF10A vs. DCIS	0.7244	0.5239 to 0.9249	Yes	***	<.001		MCF10A vs. DCIS	-2.153	-4.518 to 0.2133	No	ns	0.075
MCF10A vs. CA1	0.7722	0.5717 to 0.9727	Yes	***	<.001		MCF10A vs. CA1	-0.04909	-2.415 to 2.317	No	ns	>.999
AT1 vs. DCIS	0.2448	0.04426 to 0.4453	Yes	*	0.019		AT1 vs. DCIS	-1.652	-4.018 to 0.7138	No	ns	0.193
AT1 vs. CA1	0.2926	0.09209 to 0.4931	Yes	**	0.007		AT1 vs. CA1	0.4514	-1.914 to 2.817	No	ns	0.926
DCIS vs. CA1	0.04784	-0.1527 to 0.2484	No	ns	0.868		DCIS vs. CA1	2.103	-0.2624 to 4.469	No	ns	0.083
RP11-137H2.6							FAM213A
Tukey's multiple comparisons test	Mean Diff.	95.00% CI of diff.	Below threshold?	Summary	Adjusted P Value		Tukey's multiple comparisons test	Mean Diff.	95.00% CI of diff.	Below threshold?	Summary	Adjusted P Value
MCF10A vs. AT1	-0.1499	-0.3317 to 0.03186	No	ns	0.11		MCF10A vs. AT1	0.001324	-0.2311 to 0.2337	No	ns	>.999
MCF10A vs. DCIS	0.908	0.7262 to 1.090	Yes	***	<.001		MCF10A vs. DCIS	0.9003	0.6679 to 1.133	Yes	***	<.001
MCF10A vs. CA1	0.7867	0.6049 to 0.9684	Yes	***	<.001		MCF10A vs. CA1	0.6223	0.3899 to 0.8547	Yes	***	<.001
AT1 vs. DCIS	1.058	0.8761 to 1.240	Yes	***	<.001		AT1 vs. DCIS	0.899	0.6666 to 1.131	Yes	***	<.001
AT1 vs. CA1	0.9366	0.7548 to 1.118	Yes	***	<.001		AT1 vs. CA1	0.621	0.3886 to 0.8534	Yes	***	<.001
DCIS vs. CA1	-0.1213	-0.3031 to 0.06046	No	ns	0.221		DCIS vs. CA1	-0.278	-0.5104 to -0.04559	Yes	*	0.021

## Sheet: ANOVA with Tukey for Figure 4C
SE-lncRNA
RP11-465B22.8
Tukey's multiple comparisons test	Mean Diff.	95.00% CI of diff.	Below threshold?	Summary	Adjusted P Value
MCF10A vs. AT1	-32.22	-32.40 to -32.04	Yes	****	<0.0001
MCF10A vs. DCIS	-29.84	-30.01 to -29.66	Yes	****	<0.0001
MCF10A vs. CA1	-36.81	-36.98 to -36.63	Yes	****	<0.0001
AT1 vs. DCIS	2.384	2.207 to 2.560	Yes	****	<0.0001
AT1 vs. CA1	-4.586	-4.762 to -4.410	Yes	****	<0.0001
DCIS vs. CA1	-6.97	-7.146 to -6.794	Yes	****	<0.0001
RP11-107N15.1
Tukey's multiple comparisons test	Mean Diff.	95.00% CI of diff.	Below threshold?	Summary	Adjusted P Value
MCF10A vs. AT1	-0.01272	-0.1310 to 0.1056	No	ns	0.985
MCF10A vs. DCIS	-0.6844	-0.8026 to -0.5661	Yes	***	<.001
MCF10A vs. CA1	-14.75	-14.87 to -14.63	Yes	***	<.001
AT1 vs. DCIS	-0.6716	-0.7899 to -0.5534	Yes	***	<.001
AT1 vs. CA1	-14.74	-14.86 to -14.62	Yes	***	<.001
DCIS vs. CA1	-14.07	-14.18 to -13.95	Yes	***	<.001
RP11-475N22.4
Tukey's multiple comparisons test	Mean Diff.	95.00% CI of diff.	Below threshold?	Summary	Adjusted P Value
MCF10A vs. AT1	0.7982	0.6551 to 0.9413	Yes	***	<.001
MCF10A vs. DCIS	0.8021	0.6590 to 0.9452	Yes	***	<.001
MCF10A vs. CA1	0.794	0.6509 to 0.9371	Yes	***	<.001
AT1 vs. DCIS	0.003908	-0.1392 to 0.1470	No	ns	>.999
AT1 vs. CA1	-0.00417	-0.1473 to 0.1389	No	ns	>.999
DCIS vs. CA1	-0.008078	-0.1512 to 0.1350	No	ns	0.998
RP11-373D23.3
Tukey's multiple comparisons test	Mean Diff.	95.00% CI of diff.	Below threshold?	Summary	Adjusted P Value
MCF10A vs. AT1	0.9473	0.8085 to 1.086	Yes	***	<.001
MCF10A vs. DCIS	0.8919	0.7531 to 1.031	Yes	***	<.001
MCF10A vs. CA1	0.8739	0.7351 to 1.013	Yes	***	<.001
AT1 vs. DCIS	-0.0554	-0.1942 to 0.08341	No	ns	0.6
AT1 vs. CA1	-0.07342	-0.2122 to 0.06539	No	ns	0.386
DCIS vs. CA1	-0.01802	-0.1568 to 0.1208	No	ns	0.974
