# Supplementary material for: Cis-acting super-enhancer lncRNAs as biomarkers to early-stage breast cancer
Source: Breast Cancer Res. 2021 Oct 30;23:101. doi: 10.1186/s13058-021-01479-8 (PMC8557595; doi:10.1186/s13058-021-01479-8)
Supplement: Supplementary file 8 — Additional file 8: Table S5: Super-enhancers identified using H3K27ac ChIP seq and classified by the ROSE algorithm in each cell line in the MCF10A progression series. [file 13058_2021_1479_MOESM8_ESM.xlsx]

## Sheet: MCF10A Ranked Super-enhancers
REGION_ID	CHROM	START	STOP	NUM_LOCI	CONSTITUENT_SIZE	X10A_1_H3K.sorted.bam	enhancerRank	isSuper
23_10A_1_H3K_peak_1993_lociStitched	chr1	209354403	209435782	23	32813	84381.9	1	1
5_10A_1_H3K_peak_8481_lociStitched	chr17	43231272	43252240	5	2736	76711.4	2	1
7_10A_1_H3K_peak_2347_lociStitched	chr1	234599365	234619384	7	13125	33291.6	3	1
4_10A_1_H3K_peak_1144_lociStitched	chr1	145200917	145216475	4	2339	32919.2	4	1
11_10A_1_H3K_peak_18894_lociStitched	chr8	127205316	127225819	11	15953	32117.9	5	1
7_10A_1_H3K_peak_2027_lociStitched	chr1	209803449	209840817	7	9404	30720.2	6	1
13_10A_1_H3K_peak_3885_lociStitched	chr11	65471703	65506495	13	14643	29427.1	7	1
9_10A_1_H3K_peak_2156_lociStitched	chr1	223699285	223726192	9	12136	27380.6	8	1
3_10A_1_H3K_peak_1208_lociStitched	chr1	148445557	148460067	3	3228	27312.2	9	1
2_10A_1_H3K_peak_12454_lociStitched	chr21	8197580	8205132	2	951	26231.9	10	1
8_10A_1_H3K_peak_2088_lociStitched	chr1	214438441	214478027	8	8575	25596.3	11	1
10_10A_1_H3K_peak_1462_lociStitched	chr1	156104365	156130271	10	14962	25398.2	12	1
10A_1_H3K_peak_13043	chr22	46071677	46085836	1	14160	25360.2	13	1
5_10A_1_H3K_peak_1133_lociStitched	chr1	144546387	144568081	5	3604	25251.8	14	1
9_10A_1_H3K_peak_8411_lociStitched	chr17	40493207	40522246	9	10474	24061.7	15	1
9_10A_1_H3K_peak_5398_lociStitched	chr12	124904599	124939411	9	10913	23606	16	1
7_10A_1_H3K_peak_16004_lociStitched	chr5	172764808	172778915	7	9830	23372.5	17	1
4_10A_1_H3K_peak_1177_lociStitched	chr1	146212796	146228996	4	2400	22905.2	18	1
8_10A_1_H3K_peak_4224_lociStitched	chr11	114153279	114180980	8	10216	21936.4	19	1
11_10A_1_H3K_peak_12200_lociStitched	chr20	47304943	47336670	11	8835	21812.3	20	1
4_10A_1_H3K_peak_7502_lociStitched	chr16	30191731	30209796	4	4688	20984.3	21	1
4_10A_1_H3K_peak_18796_lociStitched	chr8	115647895	115669943	4	10011	20881.7	22	1
6_10A_1_H3K_peak_1890_lociStitched	chr1	204406278	204423119	6	8540	20495.5	23	1
8_10A_1_H3K_peak_2893_lociStitched	chr10	72243335	72276586	8	6695	20333	24	1
12_10A_1_H3K_peak_11911_lociStitched	chr20	23136253	23162850	12	9265	20330.7	25	1
8_10A_1_H3K_peak_12273_lociStitched	chr20	50414802	50441384	8	8392	19928.5	26	1
3_10A_1_H3K_peak_1231_lociStitched	chr1	149390419	149405999	3	2171	19305.2	27	1
2_10A_1_H3K_peak_15772_lociStitched	chr5	143395414	143405859	2	10347	19045.4	28	1
6_10A_1_H3K_peak_18913_lociStitched	chr8	127390115	127402726	6	10706	18941.7	29	1
12_10A_1_H3K_peak_18015_lociStitched	chr7	116495222	116529700	12	8710	18935.3	30	1
4_10A_1_H3K_peak_12202_lociStitched	chr20	47349743	47361544	4	11356	18934.7	31	1
6_10A_1_H3K_peak_8704_lociStitched	chr17	59828114	59847171	6	8580	18832.1	32	1
4_10A_1_H3K_peak_3876_lociStitched	chr11	65418942	65430053	4	10416	18717.6	33	1
3_10A_1_H3K_peak_8486_lociStitched	chr17	43290748	43297366	3	1403	18688.6	34	1
3_10A_1_H3K_peak_1139_lociStitched	chr1	145092923	145096768	3	2529	18684	35	1
10_10A_1_H3K_peak_2331_lociStitched	chr1	234499148	234534792	10	5670	18659.6	36	1
8_10A_1_H3K_peak_1698_lociStitched	chr1	181088750	181119895	8	5975	18624.7	37	1
4_10A_1_H3K_peak_1932_lociStitched	chr1	206282601	206303410	4	2666	18399.3	38	1
4_10A_1_H3K_peak_1926_lociStitched	chr1	206201712	206206010	4	2026	18312.9	39	1
7_10A_1_H3K_peak_3493_lociStitched	chr11	9565654	9578647	7	8869	18030.4	40	1
6_10A_1_H3K_peak_1102_lociStitched	chr1	121261733	121281854	6	3667	17883.5	41	1
10_10A_1_H3K_peak_11938_lociStitched	chr20	25232876	25255593	10	8503	17873.7	42	1
9_10A_1_H3K_peak_1962_lociStitched	chr1	207006735	207032595	9	6956	17815	43	1
11_10A_1_H3K_peak_15813_lociStitched	chr5	148965205	148987632	11	8060	17596.2	44	1
5_10A_1_H3K_peak_1180_lociStitched	chr1	146369681	146387585	5	3180	17501.2	45	1
11_10A_1_H3K_peak_8699_lociStitched	chr17	59753923	59788275	11	8207	17423.3	46	1
4_10A_1_H3K_peak_1116_lociStitched	chr1	143970995	143974700	4	2471	17400.9	47	1
5_10A_1_H3K_peak_12239_lociStitched	chr20	49678737	49714314	5	3415	16753.2	48	1
3_10A_1_H3K_peak_1136_lociStitched	chr1	144998570	145016960	3	1587	16727.5	49	1
6_10A_1_H3K_peak_2356_lociStitched	chr1	234980287	235012509	6	6452	16645.9	50	1
7_10A_1_H3K_peak_12321_lociStitched	chr20	53582847	53596905	7	8315	16478.8	51	1
3_10A_1_H3K_peak_4514_lociStitched	chr12	12716372	12726799	3	9374	16400.6	52	1
3_10A_1_H3K_peak_2724_lociStitched	chr10	43395637	43421096	3	8552	16331.9	53	1
4_10A_1_H3K_peak_2323_lociStitched	chr1	234356440	234374656	4	6026	16263.2	54	1
8_10A_1_H3K_peak_3307_lociStitched	chr10	119651517	119687522	8	5452	16144.6	55	1
10_10A_1_H3K_peak_10081_lociStitched	chr19	45439490	45479089	10	5861	16097	56	1
3_10A_1_H3K_peak_18923_lociStitched	chr8	127733102	127741665	3	7657	15874.9	57	1
3_10A_1_H3K_peak_1087_lociStitched	chr1	120607754	120616218	3	3201	15747.3	58	1
7_10A_1_H3K_peak_1806_lociStitched	chr1	200654831	200675597	7	5482	15485.2	59	1
10A_1_H3K_peak_401	chr1	28505016	28511501	1	6486	15434.3	60	1
3_10A_1_H3K_peak_1097_lociStitched	chr1	120912418	120915533	3	1835	15174.4	61	1
9_10A_1_H3K_peak_9463_lociStitched	chr19	1847637	1885067	9	5255	15106.7	62	1
6_10A_1_H3K_peak_4762_lociStitched	chr12	50763179	50789762	6	3887	15083.2	63	1
4_10A_1_H3K_peak_15838_lociStitched	chr5	149549118	149564861	4	6800	14916.5	64	1
10_10A_1_H3K_peak_2900_lociStitched	chr10	72318966	72337236	10	6550	14791.4	65	1
11_10A_1_H3K_peak_15826_lociStitched	chr5	149125750	149153868	11	5392	14790.1	66	1
9_10A_1_H3K_peak_5831_lociStitched	chr13	109243538	109271846	9	6125	14773.9	67	1
5_10A_1_H3K_peak_12386_lociStitched	chr20	62362224	62388712	5	5384	14722	68	1
3_10A_1_H3K_peak_11853_lociStitched	chr20	17557123	17572625	3	6865	14579.6	69	1
4_10A_1_H3K_peak_18808_lociStitched	chr8	117999590	118019818	4	6922	14556.1	70	1
10A_1_H3K_peak_1276	chr1	150573875	150580234	1	6360	14481.4	71	1
2_10A_1_H3K_peak_11860_lociStitched	chr20	17964520	17972374	2	7700	14416	72	1
10A_1_H3K_peak_12234	chr20	49276309	49283761	1	7453	14389.8	73	1
8_10A_1_H3K_peak_1825_lociStitched	chr1	201289894	201312294	8	4565	14295.7	74	1
10_10A_1_H3K_peak_12635_lociStitched	chr21	43585165	43609811	10	7683	14270	75	1
6_10A_1_H3K_peak_7618_lociStitched	chr16	54926901	54937192	6	8953	14246.9	76	1
10_10A_1_H3K_peak_14319_lociStitched	chr4	15893349	15921237	10	6641	14175.5	77	1
4_10A_1_H3K_peak_19158_lociStitched	chr9	14309461	14323665	4	8977	13958.3	78	1
8_10A_1_H3K_peak_11168_lociStitched	chr2	160199078	160229312	8	5885	13868.3	79	1
6_10A_1_H3K_peak_1950_lociStitched	chr1	206873724	206909935	6	3609	13836.2	80	1
4_10A_1_H3K_peak_4417_lociStitched	chr12	6214235	6230607	4	7247	13800	81	1
4_10A_1_H3K_peak_5690_lociStitched	chr13	73055546	73065317	4	7682	13790.8	82	1
6_10A_1_H3K_peak_19045_lociStitched	chr8	143934879	143957781	6	5082	13768.7	83	1
9_10A_1_H3K_peak_18092_lociStitched	chr7	130890528	130914176	9	5886	13652	84	1
7_10A_1_H3K_peak_7861_lociStitched	chr16	84985933	85012058	7	4067	13650.3	85	1
8_10A_1_H3K_peak_5533_lociStitched	chr13	40102218	40131918	8	4985	13647.1	86	1
6_10A_1_H3K_peak_4688_lociStitched	chr12	46367869	46387388	6	8005	13643.8	87	1
8_10A_1_H3K_peak_16140_lociStitched	chr5	181173107	181207632	8	4536	13606.3	88	1
6_10A_1_H3K_peak_12625_lociStitched	chr21	43502515	43520994	6	2952	13583.9	89	1
1_10A_1_H3K_peak_1225_lociStitched	chr1	149175858	149177768	1	1911	13542.1	90	1
5_10A_1_H3K_peak_1324_lociStitched	chr1	151987839	152001554	5	6378	13539.4	91	1
3_10A_1_H3K_peak_2507_lociStitched	chr10	3775080	3786324	3	6194	13527.7	92	1
6_10A_1_H3K_peak_11297_lociStitched	chr2	187529378	187554689	6	5115	13526.2	93	1
4_10A_1_H3K_peak_779_lociStitched	chr1	66923842	66943810	4	6676	13468.4	94	1
8_10A_1_H3K_peak_15642_lociStitched	chr5	134503281	134528656	8	5720	13400.5	95	1
11_10A_1_H3K_peak_12264_lociStitched	chr20	50143808	50166792	11	5551	13287.1	96	1
6_10A_1_H3K_peak_2968_lociStitched	chr10	77847006	77875148	6	2527	13280.2	97	1
5_10A_1_H3K_peak_17356_lociStitched	chr7	5419331	5429923	5	8234	13235.8	98	1
10A_1_H3K_peak_1238	chr1	149830709	149834417	1	3709	13179.3	99	1
5_10A_1_H3K_peak_9719_lociStitched	chr19	13838485	13851946	5	6122	13123.1	100	1
5_10A_1_H3K_peak_2746_lociStitched	chr10	47472894	47484523	5	4001	13105.9	101	1
8_10A_1_H3K_peak_3233_lociStitched	chr10	104320623	104339728	8	6961	13104.1	102	1
6_10A_1_H3K_peak_15661_lociStitched	chr5	136005954	136031817	6	4966	13073.7	103	1
7_10A_1_H3K_peak_4296_lociStitched	chr11	122157412	122189117	7	4613	13056.1	104	1
4_10A_1_H3K_peak_7896_lociStitched	chr16	87852869	87869410	4	5602	12984.7	105	1
10A_1_H3K_peak_13042	chr22	46064365	46071166	1	6802	12970.2	106	1
9_10A_1_H3K_peak_15890_lociStitched	chr5	151614779	151632894	9	7080	12878	107	1
4_10A_1_H3K_peak_11958_lociStitched	chr20	31547011	31574168	4	3340	12834.4	108	1
5_10A_1_H3K_peak_15038_lociStitched	chr5	2745869	2759716	5	6343	12826.5	109	1
5_10A_1_H3K_peak_12049_lociStitched	chr20	35870926	35885680	5	5682	12790.2	110	1
2_10A_1_H3K_peak_4377_lociStitched	chr12	30347	32012	2	1256	12755.7	111	1
2_10A_1_H3K_peak_2365_lociStitched	chr1	235324737	235331353	2	6354	12716	112	1
6_10A_1_H3K_peak_7072_lociStitched	chr15	92900361	92917976	6	6613	12640.5	113	1
7_10A_1_H3K_peak_15271_lociStitched	chr5	67246475	67269771	7	5184	12510	114	1
3_10A_1_H3K_peak_12398_lociStitched	chr20	62924264	62939059	3	5571	12482.5	115	1
7_10A_1_H3K_peak_16922_lociStitched	chr6	106510962	106528696	7	6011	12422.7	116	1
9_10A_1_H3K_peak_9936_lociStitched	chr19	38682908	38698650	9	7295	12407.8	117	1
5_10A_1_H3K_peak_7471_lociStitched	chr16	29457341	29470344	5	2284	12316.4	118	1
5_10A_1_H3K_peak_123_lociStitched	chr1	8874708	8890922	5	6736	12314.5	119	1
5_10A_1_H3K_peak_13244_lociStitched	chr3	30596348	30611994	5	6744	12257.1	120	1
6_10A_1_H3K_peak_10849_lociStitched	chr2	84946515	84973398	6	5903	12239.8	121	1
9_10A_1_H3K_peak_2274_lociStitched	chr1	230066611	230087686	9	6036	12208.7	122	1
7_10A_1_H3K_peak_14421_lociStitched	chr4	41695045	41713161	7	5589	12188.4	123	1
6_10A_1_H3K_peak_1786_lociStitched	chr1	198920000	198937427	6	6426	12104.8	124	1
3_10A_1_H3K_peak_2232_lociStitched	chr1	228081393	228087646	3	5249	12098.9	125	1
4_10A_1_H3K_peak_1833_lociStitched	chr1	201460601	201469229	4	5142	12079.2	126	1
6_10A_1_H3K_peak_4794_lociStitched	chr12	52230775	52244794	6	5767	12052.1	127	1
2_10A_1_H3K_peak_3_lociStitched	chr1	199064	200374	2	869	11953	128	1
7_10A_1_H3K_peak_10612_lociStitched	chr2	43218470	43228287	7	7628	11945.3	129	1
7_10A_1_H3K_peak_7721_lociStitched	chr16	68645259	68669173	7	4770	11911.6	130	1
7_10A_1_H3K_peak_4787_lociStitched	chr12	52145422	52157452	7	6686	11865.2	131	1
5_10A_1_H3K_peak_1300_lociStitched	chr1	151188823	151201911	5	7066	11855.1	132	1
6_10A_1_H3K_peak_14102_lociStitched	chr3	189824472	189843278	6	5778	11706.7	133	1
6_10A_1_H3K_peak_18253_lociStitched	chr7	158811651	158830204	6	6143	11701.4	134	1
7_10A_1_H3K_peak_11810_lociStitched	chr20	10664797	10675202	7	6619	11607.8	135	1
7_10A_1_H3K_peak_3531_lociStitched	chr11	12674444	12695246	7	5799	11561.8	136	1
6_10A_1_H3K_peak_18919_lociStitched	chr8	127661042	127672924	6	6338	11512.5	137	1
2_10A_1_H3K_peak_10888_lociStitched	chr2	91597765	91600598	2	2553	11484.4	138	1
7_10A_1_H3K_peak_17568_lociStitched	chr7	43568287	43592540	7	4932	11466.8	139	1
6_10A_1_H3K_peak_487_lociStitched	chr1	36148631	36173068	6	4007	11461	140	1
2_10A_1_H3K_peak_2296_lociStitched	chr1	231333691	231341147	2	5851	11439	141	1
5_10A_1_H3K_peak_11128_lociStitched	chr2	150477539	150487515	5	6757	11420.5	142	1
6_10A_1_H3K_peak_17206_lociStitched	chr6	150250583	150272684	6	3752	11413	143	1
1_10A_1_H3K_peak_2443_lociStitched	chr1	244833322	244837592	1	4271	11356.1	144	1
4_10A_1_H3K_peak_6518_lociStitched	chr15	21344761	21358721	4	2216	11346.7	145	1
6_10A_1_H3K_peak_14510_lociStitched	chr4	74098484	74117680	6	5289	11329.5	146	1
4_10A_1_H3K_peak_4855_lociStitched	chr12	54278357	54286349	4	5845	11325.5	147	1
3_10A_1_H3K_peak_4226_lociStitched	chr11	114295353	114308836	3	6072	11246.2	148	1
8_10A_1_H3K_peak_11614_lociStitched	chr2	237085008	237099105	8	6224	11245.2	149	1
5_10A_1_H3K_peak_2864_lociStitched	chr10	69316491	69339663	5	2019	11238.4	150	1
7_10A_1_H3K_peak_650_lociStitched	chr1	50959492	50978492	7	6004	11172	151	1
5_10A_1_H3K_peak_7495_lociStitched	chr16	30053099	30076956	5	4386	11169.8	152	1
4_10A_1_H3K_peak_8197_lociStitched	chr17	19188962	19197108	4	2483	11158.4	153	1
3_10A_1_H3K_peak_8191_lociStitched	chr17	19061554	19065272	3	2020	11158.1	154	1
8_10A_1_H3K_peak_12942_lociStitched	chr22	40485716	40512311	8	4787	11135.3	155	1
4_10A_1_H3K_peak_15235_lociStitched	chr5	59759697	59772943	4	5471	11121.3	156	1
8_10A_1_H3K_peak_14408_lociStitched	chr4	41134990	41160826	8	4928	11119.8	157	1
4_10A_1_H3K_peak_3021_lociStitched	chr10	87861817	87875601	4	6099	11109.9	158	1
4_10A_1_H3K_peak_6243_lociStitched	chr14	68789002	68796490	4	7026	11095.7	159	1
4_10A_1_H3K_peak_4801_lociStitched	chr12	52279077	52288174	4	5857	11072	160	1
8_10A_1_H3K_peak_5129_lociStitched	chr12	96214277	96237870	8	3664	11046.2	161	1
2_10A_1_H3K_peak_2444_lociStitched	chr1	244860617	244865283	2	4438	11023.4	162	1
5_10A_1_H3K_peak_9653_lociStitched	chr19	11084606	11094043	5	6800	11021.5	163	1
4_10A_1_H3K_peak_2438_lociStitched	chr1	244436122	244452732	4	2980	11019.1	164	1
6_10A_1_H3K_peak_6333_lociStitched	chr14	77025279	77042706	6	5878	11015.6	165	1
6_10A_1_H3K_peak_9931_lociStitched	chr19	38647616	38659388	6	5054	10989.2	166	1
6_10A_1_H3K_peak_2017_lociStitched	chr1	209647431	209659987	6	4997	10947.6	167	1
4_10A_1_H3K_peak_9053_lociStitched	chr18	3446770	3454348	4	7032	10947.2	168	1
5_10A_1_H3K_peak_11570_lociStitched	chr2	231706129	231712869	5	5839	10942.4	169	1
1_10A_1_H3K_peak_15934_lociStitched	chr5	159205687	159210627	1	4941	10941.6	170	1
5_10A_1_H3K_peak_1399_lociStitched	chr1	155000306	155018202	5	4063	10934.5	171	1
5_10A_1_H3K_peak_5111_lociStitched	chr12	95201016	95219931	5	5662	10931	172	1
10A_1_H3K_peak_1242	chr1	149849576	149852442	1	2867	10923.2	173	1
6_10A_1_H3K_peak_11109_lociStitched	chr2	142868280	142879840	6	5357	10910.3	174	1
5_10A_1_H3K_peak_19195_lociStitched	chr9	33159132	33167242	5	6648	10906.3	175	1
10A_1_H3K_peak_16219	chr6	10408549	10415039	1	6491	10887.6	176	1
4_10A_1_H3K_peak_3762_lociStitched	chr11	61965124	61974699	4	6217	10827.4	177	1
4_10A_1_H3K_peak_12538_lociStitched	chr21	34882304	34890180	4	7348	10788.5	178	1
4_10A_1_H3K_peak_2258_lociStitched	chr1	229221282	229239165	4	4923	10778.1	179	1
4_10A_1_H3K_peak_1896_lociStitched	chr1	204494104	204517246	4	3858	10747.1	180	1
4_10A_1_H3K_peak_15960_lociStitched	chr5	163502621	163510361	4	7343	10746.2	181	1
1_10A_1_H3K_peak_2446_lociStitched	chr1	244968993	244972398	1	3406	10744.8	182	1
2_10A_1_H3K_peak_1214_lociStitched	chr1	148899720	148901858	2	1700	10744.5	183	1
4_10A_1_H3K_peak_1348_lociStitched	chr1	153561787	153568686	4	6419	10734.2	184	1
5_10A_1_H3K_peak_7353_lociStitched	chr16	15143238	15155521	5	2376	10726.7	185	1
5_10A_1_H3K_peak_10520_lociStitched	chr2	29115360	29131201	5	5657	10711.7	186	1
4_10A_1_H3K_peak_214_lociStitched	chr1	16896717	16925722	4	2749	10662.2	187	1
5_10A_1_H3K_peak_2750_lociStitched	chr10	47696613	47707037	5	3046	10659.6	188	1
3_10A_1_H3K_peak_1099_lociStitched	chr1	121183639	121186329	3	1858	10645.1	189	1
6_10A_1_H3K_peak_18349_lociStitched	chr8	22980909	23000974	6	3709	10640.5	190	1
7_10A_1_H3K_peak_7069_lociStitched	chr15	92804183	92832861	7	4763	10639.5	191	1
1_10A_1_H3K_peak_15956_lociStitched	chr5	163458289	163463357	1	5069	10600.7	192	1
3_10A_1_H3K_peak_15985_lociStitched	chr5	171386798	171393156	3	5481	10590.5	193	1
10A_1_H3K_peak_1488	chr1	156747428	156752933	1	5506	10588.9	194	1
6_10A_1_H3K_peak_6781_lociStitched	chr15	60390195	60399495	6	7055	10582.5	195	1
7_10A_1_H3K_peak_8135_lociStitched	chr17	15642649	15659414	7	3331	10567	196	1
6_10A_1_H3K_peak_6851_lociStitched	chr15	68270578	68282282	6	6056	10551.2	197	1
3_10A_1_H3K_peak_1124_lociStitched	chr1	144411953	144418962	3	1777	10460.2	198	1
3_10A_1_H3K_peak_16548_lociStitched	chr6	32967818	32974043	3	4995	10454.9	199	1
10A_1_H3K_peak_1640	chr1	173863606	173868067	1	4462	10411.5	200	1
5_10A_1_H3K_peak_12438_lociStitched	chr21	6368637	6373109	5	3153	10410.8	201	1
5_10A_1_H3K_peak_8425_lociStitched	chr17	41650532	41657295	5	5407	10410.3	202	1
7_10A_1_H3K_peak_16016_lociStitched	chr5	172853577	172871600	7	3644	10334.4	203	1
5_10A_1_H3K_peak_358_lociStitched	chr1	26848685	26866091	5	3612	10311.3	204	1
3_10A_1_H3K_peak_15620_lociStitched	chr5	133040896	133053569	3	3722	10290.5	205	1
8_10A_1_H3K_peak_2137_lociStitched	chr1	221829178	221846465	8	4036	10242.5	206	1
5_10A_1_H3K_peak_15930_lociStitched	chr5	159175477	159186902	5	5230	10231.1	207	1
7_10A_1_H3K_peak_5585_lociStitched	chr13	44300381	44314065	7	5239	10220.6	208	1
7_10A_1_H3K_peak_19739_lociStitched	chr9	129481981	129496344	7	5209	10207.8	209	1
5_10A_1_H3K_peak_7111_lociStitched	chr15	100712444	100728071	5	5319	10195.1	210	1
7_10A_1_H3K_peak_4693_lociStitched	chr12	46548413	46563431	7	5502	10192.7	211	1
6_10A_1_H3K_peak_3004_lociStitched	chr10	87081763	87096018	6	6048	10152.4	212	1
2_10A_1_H3K_peak_9749_lociStitched	chr19	16067498	16080250	2	5271	10128.9	213	1
5_10A_1_H3K_peak_7086_lociStitched	chr15	96330734	96341294	5	6051	10116.5	214	1
3_10A_1_H3K_peak_1719_lociStitched	chr1	183180443	183199203	3	2722	10096.6	215	1
5_10A_1_H3K_peak_16761_lociStitched	chr6	56639083	56660358	5	4795	10073.7	216	1
8_10A_1_H3K_peak_16796_lociStitched	chr6	73515035	73522230	8	5183	10064.4	217	1
3_10A_1_H3K_peak_9002_lociStitched	chr17	82095212	82110979	3	4534	10045.2	218	1
3_10A_1_H3K_peak_2191_lociStitched	chr1	225649067	225654261	3	4811	10029.6	219	1
7_10A_1_H3K_peak_10510_lociStitched	chr2	28376919	28396260	7	6502	9985.76	220	1
5_10A_1_H3K_peak_2522_lociStitched	chr10	4662653	4679028	5	5472	9967.46	221	1
6_10A_1_H3K_peak_1985_lociStitched	chr1	208202773	208220595	6	3580	9951.8	222	1
6_10A_1_H3K_peak_4429_lociStitched	chr12	6371770	6385372	6	5191	9870.97	223	1
6_10A_1_H3K_peak_3080_lociStitched	chr10	93463951	93482472	6	3321	9845.76	224	1
8_10A_1_H3K_peak_19648_lociStitched	chr9	124859263	124872866	8	5053	9843.13	225	1
4_10A_1_H3K_peak_11263_lociStitched	chr2	177261683	177275994	4	4138	9825.93	226	1
5_10A_1_H3K_peak_18077_lociStitched	chr7	129948959	129970886	5	4679	9805.75	227	1
2_10A_1_H3K_peak_9397_lociStitched	chr19	69747	71555	2	1412	9780.01	228	1
9_10A_1_H3K_peak_12820_lociStitched	chr22	30828605	30843204	9	5369	9730.23	229	1
4_10A_1_H3K_peak_4989_lociStitched	chr12	65823397	65830188	4	6137	9696.87	230	1
5_10A_1_H3K_peak_13852_lociStitched	chr3	149367283	149387692	5	3471	9673.87	231	1
7_10A_1_H3K_peak_8537_lociStitched	chr17	45043904	45062350	7	4226	9663.86	232	1
6_10A_1_H3K_peak_16250_lociStitched	chr6	12310125	12329334	6	5139	9625.63	233	1
6_10A_1_H3K_peak_14134_lociStitched	chr3	194133917	194143111	6	5170	9625.2	234	1
3_10A_1_H3K_peak_2091_lociStitched	chr1	214546898	214552586	3	3481	9605.89	235	1
4_10A_1_H3K_peak_17466_lociStitched	chr7	26197469	26204171	4	6133	9575.82	236	1
5_10A_1_H3K_peak_1964_lociStitched	chr1	207046646	207053812	5	4392	9572.34	237	1
5_10A_1_H3K_peak_9948_lociStitched	chr19	38837929	38853011	5	4549	9537.86	238	1
5_10A_1_H3K_peak_1220_lociStitched	chr1	148943082	148955414	5	3017	9510.44	239	1
3_10A_1_H3K_peak_11556_lociStitched	chr2	230776505	230794102	3	4287	9505.9	240	1
2_10A_1_H3K_peak_2679_lociStitched	chr10	32953505	32959961	2	6182	9492.26	241	1
9_10A_1_H3K_peak_13446_lociStitched	chr3	52046558	52058024	9	5026	9480.09	242	1
4_10A_1_H3K_peak_2096_lociStitched	chr1	214568342	214582470	4	3178	9437.5	243	1
1_10A_1_H3K_peak_11020_lociStitched	chr2	113583546	113585562	1	2017	9425.4	244	1
3_10A_1_H3K_peak_7368_lociStitched	chr16	18788173	18804748	3	4530	9421.23	245	1
4_10A_1_H3K_peak_17953_lociStitched	chr7	105010119	105017071	4	6183	9418.57	246	1
6_10A_1_H3K_peak_13105_lociStitched	chr3	4977689	4995569	6	4535	9412.03	247	1
10A_1_H3K_peak_14065	chr3	186782559	186787974	1	5416	9397.19	248	1
4_10A_1_H3K_peak_2618_lociStitched	chr10	21525372	21534946	4	4987	9368.16	249	1
2_10A_1_H3K_peak_1155_lociStitched	chr1	145813195	145825195	2	2156	9351.6	250	1
4_10A_1_H3K_peak_11988_lociStitched	chr20	33663471	33686247	4	2838	9317.66	251	1
2_10A_1_H3K_peak_6512_lociStitched	chr15	20775565	20788921	2	1752	9301.12	252	1
7_10A_1_H3K_peak_14892_lociStitched	chr4	156769785	156782629	7	4810	9233.55	253	1
5_10A_1_H3K_peak_1477_lociStitched	chr1	156499797	156511170	5	3854	9217.82	254	1
4_10A_1_H3K_peak_3576_lociStitched	chr11	18307639	18323185	4	3956	9189.24	255	1
2_10A_1_H3K_peak_1122_lociStitched	chr1	144188649	144190636	2	1842	9185.9	256	1
4_10A_1_H3K_peak_14088_lociStitched	chr3	189292733	189316886	4	3056	9185.39	257	1
4_10A_1_H3K_peak_12432_lociStitched	chr21	6110011	6114607	4	3965	9179.13	258	1
1_10A_1_H3K_peak_7125_lociStitched	chr15	101961295	101962448	1	1154	9137.99	259	1
6_10A_1_H3K_peak_11593_lociStitched	chr2	234242156	234259146	6	2258	9135.52	260	1
4_10A_1_H3K_peak_18987_lociStitched	chr8	140718850	140728130	4	5154	9102.75	261	1
5_10A_1_H3K_peak_12531_lociStitched	chr21	34795337	34815190	5	2890	9078.78	262	1
6_10A_1_H3K_peak_15411_lociStitched	chr5	91378265	91384576	6	5083	9052.5	263	1
4_10A_1_H3K_peak_4561_lociStitched	chr12	18260894	18268310	4	6628	9035.65	264	1
3_10A_1_H3K_peak_16351_lociStitched	chr6	26155704	26173214	3	4454	9035.16	265	1
6_10A_1_H3K_peak_17141_lociStitched	chr6	143327929	143337782	6	4595	9021.41	266	1
2_10A_1_H3K_peak_1226_lociStitched	chr1	149228245	149230031	2	1091	9019.48	267	1
3_10A_1_H3K_peak_12933_lociStitched	chr22	39519589	39532638	3	4269	9016.86	268	1
6_10A_1_H3K_peak_13229_lociStitched	chr3	29280569	29291140	6	5607	9008.61	269	1
4_10A_1_H3K_peak_9186_lociStitched	chr18	31447547	31454815	4	5917	8938.91	270	1
6_10A_1_H3K_peak_6062_lociStitched	chr14	49892544	49908326	6	4644	8915.25	271	1
2_10A_1_H3K_peak_17712_lociStitched	chr7	73003293	73006614	2	1531	8876.7	272	1
4_10A_1_H3K_peak_19454_lociStitched	chr9	95004517	95019445	4	4859	8859.77	273	1
2_10A_1_H3K_peak_1974_lociStitched	chr1	207750606	207755352	2	4024	8852.71	274	1
4_10A_1_H3K_peak_12435_lociStitched	chr21	6318480	6323991	4	1780	8833.03	275	1
3_10A_1_H3K_peak_16060_lociStitched	chr5	176534958	176544136	3	4334	8824.65	276	1
4_10A_1_H3K_peak_9102_lociStitched	chr18	11850153	11859716	4	5535	8821.87	277	1
5_10A_1_H3K_peak_17560_lociStitched	chr7	42219744	42237918	5	4647	8796.22	278	1
5_10A_1_H3K_peak_9968_lociStitched	chr19	39431083	39446114	5	4801	8785.62	279	1
4_10A_1_H3K_peak_11668_lociStitched	chr2	241314135	241330146	4	3186	8759.62	280	1
3_10A_1_H3K_peak_1326_lociStitched	chr1	152034416	152049095	3	4750	8757.49	281	1
3_10A_1_H3K_peak_12038_lociStitched	chr20	35739145	35743507	3	4041	8756.28	282	1
3_10A_1_H3K_peak_8989_lociStitched	chr17	81859033	81872356	3	4319	8750.55	283	1
4_10A_1_H3K_peak_12127_lociStitched	chr20	44204483	44211961	4	5178	8726.83	284	1
6_10A_1_H3K_peak_11923_lociStitched	chr20	23349935	23362884	6	3389	8717.27	285	1
4_10A_1_H3K_peak_1779_lociStitched	chr1	198442510	198461911	4	3817	8701.35	286	1
6_10A_1_H3K_peak_19000_lociStitched	chr8	142669225	142681399	6	3385	8676.41	287	1
6_10A_1_H3K_peak_17793_lociStitched	chr7	80134802	80152007	6	3787	8657.56	288	1
5_10A_1_H3K_peak_11632_lociStitched	chr2	238284964	238291100	5	5256	8657.28	289	1
4_10A_1_H3K_peak_16107_lociStitched	chr5	179619525	179624701	4	4462	8590.09	290	1
2_10A_1_H3K_peak_7070_lociStitched	chr15	92882756	92887603	2	4742	8588.4	291	1
3_10A_1_H3K_peak_907_lociStitched	chr1	93772079	93777624	3	4879	8588.1	292	1
6_10A_1_H3K_peak_13190_lociStitched	chr3	15782105	15798746	6	4587	8581.76	293	1
3_10A_1_H3K_peak_18726_lociStitched	chr8	100945941	100953957	3	3904	8581.13	294	1
2_10A_1_H3K_peak_2206_lociStitched	chr1	226061116	226065183	2	3707	8573.64	295	1
4_10A_1_H3K_peak_17614_lociStitched	chr7	47580991	47604710	4	2555	8562.56	296	1
5_10A_1_H3K_peak_12682_lociStitched	chr22	17627572	17639906	5	5019	8557.33	297	1
3_10A_1_H3K_peak_3119_lociStitched	chr10	97683431	97690791	3	5628	8530.98	298	1
5_10A_1_H3K_peak_4254_lociStitched	chr11	118911040	118925860	5	3668	8522.98	299	1
2_10A_1_H3K_peak_10124_lociStitched	chr19	47109077	47113941	2	4752	8498.38	300	1
4_10A_1_H3K_peak_6925_lociStitched	chr15	75625133	75648718	4	3538	8492.96	301	1
3_10A_1_H3K_peak_1683_lociStitched	chr1	180501602	180522230	3	3348	8447.17	302	1
4_10A_1_H3K_peak_9992_lociStitched	chr19	40714319	40720663	4	5251	8441.96	303	1
3_10A_1_H3K_peak_18875_lociStitched	chr8	125218533	125232496	3	3738	8409.91	304	1
5_10A_1_H3K_peak_1440_lociStitched	chr1	155930744	155941439	5	4080	8398.78	305	1
3_10A_1_H3K_peak_2224_lociStitched	chr1	227314163	227318959	3	4352	8389.16	306	1
4_10A_1_H3K_peak_4142_lociStitched	chr11	102109772	102120419	4	4248	8385.58	307	1
5_10A_1_H3K_peak_16599_lociStitched	chr6	35596169	35604077	5	5279	8315.26	308	1
10A_1_H3K_peak_16147	chr5	181240363	181244690	1	4328	8314.76	309	1
2_10A_1_H3K_peak_15628_lociStitched	chr5	134174105	134177855	2	3609	8303.62	310	1
2_10A_1_H3K_peak_1110_lociStitched	chr1	143362839	143364263	2	927	8294.09	311	1
2_10A_1_H3K_peak_12269_lociStitched	chr20	50187198	50194792	2	4564	8258.48	312	1
4_10A_1_H3K_peak_2179_lociStitched	chr1	224497737	224504249	4	3991	8247.45	313	1
4_10A_1_H3K_peak_789_lociStitched	chr1	67736557	67751597	4	3904	8220.86	314	1
3_10A_1_H3K_peak_5037_lociStitched	chr12	76020450	76032747	3	4634	8213.17	315	1
3_10A_1_H3K_peak_13734_lociStitched	chr3	129180698	129196652	3	3609	8209.93	316	1
5_10A_1_H3K_peak_2212_lociStitched	chr1	226108846	226125007	5	3592	8208.17	317	1
3_10A_1_H3K_peak_730_lociStitched	chr1	61076843	61086033	3	4480	8159.8	318	1
4_10A_1_H3K_peak_98_lociStitched	chr1	8020609	8026842	4	5183	8124.09	319	1
4_10A_1_H3K_peak_6460_lociStitched	chr14	102524896	102553565	4	1970	8121.93	320	1
7_10A_1_H3K_peak_12026_lociStitched	chr20	35303033	35311364	7	4763	8114.39	321	1
10A_1_H3K_peak_1239	chr1	149839345	149841331	1	1987	8112.41	322	1
5_10A_1_H3K_peak_10322_lociStitched	chr19	57799595	57820388	5	2983	8098.87	323	1
2_10A_1_H3K_peak_2235_lociStitched	chr1	228101932	228110105	2	3092	8083.91	324	1
3_10A_1_H3K_peak_6185_lociStitched	chr14	63852951	63870888	3	2808	8078.82	325	1
3_10A_1_H3K_peak_7282_lociStitched	chr16	4613620	4626137	3	3790	8069.71	326	1
2_10A_1_H3K_peak_17048_lociStitched	chr6	129489726	129501992	2	3735	8068.57	327	1
2_10A_1_H3K_peak_2057_lociStitched	chr1	212030805	212037502	2	4182	8059.17	328	1
4_10A_1_H3K_peak_5334_lociStitched	chr12	121798545	121805644	4	5189	8053.11	329	1
3_10A_1_H3K_peak_18723_lociStitched	chr8	100718542	100723310	3	4322	8048.86	330	1
6_10A_1_H3K_peak_18587_lociStitched	chr8	66521193	66535623	6	3994	8047.61	331	1
3_10A_1_H3K_peak_2174_lociStitched	chr1	224429544	224435682	3	3958	8034.64	332	1
4_10A_1_H3K_peak_15153_lociStitched	chr5	40832793	40842159	4	4673	8034.15	333	1
5_10A_1_H3K_peak_18937_lociStitched	chr8	129972081	129996688	5	2369	8016.96	334	1
3_10A_1_H3K_peak_12113_lociStitched	chr20	41316368	41341551	3	2609	7990.57	335	1
10A_1_H3K_peak_17489	chr7	27138852	27143587	1	4736	7989.37	336	1
5_10A_1_H3K_peak_10692_lociStitched	chr2	58107739	58118596	5	2768	7988.58	337	1
2_10A_1_H3K_peak_4307_lociStitched	chr11	123059461	123064239	2	4350	7984.04	338	1
10A_1_H3K_peak_1243	chr1	149852655	149854553	1	1899	7967.61	339	1
6_10A_1_H3K_peak_10546_lociStitched	chr2	36355889	36368860	6	3462	7961.6	340	1
5_10A_1_H3K_peak_2377_lociStitched	chr1	235909079	235920619	5	3358	7961.45	341	1
6_10A_1_H3K_peak_772_lociStitched	chr1	65417974	65430677	6	3662	7952.08	342	1
4_10A_1_H3K_peak_5724_lociStitched	chr13	79481518	79493175	4	3768	7950.07	343	1
4_10A_1_H3K_peak_17445_lociStitched	chr7	22854176	22859951	4	3958	7931.96	344	1
3_10A_1_H3K_peak_15910_lociStitched	chr5	154754055	154758877	3	3476	7896.51	345	1
4_10A_1_H3K_peak_5655_lociStitched	chr13	51631610	51646208	4	2245	7893.14	346	1
5_10A_1_H3K_peak_8335_lociStitched	chr17	35778583	35794572	5	2098	7852.2	347	1
1_10A_1_H3K_peak_208_lociStitched	chr1	16643023	16645543	1	2521	7849.8	348	1
6_10A_1_H3K_peak_17475_lociStitched	chr7	26854096	26864586	6	3913	7846.52	349	1
4_10A_1_H3K_peak_12863_lociStitched	chr22	36324547	36333645	4	4592	7844.3	350	1
3_10A_1_H3K_peak_13532_lociStitched	chr3	69079346	69088043	3	3839	7821.21	351	1
5_10A_1_H3K_peak_193_lociStitched	chr1	15833039	15850691	5	3505	7816.31	352	1
5_10A_1_H3K_peak_5047_lociStitched	chr12	79685254	79692196	5	5716	7806.28	353	1
5_10A_1_H3K_peak_4102_lociStitched	chr11	93736193	93742312	5	5040	7796.83	354	1
3_10A_1_H3K_peak_6000_lociStitched	chr14	34538498	34547724	3	2847	7787.67	355	1
4_10A_1_H3K_peak_16813_lociStitched	chr6	73695202	73705746	4	3784	7781.47	356	1
2_10A_1_H3K_peak_1210_lociStitched	chr1	148678056	148680224	2	1089	7766.64	357	1
2_10A_1_H3K_peak_1429_lociStitched	chr1	155560840	155564614	2	3613	7766.51	358	1
6_10A_1_H3K_peak_3506_lociStitched	chr11	10293389	10306210	6	4740	7755.42	359	1
4_10A_1_H3K_peak_15464_lociStitched	chr5	107667061	107673779	4	5615	7728.39	360	1
5_10A_1_H3K_peak_7450_lociStitched	chr16	27313929	27328031	5	2548	7694.05	361	1
2_10A_1_H3K_peak_13933_lociStitched	chr3	160398720	160403907	2	4644	7693.36	362	1
2_10A_1_H3K_peak_11890_lociStitched	chr20	19974078	19978683	2	4424	7692.19	363	1
4_10A_1_H3K_peak_18408_lociStitched	chr8	29346742	29352608	4	5119	7690.33	364	1
4_10A_1_H3K_peak_2400_lociStitched	chr1	241518044	241532277	4	2815	7687.24	365	1
4_10A_1_H3K_peak_5201_lociStitched	chr12	108690874	108702343	4	3508	7679.64	366	1
4_10A_1_H3K_peak_14522_lociStitched	chr4	74445248	74452356	4	4488	7672.38	367	1
3_10A_1_H3K_peak_1648_lociStitched	chr1	174990598	175001675	3	3340	7660.85	368	1
4_10A_1_H3K_peak_2409_lociStitched	chr1	241637931	241642445	4	4265	7640.4	369	1
5_10A_1_H3K_peak_8380_lociStitched	chr17	39450729	39464114	5	3961	7633.47	370	1
1_10A_1_H3K_peak_16600_lociStitched	chr6	35684611	35688868	1	4258	7618.33	371	1
3_10A_1_H3K_peak_1078_lociStitched	chr1	120340839	120342570	3	1317	7618.3	372	1
5_10A_1_H3K_peak_19069_lociStitched	chr8	144136866	144149946	5	3354	7595.56	373	1
5_10A_1_H3K_peak_9058_lociStitched	chr18	3593243	3606260	5	4336	7595.42	374	1
5_10A_1_H3K_peak_19619_lociStitched	chr9	121363952	121374239	5	4306	7589.75	375	1
2_10A_1_H3K_peak_1090_lociStitched	chr1	120724486	120731796	2	795	7588.51	376	1
4_10A_1_H3K_peak_14603_lociStitched	chr4	86922019	86937368	4	3438	7580.87	377	1
3_10A_1_H3K_peak_1917_lociStitched	chr1	205745999	205750906	3	3908	7571.5	378	1
3_10A_1_H3K_peak_16202_lociStitched	chr6	7541597	7546051	3	4135	7569.13	379	1
5_10A_1_H3K_peak_5511_lociStitched	chr13	33271261	33285792	5	3049	7557.57	380	1
2_10A_1_H3K_peak_1863_lociStitched	chr1	202957073	202967334	2	2500	7542.86	381	1
2_10A_1_H3K_peak_628_lociStitched	chr1	46301159	46308759	2	4120	7536.16	382	1
6_10A_1_H3K_peak_16272_lociStitched	chr6	14732452	14744824	6	4056	7533.31	383	1
3_10A_1_H3K_peak_1763_lociStitched	chr1	193103909	193123287	3	3575	7505.1	384	1
5_10A_1_H3K_peak_13882_lociStitched	chr3	152258000	152272083	5	4708	7485.11	385	1
3_10A_1_H3K_peak_1112_lociStitched	chr1	143728466	143736687	3	1681	7474.53	386	1
3_10A_1_H3K_peak_8973_lociStitched	chr17	81509784	81515398	3	4914	7470.55	387	1
5_10A_1_H3K_peak_2781_lociStitched	chr10	52444005	52455329	5	3667	7462.52	388	1
2_10A_1_H3K_peak_1678_lociStitched	chr1	179876502	179883722	2	3808	7451.76	389	1
1_10A_1_H3K_peak_1264_lociStitched	chr1	150363111	150367194	1	4084	7450.66	390	1
3_10A_1_H3K_peak_1822_lociStitched	chr1	201259466	201276232	3	1660	7442.43	391	1
2_10A_1_H3K_peak_1189_lociStitched	chr1	147166952	147173135	2	3811	7438.15	392	1
4_10A_1_H3K_peak_2071_lociStitched	chr1	212595569	212609639	4	3676	7430.37	393	1
6_10A_1_H3K_peak_18028_lociStitched	chr7	116671529	116688702	6	3078	7415.3	394	1
2_10A_1_H3K_peak_2372_lociStitched	chr1	235502672	235506097	2	3334	7403.82	395	1
5_10A_1_H3K_peak_4153_lociStitched	chr11	102305512	102317377	5	3039	7385.96	396	1
3_10A_1_H3K_peak_12324_lociStitched	chr20	53611260	53624287	3	3394	7366.77	397	1
3_10A_1_H3K_peak_2421_lociStitched	chr1	243252207	243256951	3	3880	7357.94	398	1
10A_1_H3K_peak_7397	chr16	21517994	21520892	1	2899	7356.86	399	1
5_10A_1_H3K_peak_12894_lociStitched	chr22	37896259	37908006	5	4257	7348.92	400	1
1_10A_1_H3K_peak_10777_lociStitched	chr2	70085478	70089494	1	4017	7319.16	401	1
5_10A_1_H3K_peak_8103_lociStitched	chr17	8209541	8223764	5	4256	7313.47	402	1
3_10A_1_H3K_peak_2041_lociStitched	chr1	211257633	211261343	3	3550	7313.15	403	1

## Sheet: AT1 Ranked Super-enhancers
REGION_ID	CHROM	START	STOP	NUM_LOCI	CONSTITUENT_SIZE	AT1_2_H3K.sorted.bam	enhancerRank	isSuper
5_Name_AT1_2_H3K_peak_9525_lociStitched	chr17	43231288	43252231	5	2714	48233.8	1	1
19_Name_AT1_2_H3K_peak_11119_lociStitched	chr19	38647745	38694973	19	23740	34637	2	1
13_Name_AT1_2_H3K_peak_3007_lociStitched	chr10	72243443	72278293	13	16993	25701.9	3	1
16_Name_AT1_2_H3K_peak_15195_lociStitched	chr3	57989309	58053166	16	12094	24150.7	4	1
9_Name_AT1_2_H3K_peak_22010_lociStitched	chr8	127206251	127226226	9	15894	23538.5	5	1
4_Name_AT1_2_H3K_peak_9531_lociStitched	chr17	43285047	43297366	4	1820	21945.1	6	1
7_Name_AT1_2_H3K_peak_8597_lociStitched	chr16	68636205	68669936	7	14458	21813.8	7	1
8_Name_AT1_2_H3K_peak_22660_lociStitched	chr9	73131628	73156136	8	13328	19682.4	8	1
10_Name_AT1_2_H3K_peak_5332_lociStitched	chr12	65630498	65674269	10	13807	19618.2	9	1
10_Name_AT1_2_H3K_peak_4041_lociStitched	chr11	65471586	65506494	10	14161	19506.6	10	1
12_Name_AT1_2_H3K_peak_18319_lociStitched	chr5	148950474	148987483	12	13272	19322.4	11	1
12_Name_AT1_2_H3K_peak_9184_lociStitched	chr17	17728572	17777756	12	7958	19044	12	1
15_Name_AT1_2_H3K_peak_7514_lociStitched	chr15	60370812	60409344	15	12549	18106.2	13	1
4_Name_AT1_2_H3K_peak_1360_lociStitched	chr1	145200934	145216388	4	2300	17960.6	14	1
8_Name_AT1_2_H3K_peak_2505_lociStitched	chr10	4658758	4703945	8	11683	17871.5	15	1
11_Name_AT1_2_H3K_peak_12818_lociStitched	chr2	173108992	173161182	11	9953	17650.7	16	1
10_Name_AT1_2_H3K_peak_9763_lociStitched	chr17	59827402	59852886	10	11802	17306.2	17	1
8_Name_AT1_2_H3K_peak_4505_lociStitched	chr11	122154389	122196898	8	9674	17233.1	18	1
5_Name_AT1_2_H3K_peak_22026_lociStitched	chr8	127390167	127403310	5	10156	16854.6	19	1
9_Name_AT1_2_H3K_peak_6309_lociStitched	chr13	97249939	97280477	9	10255	16850.9	20	1
11_Name_AT1_2_H3K_peak_12700_lociStitched	chr2	160198267	160230256	11	11572	16762.2	21	1
12_Name_AT1_2_H3K_peak_23630_lociStitched	chrX	45747768	45776095	12	11158	15783.8	22	1
8_Name_AT1_2_H3K_peak_20216_lociStitched	chr7	20328873	20365323	8	10448	15757.3	23	1
5_Name_AT1_2_H3K_peak_1383_lociStitched	chr1	146213279	146229030	5	1866	15587.2	24	1
11_Name_AT1_2_H3K_peak_9448_lociStitched	chr17	40485869	40522783	11	10098	15551.9	25	1
11_Name_AT1_2_H3K_peak_9755_lociStitched	chr17	59753701	59788279	11	9724	15148.6	26	1
13_Name_AT1_2_H3K_peak_16731_lociStitched	chr4	94507414	94549725	13	8871	14885	27	1
9_Name_AT1_2_H3K_peak_5869_lociStitched	chr12	124912307	124939338	9	11018	14723.8	28	1
10_Name_AT1_2_H3K_peak_15691_lociStitched	chr3	149366260	149395684	10	9575	14612	29	1
9_Name_AT1_2_H3K_peak_2352_lociStitched	chr1	234599300	234619384	9	13870	14591	30	1
8_Name_AT1_2_H3K_peak_12799_lociStitched	chr2	172427672	172465724	8	6771	14585.3	31	1
3_Name_AT1_2_H3K_peak_1409_lociStitched	chr1	148445540	148459968	3	2589	14517.5	32	1
5_Name_AT1_2_H3K_peak_3022_lociStitched	chr10	72318961	72337290	5	9418	14063.8	33	1
5_Name_AT1_2_H3K_peak_9229_lociStitched	chr17	19060346	19070839	5	2741	14049.1	34	1
6_Name_AT1_2_H3K_peak_5707_lociStitched	chr12	110542746	110585705	6	6182	14021.8	35	1
15_Name_AT1_2_H3K_peak_10513_lociStitched	chr18	63407609	63454596	15	7494	14020.9	36	1
10_Name_AT1_2_H3K_peak_6887_lociStitched	chr14	68543337	68578824	10	11073	13857.7	37	1
4_Name_AT1_2_H3K_peak_22587_lociStitched	chr9	65675745	65680636	4	2457	13845.4	38	1
12_Name_AT1_2_H3K_peak_20952_lociStitched	chr7	116495450	116530021	12	8708	13714.3	39	1
9_Name_AT1_2_H3K_peak_18129_lociStitched	chr5	135994195	136033631	9	7060	13676.4	40	1
5_Name_AT1_2_H3K_peak_18037_lociStitched	chr5	130519921	130550993	5	7388	13662.4	41	1
4_Name_AT1_2_H3K_peak_1321_lociStitched	chr1	120724232	120741767	4	1621	13540.5	42	1
8_Name_AT1_2_H3K_peak_6402_lociStitched	chr13	109243522	109271678	8	8571	13526.1	43	1
2_Name_AT1_2_H3K_peak_18271_lociStitched	chr5	143395137	143405830	2	10387	13409	44	1
7_Name_AT1_2_H3K_peak_2824_lociStitched	chr10	47460708	47484484	7	4399	13352.6	45	1
10_Name_AT1_2_H3K_peak_22878_lociStitched	chr9	96853617	96884372	10	8315	13110.9	46	1
8_Name_AT1_2_H3K_peak_14693_lociStitched	chr3	4976499	4996360	8	10153	13080.5	47	1
9_Name_AT1_2_H3K_peak_8609_lociStitched	chr16	68737316	68761750	9	7836	13001.3	48	1
6_Name_AT1_2_H3K_peak_22277_lociStitched	chr9	12772307	12798159	6	7200	12980.3	49	1
10_Name_AT1_2_H3K_peak_13614_lociStitched	chr20	25223715	25254450	10	7834	12967.1	50	1
9_Name_AT1_2_H3K_peak_2733_lociStitched	chr10	32980075	33008857	9	9331	12782.1	51	1
9_Name_AT1_2_H3K_peak_22964_lociStitched	chr9	108038906	108058053	9	8841	12698.3	52	1
5_Name_AT1_2_H3K_peak_9197_lociStitched	chr17	17957382	17991156	5	4580	12621.3	53	1
10_Name_AT1_2_H3K_peak_2099_lociStitched	chr1	209383254	209412952	10	8661	12592	54	1
15_Name_AT1_2_H3K_peak_14216_lociStitched	chr21	43585439	43610428	15	9421	12524.5	55	1
12_Name_AT1_2_H3K_peak_148_lociStitched	chr1	8061658	8098833	12	7880	12364.4	56	1
10_Name_AT1_2_H3K_peak_13590_lociStitched	chr20	23136605	23163467	10	8780	12302.8	57	1
12_Name_AT1_2_H3K_peak_22182_lociStitched	chr9	683412	709010	12	6654	12299.8	58	1
10_Name_AT1_2_H3K_peak_18331_lociStitched	chr5	149113944	149144290	10	7684	12287.1	59	1
8_Name_AT1_2_H3K_peak_2120_lociStitched	chr1	209804288	209840620	8	6003	12033.2	60	1
8_Name_AT1_2_H3K_peak_21051_lociStitched	chr7	130890789	130916906	8	7900	11987.7	61	1
6_Name_AT1_2_H3K_peak_8822_lociStitched	chr16	84985135	85012139	6	6513	11946.6	62	1
10_Name_AT1_2_H3K_peak_7277_lociStitched	chr15	39172402	39204453	10	5085	11785.2	63	1
7_Name_AT1_2_H3K_peak_3599_lociStitched	chr11	9565406	9578429	7	9047	11626.9	64	1
7_Name_AT1_2_H3K_peak_10181_lociStitched	chr18	9642638	9674532	7	7814	11555.2	65	1
12_Name_AT1_2_H3K_peak_2073_lociStitched	chr1	207006824	207033532	12	8897	11532.5	66	1
3_Name_AT1_2_H3K_peak_22577_lociStitched	chr9	63338366	63347057	3	1350	11408.7	67	1
3_Name_AT1_2_H3K_peak_11372_lociStitched	chr19	47095319	47114736	3	8087	11407.5	68	1
2_Name_AT1_2_H3K_peak_21905_lociStitched	chr8	115647906	115668932	2	9513	11398.2	69	1
9_Name_AT1_2_H3K_peak_20412_lociStitched	chr7	43559436	43586907	9	9057	11370.2	70	1
6_Name_AT1_2_H3K_peak_22300_lociStitched	chr9	14307280	14323354	6	8780	11357.9	71	1
7_Name_AT1_2_H3K_peak_2730_lociStitched	chr10	32950746	32963168	7	8970	11246.9	72	1
9_Name_AT1_2_H3K_peak_15481_lociStitched	chr3	120089370	120114683	9	8050	11170.6	73	1
6_Name_AT1_2_H3K_peak_4034_lociStitched	chr11	65419186	65432046	6	8298	10996.6	74	1
7_Name_AT1_2_H3K_peak_5007_lociStitched	chr12	46547481	46563626	7	9665	10973.8	75	1
1_Name_AT1_2_H3K_peak_22535_lociStitched	chr9	41186980	41189371	1	2392	10895.8	76	1
6_Name_AT1_2_H3K_peak_18509_lociStitched	chr5	172764927	172779128	6	9548	10865.2	77	1
10_Name_AT1_2_H3K_peak_12900_lociStitched	chr2	187529347	187554153	10	8789	10862.5	78	1
9_Name_AT1_2_H3K_peak_23151_lociStitched	chr9	121945191	121973454	9	4906	10790.8	79	1
9_Name_AT1_2_H3K_peak_1646_lociStitched	chr1	156105502	156130082	9	8296	10697.2	80	1
10_Name_AT1_2_H3K_peak_7494_lociStitched	chr15	59269149	59301206	10	6612	10659	81	1
8_Name_AT1_2_H3K_peak_14391_lociStitched	chr22	30821968	30844196	8	8694	10636.1	82	1
9_Name_AT1_2_H3K_peak_22990_lociStitched	chr9	109101154	109120694	9	7669	10530.1	83	1
8_Name_AT1_2_H3K_peak_4994_lociStitched	chr12	46366191	46387398	8	9999	10518.7	84	1
9_Name_AT1_2_H3K_peak_19545_lociStitched	chr6	106501814	106528118	9	6499	10503.2	85	1
7_Name_AT1_2_H3K_peak_9171_lociStitched	chr17	17681362	17697402	7	7980	10501.4	86	1
6_Name_AT1_2_H3K_peak_5553_lociStitched	chr12	95199940	95219953	6	9226	10484.8	87	1
8_Name_AT1_2_H3K_peak_23231_lociStitched	chr9	127555100	127579683	8	5457	10406	88	1
4_Name_AT1_2_H3K_peak_22004_lociStitched	chr8	126545568	126558934	4	6134	10400.1	89	1
7_Name_AT1_2_H3K_peak_13646_lociStitched	chr20	31699614	31723525	7	7077	10355.9	90	1
9_Name_AT1_2_H3K_peak_17576_lociStitched	chr5	59743952	59769897	9	7168	10307.9	91	1
5_Name_AT1_2_H3K_peak_5421_lociStitched	chr12	76019491	76033292	5	8772	10299.7	92	1
6_Name_AT1_2_H3K_peak_140_lociStitched	chr1	8004008	8027135	6	8030	10164.3	93	1
10_Name_AT1_2_H3K_peak_17633_lociStitched	chr5	67003094	67022345	10	8467	10141.4	94	1
4_Name_AT1_2_H3K_peak_22883_lociStitched	chr9	96996905	97014267	4	3146	10075.2	95	1
11_Name_AT1_2_H3K_peak_13891_lociStitched	chr20	50415127	50440583	11	6615	10065.3	96	1
5_Name_AT1_2_H3K_peak_10519_lociStitched	chr18	63470416	63483015	5	8873	9987.23	97	1
6_Name_AT1_2_H3K_peak_2485_lociStitched	chr10	3804589	3829648	6	7703	9968.47	98	1
10_Name_AT1_2_H3K_peak_3651_lociStitched	chr11	12164002	12190225	10	6683	9949.01	99	1
5_Name_AT1_2_H3K_peak_13414_lociStitched	chr20	1465709	1500992	5	5302	9942.75	100	1
3_Name_AT1_2_H3K_peak_1480_lociStitched	chr1	150561741	150579568	3	5804	9910.03	101	1
8_Name_AT1_2_H3K_peak_23254_lociStitched	chr9	128067442	128099793	8	4771	9899.41	102	1
6_Name_AT1_2_H3K_peak_2943_lociStitched	chr10	68072084	68097185	6	6215	9814.49	103	1
8_Name_AT1_2_H3K_peak_11846_lociStitched	chr2	29108607	29131020	8	7280	9781.03	104	1
8_Name_AT1_2_H3K_peak_7845_lociStitched	chr15	90388332	90420702	8	4346	9749.84	105	1
5_Name_AT1_2_H3K_peak_9189_lociStitched	chr17	17824103	17841920	5	6777	9724.52	106	1
5_Name_AT1_2_H3K_peak_12614_lociStitched	chr2	142865857	142880400	5	9026	9708.91	107	1
4_Name_AT1_2_H3K_peak_20621_lociStitched	chr7	76605705	76627992	4	1916	9690.39	108	1
3_Name_AT1_2_H3K_peak_10591_lociStitched	chr19	69641	76638	3	1501	9678.95	109	1
3_Name_AT1_2_H3K_peak_22333_lociStitched	chr9	21550184	21560391	3	6529	9616.01	110	1
7_Name_AT1_2_H3K_peak_23215_lociStitched	chr9	126788186	126806620	7	6684	9594.9	111	1
5_Name_AT1_2_H3K_peak_16050_lociStitched	chr3	189824724	189843453	5	5899	9568.65	112	1
3_Name_AT1_2_H3K_peak_22041_lociStitched	chr8	127733627	127741057	3	6924	9562.41	113	1
6_Name_AT1_2_H3K_peak_11129_lociStitched	chr19	38831567	38852728	6	6344	9552.08	114	1
7_Name_AT1_2_H3K_peak_2796_lociStitched	chr10	43395696	43421005	7	6554	9531.37	115	1
3_Name_AT1_2_H3K_peak_1306_lociStitched	chr1	120058594	120069643	3	1780	9481.15	116	1
8_Name_AT1_2_H3K_peak_1143_lociStitched	chr1	98321737	98334444	8	8957	9441.3	117	1
7_Name_AT1_2_H3K_peak_11174_lociStitched	chr19	40420736	40445166	7	6185	9434.87	118	1
11_Name_AT1_2_H3K_peak_17548_lociStitched	chr5	57816448	57842483	11	7266	9330.94	119	1
3_Name_AT1_2_H3K_peak_22582_lociStitched	chr9	64865784	64871106	3	4951	9307.11	120	1
5_Name_AT1_2_H3K_peak_17865_lociStitched	chr5	96691095	96718586	5	4044	9302.95	121	1
8_Name_AT1_2_H3K_peak_3344_lociStitched	chr10	104318762	104339999	8	6518	9269.95	122	1
5_Name_AT1_2_H3K_peak_22036_lociStitched	chr8	127660937	127671626	5	6276	9268.43	123	1
9_Name_AT1_2_H3K_peak_4566_lociStitched	chr11	128496368	128523270	9	5452	9238.15	124	1
8_Name_AT1_2_H3K_peak_7877_lociStitched	chr15	92804130	92832562	8	7613	9172.16	125	1
6_Name_AT1_2_H3K_peak_16312_lociStitched	chr4	15893021	15914661	6	5912	9155.88	126	1
8_Name_AT1_2_H3K_peak_9120_lociStitched	chr17	15642618	15659718	8	6602	9138.24	127	1
6_Name_AT1_2_H3K_peak_2746_lociStitched	chr10	33238205	33274002	6	3147	9113.92	128	1
6_Name_AT1_2_H3K_peak_15873_lociStitched	chr3	172137264	172170228	6	3389	9111.25	129	1
5_Name_AT1_2_H3K_peak_11150_lociStitched	chr19	39430419	39446586	5	5648	9108.49	130	1
2_Name_AT1_2_H3K_peak_22281_lociStitched	chr9	12812209	12819041	2	6661	9102.96	131	1
3_Name_AT1_2_H3K_peak_23185_lociStitched	chr9	124859123	124871379	3	7384	9068.21	132	1
10_Name_AT1_2_H3K_peak_9881_lociStitched	chr17	71402012	71425313	10	6176	9052.44	133	1
3_Name_AT1_2_H3K_peak_1103_lociStitched	chr1	94535580	94545883	3	9953	9042.94	134	1
2_Name_AT1_2_H3K_peak_1552_lociStitched	chr1	153561530	153568825	2	7187	8979.42	135	1
4_Name_AT1_2_H3K_peak_21445_lociStitched	chr8	29341360	29353289	4	8233	8974.19	136	1
8_Name_AT1_2_H3K_peak_1725_lociStitched	chr1	161726193	161750374	8	5410	8973.57	137	1
3_Name_AT1_2_H3K_peak_6897_lociStitched	chr14	68785566	68796097	3	8834	8945.03	138	1
7_Name_AT1_2_H3K_peak_8452_lociStitched	chr16	54926738	54937403	7	8431	8935.14	139	1
6_Name_AT1_2_H3K_peak_22395_lociStitched	chr9	33158408	33168223	6	8051	8910.06	140	1
8_Name_AT1_2_H3K_peak_7631_lociStitched	chr15	68271064	68289424	8	7728	8891.75	141	1
6_Name_AT1_2_H3K_peak_22370_lociStitched	chr9	27498745	27529734	6	4237	8875.25	142	1
8_Name_AT1_2_H3K_peak_9477_lociStitched	chr17	41772861	41811979	8	4413	8852.4	143	1
3_Name_AT1_2_H3K_peak_14022_lociStitched	chr21	6318498	6326547	3	1045	8841.83	144	1
2_Name_AT1_2_H3K_peak_6222_lociStitched	chr13	73325501	73339119	2	5627	8825.83	145	1
8_Name_AT1_2_H3K_peak_4775_lociStitched	chr12	12871729	12894520	8	6834	8815.56	146	1
3_Name_AT1_2_H3K_peak_2993_lociStitched	chr10	71837634	71861474	3	2775	8806.5	147	1
7_Name_AT1_2_H3K_peak_21919_lociStitched	chr8	118000719	118019836	7	6598	8799.56	148	1
6_Name_AT1_2_H3K_peak_13928_lociStitched	chr20	53584319	53596553	6	6814	8785.24	149	1
7_Name_AT1_2_H3K_peak_19844_lociStitched	chr6	143324782	143337854	7	7514	8767.39	150	1
4_Name_AT1_2_H3K_peak_11246_lociStitched	chr19	43753578	43765901	4	6556	8764.12	151	1
7_Name_AT1_2_H3K_peak_8698_lociStitched	chr16	73047697	73082632	7	4108	8744.23	152	1
11_Name_AT1_2_H3K_peak_13300_lociStitched	chr2	234241963	234259483	11	7657	8714.45	153	1
6_Name_AT1_2_H3K_peak_23137_lociStitched	chr9	121356641	121374371	6	5056	8698.34	154	1
6_Name_AT1_2_H3K_peak_2210_lociStitched	chr1	223700328	223716593	6	6420	8664.37	155	1
5_Name_AT1_2_H3K_peak_21567_lociStitched	chr8	42491825	42504431	5	7489	8616.2	156	1
4_Name_AT1_2_H3K_peak_1436_lociStitched	chr1	149390657	149399683	4	1689	8607.19	157	1
4_Name_AT1_2_H3K_peak_20966_lociStitched	chr7	116671536	116691747	4	5104	8581.59	158	1
7_Name_AT1_2_H3K_peak_3349_lociStitched	chr10	106423154	106441913	7	6879	8574.74	159	1
5_Name_AT1_2_H3K_peak_16431_lociStitched	chr4	41142228	41161982	5	6794	8539.65	160	1
8_Name_AT1_2_H3K_peak_15734_lociStitched	chr3	151302121	151320435	8	5846	8532.49	161	1
9_Name_AT1_2_H3K_peak_16554_lociStitched	chr4	74098044	74117819	9	7316	8519.07	162	1
5_Name_AT1_2_H3K_peak_18357_lociStitched	chr5	149548932	149563998	5	5596	8515.3	163	1
5_Name_AT1_2_H3K_peak_12640_lociStitched	chr2	150477302	150487551	5	8049	8487.2	164	1
6_Name_AT1_2_H3K_peak_17782_lociStitched	chr5	82388986	82414638	6	4723	8447.2	165	1
5_Name_AT1_2_H3K_peak_10876_lociStitched	chr19	13838602	13852419	5	8545	8404.88	166	1
3_Name_AT1_2_H3K_peak_18081_lociStitched	chr5	133041225	133065334	3	3702	8394.75	167	1
4_Name_AT1_2_H3K_peak_1348_lociStitched	chr1	144546438	144561315	4	3621	8351.95	168	1
8_Name_AT1_2_H3K_peak_15112_lociStitched	chr3	52046465	52066116	8	5883	8332.02	169	1
6_Name_AT1_2_H3K_peak_9988_lociStitched	chr17	77124156	77153245	6	4051	8313.64	170	1
6_Name_AT1_2_H3K_peak_9583_lociStitched	chr17	45147030	45172478	6	6064	8285.87	171	1
7_Name_AT1_2_H3K_peak_19338_lociStitched	chr6	56639848	56664732	7	4732	8276.42	172	1
3_Name_AT1_2_H3K_peak_11184_lociStitched	chr19	40714410	40722341	3	6930	8257.76	173	1
6_Name_AT1_2_H3K_peak_165_lociStitched	chr1	8174215	8211962	6	3014	8221.3	174	1
7_Name_AT1_2_H3K_peak_6206_lociStitched	chr13	73055152	73065794	7	8006	8160.29	175	1
7_Name_AT1_2_H3K_peak_17094_lociStitched	chr4	156768965	156782360	7	7342	8156.22	176	1
7_Name_AT1_2_H3K_peak_15929_lociStitched	chr3	183252727	183272103	7	5174	8153.42	177	1
6_Name_AT1_2_H3K_peak_5086_lociStitched	chr12	50763377	50788141	6	4568	8134.97	178	1
3_Name_AT1_2_H3K_peak_22727_lociStitched	chr9	83976774	83987125	3	5637	8119.32	179	1
1_Name_AT1_2_H3K_peak_22020_lociStitched	chr8	127292660	127298764	1	6105	8102.45	180	1
6_Name_AT1_2_H3K_peak_1075_lociStitched	chr1	93679884	93703303	6	6695	8091.26	181	1
6_Name_AT1_2_H3K_peak_609_lociStitched	chr1	36148753	36172799	6	3503	8038.58	182	1
5_Name_AT1_2_H3K_peak_7945_lociStitched	chr15	100712485	100728305	5	6472	8014.41	183	1
1_Name_AT1_2_H3K_peak_6306_lociStitched	chr13	97221406	97226585	1	5180	8004.14	184	1
4_Name_AT1_2_H3K_peak_4764_lociStitched	chr12	12716339	12726980	4	9165	7990.33	185	1
8_Name_AT1_2_H3K_peak_2531_lociStitched	chr10	5545550	5567231	8	4410	7974.27	186	1
5_Name_AT1_2_H3K_peak_22617_lociStitched	chr9	69170460	69180779	5	6778	7969.36	187	1
6_Name_AT1_2_H3K_peak_17494_lociStitched	chr5	53318584	53335513	6	5512	7960.02	188	1
3_Name_AT1_2_H3K_peak_18230_lociStitched	chr5	141602907	141619027	3	4379	7952	189	1
6_Name_AT1_2_H3K_peak_23048_lociStitched	chr9	112323545	112334977	6	5563	7913.23	190	1
8_Name_AT1_2_H3K_peak_19922_lociStitched	chr6	150251280	150273230	8	5200	7912.98	191	1
4_Name_AT1_2_H3K_peak_5452_lociStitched	chr12	79683402	79692965	4	8627	7903.82	192	1
6_Name_AT1_2_H3K_peak_13317_lociStitched	chr2	237085123	237098767	6	5932	7895.78	193	1
7_Name_AT1_2_H3K_peak_14875_lociStitched	chr3	30596364	30611524	7	6569	7884.72	194	1
7_Name_AT1_2_H3K_peak_559_lociStitched	chr1	32953803	32993357	7	2658	7883.11	195	1
3_Name_AT1_2_H3K_peak_22594_lociStitched	chr9	66269213	66272701	3	2256	7878	196	1
5_Name_AT1_2_H3K_peak_14803_lociStitched	chr3	15781784	15799085	5	5892	7873.69	197	1
4_Name_AT1_2_H3K_peak_22413_lociStitched	chr9	33506454	33525310	4	3687	7855.41	198	1
5_Name_AT1_2_H3K_peak_18449_lociStitched	chr5	159175607	159187706	5	6179	7847.41	199	1
7_Name_AT1_2_H3K_peak_21256_lociStitched	chr7	158816615	158830597	7	6469	7843.9	200	1
4_Name_AT1_2_H3K_peak_4998_lociStitched	chr12	46429721	46452941	4	3837	7818.17	201	1
7_Name_AT1_2_H3K_peak_7415_lociStitched	chr15	51828817	51847211	7	5281	7811.93	202	1
3_Name_AT1_2_H3K_peak_5175_lociStitched	chr12	54278157	54285731	3	6313	7810.31	203	1
6_Name_AT1_2_H3K_peak_5015_lociStitched	chr12	47077987	47096356	6	4505	7793.97	204	1
7_Name_AT1_2_H3K_peak_11638_lociStitched	chr2	1706753	1731040	7	5233	7759.7	205	1
6_Name_AT1_2_H3K_peak_5121_lociStitched	chr12	52278642	52288857	6	6288	7755.23	206	1
6_Name_AT1_2_H3K_peak_8788_lociStitched	chr16	82626723	82635132	6	5709	7717.78	207	1
5_Name_AT1_2_H3K_peak_11593_lociStitched	chr19	57799475	57820824	5	4207	7711.26	208	1
5_Name_AT1_2_H3K_peak_918_lociStitched	chr1	66924217	66935146	5	6891	7703.85	209	1
3_Name_AT1_2_H3K_peak_23326_lociStitched	chr9	129746804	129763497	3	6823	7690.47	210	1
3_Name_AT1_2_H3K_peak_2996_lociStitched	chr10	71964128	71976942	3	4230	7688.4	211	1
9_Name_AT1_2_H3K_peak_6060_lociStitched	chr13	43040329	43059036	9	5017	7677.35	212	1
4_Name_AT1_2_H3K_peak_17898_lociStitched	chr5	107655778	107673831	4	6148	7652.67	213	1
6_Name_AT1_2_H3K_peak_17483_lociStitched	chr5	52987183	53008966	6	4579	7565.24	214	1
4_Name_AT1_2_H3K_peak_2107_lociStitched	chr1	209427426	209435617	4	6054	7547.19	215	1
11_Name_AT1_2_H3K_peak_13824_lociStitched	chr20	47349701	47360905	11	7736	7506.68	216	1
7_Name_AT1_2_H3K_peak_22251_lociStitched	chr9	6096430	6107766	7	6745	7486.29	217	1
5_Name_AT1_2_H3K_peak_3214_lociStitched	chr10	97400369	97428332	5	4079	7477.31	218	1
4_Name_AT1_2_H3K_peak_6664_lociStitched	chr14	49892234	49908798	4	6844	7470.36	219	1
4_Name_AT1_2_H3K_peak_1886_lociStitched	chr1	183180338	183198497	4	3745	7468.8	220	1
6_Name_AT1_2_H3K_peak_12028_lociStitched	chr2	54557610	54576364	6	6434	7467.84	221	1
7_Name_AT1_2_H3K_peak_16110_lociStitched	chr3	194133744	194143035	7	7400	7467.18	222	1
5_Name_AT1_2_H3K_peak_16189_lociStitched	chr3	197711397	197736845	5	3902	7466.44	223	1
8_Name_AT1_2_H3K_peak_3632_lociStitched	chr11	12075525	12090725	8	6051	7460.16	224	1
5_Name_AT1_2_H3K_peak_319_lociStitched	chr1	20483328	20508072	5	4091	7452.89	225	1
5_Name_AT1_2_H3K_peak_10311_lociStitched	chr18	31447079	31454922	5	7177	7432.03	226	1
6_Name_AT1_2_H3K_peak_23120_lociStitched	chr9	121192596	121202672	6	6463	7430.04	227	1
4_Name_AT1_2_H3K_peak_3781_lociStitched	chr11	33715880	33737018	4	2901	7413.1	228	1
5_Name_AT1_2_H3K_peak_10195_lociStitched	chr18	11850321	11859797	5	6163	7411.18	229	1
7_Name_AT1_2_H3K_peak_19433_lociStitched	chr6	80535380	80549269	7	6399	7409.78	230	1
3_Name_AT1_2_H3K_peak_13534_lociStitched	chr20	17557008	17572536	3	5520	7402.2	231	1
4_Name_AT1_2_H3K_peak_8437_lociStitched	chr16	54026507	54035213	4	7046	7396.62	232	1
5_Name_AT1_2_H3K_peak_9470_lociStitched	chr17	41650058	41666400	5	4061	7394.76	233	1
5_Name_AT1_2_H3K_peak_19695_lociStitched	chr6	125941058	125957849	5	5976	7393.08	234	1
8_Name_AT1_2_H3K_peak_8944_lociStitched	chr17	2392309	2407908	8	5096	7378.33	235	1
7_Name_AT1_2_H3K_peak_12837_lociStitched	chr2	174826741	174847327	7	4810	7363.61	236	1
5_Name_AT1_2_H3K_peak_16702_lociStitched	chr4	88591603	88613820	5	5453	7358.27	237	1
Name_AT1_2_H3K_peak_14627	chr22	46064070	46070642	1	6573	7356.7	238	1
6_Name_AT1_2_H3K_peak_10813_lociStitched	chr19	11084638	11094895	6	6030	7337.86	239	1
3_Name_AT1_2_H3K_peak_22628_lociStitched	chr9	70411399	70421423	3	6796	7319.52	240	1
4_Name_AT1_2_H3K_peak_13540_lociStitched	chr20	17964785	17972840	4	7520	7307.5	241	1
4_Name_AT1_2_H3K_peak_3713_lociStitched	chr11	18307537	18324208	4	5037	7300.23	242	1
6_Name_AT1_2_H3K_peak_22847_lociStitched	chr9	95004025	95019563	6	5999	7271.78	243	1
5_Name_AT1_2_H3K_peak_22794_lociStitched	chr9	92097724	92116068	5	3266	7231.2	244	1
3_Name_AT1_2_H3K_peak_10143_lociStitched	chr18	3593547	3606461	3	5570	7222.8	245	1
3_Name_AT1_2_H3K_peak_22531_lociStitched	chr9	40743520	40747581	3	2410	7210.71	246	1
3_Name_AT1_2_H3K_peak_1430_lociStitched	chr1	149175176	149177758	3	1714	7208.94	247	1
3_Name_AT1_2_H3K_peak_23164_lociStitched	chr9	122902683	122913782	3	4621	7207.69	248	1
7_Name_AT1_2_H3K_peak_10858_lociStitched	chr19	13012987	13037780	7	3765	7192.45	249	1
6_Name_AT1_2_H3K_peak_181_lociStitched	chr1	8873384	8890703	6	6547	7173.53	250	1
6_Name_AT1_2_H3K_peak_5664_lociStitched	chr12	108689479	108702650	6	5698	7172.93	251	1
5_Name_AT1_2_H3K_peak_3319_lociStitched	chr10	103894840	103917998	5	3344	7169.72	252	1
4_Name_AT1_2_H3K_peak_14025_lociStitched	chr21	6368428	6373449	4	3496	7165.47	253	1
6_Name_AT1_2_H3K_peak_16784_lociStitched	chr4	101346767	101368247	6	4568	7148.54	254	1
3_Name_AT1_2_H3K_peak_8205_lociStitched	chr16	21515768	21521027	3	4521	7115.95	255	1
Name_AT1_2_H3K_peak_13864	chr20	49277715	49284509	1	6795	7108.56	256	1
4_Name_AT1_2_H3K_peak_22762_lociStitched	chr9	88765867	88777340	4	4398	7102.93	257	1
3_Name_AT1_2_H3K_peak_3037_lociStitched	chr10	73110420	73118805	3	3510	7102.1	258	1
6_Name_AT1_2_H3K_peak_21470_lociStitched	chr8	29654851	29669940	6	5170	7100.88	259	1
5_Name_AT1_2_H3K_peak_19713_lociStitched	chr6	128507848	128521494	5	5109	7097.28	260	1
7_Name_AT1_2_H3K_peak_5836_lociStitched	chr12	122886728	122898562	7	6620	7093.3	261	1
5_Name_AT1_2_H3K_peak_14441_lociStitched	chr22	36324748	36336025	5	7022	7092.11	262	1
3_Name_AT1_2_H3K_peak_21035_lociStitched	chr7	129948896	129970844	3	5208	7091.4	263	1
6_Name_AT1_2_H3K_peak_9370_lociStitched	chr17	35777428	35795042	6	4222	7089.64	264	1
5_Name_AT1_2_H3K_peak_16061_lociStitched	chr3	189935914	189945552	5	5343	7071.4	265	1
4_Name_AT1_2_H3K_peak_16982_lociStitched	chr4	142401523	142409339	4	6929	7069.57	266	1
8_Name_AT1_2_H3K_peak_22231_lociStitched	chr9	5436471	5455840	8	4665	7032.88	267	1
6_Name_AT1_2_H3K_peak_2113_lociStitched	chr1	209647288	209658032	6	6709	7023.35	268	1
5_Name_AT1_2_H3K_peak_7285_lociStitched	chr15	39615902	39642020	5	4750	7023.13	269	1
6_Name_AT1_2_H3K_peak_17644_lociStitched	chr5	67247862	67269237	6	3722	7017.41	270	1
10_Name_AT1_2_H3K_peak_4658_lociStitched	chr12	6214479	6230657	10	4704	7014.78	271	1
6_Name_AT1_2_H3K_peak_19389_lociStitched	chr6	73516415	73524387	6	5029	7007.39	272	1
6_Name_AT1_2_H3K_peak_23495_lociStitched	chrX	2691371	2711299	6	4667	7002.7	273	1
2_Name_AT1_2_H3K_peak_2483_lociStitched	chr10	3780226	3786695	2	6045	6996.87	274	1
7_Name_AT1_2_H3K_peak_13253_lociStitched	chr2	230774185	230795181	7	4343	6976.97	275	1
5_Name_AT1_2_H3K_peak_15798_lociStitched	chr3	157157321	157176675	5	5643	6965.5	276	1
5_Name_AT1_2_H3K_peak_3005_lociStitched	chr10	72211379	72226436	5	3337	6965.37	277	1
2_Name_AT1_2_H3K_peak_22645_lociStitched	chr9	72358723	72366366	2	5588	6954.37	278	1
5_Name_AT1_2_H3K_peak_8303_lociStitched	chr16	30052661	30077742	5	4143	6949.95	279	1
Name_AT1_2_H3K_peak_497	chr1	28505128	28510539	1	5412	6946.64	280	1
3_Name_AT1_2_H3K_peak_18704_lociStitched	chr6	7541644	7553616	3	5052	6944.96	281	1
6_Name_AT1_2_H3K_peak_14863_lociStitched	chr3	30342632	30358660	6	5242	6935.32	282	1
6_Name_AT1_2_H3K_peak_17610_lociStitched	chr5	65189882	65209962	6	4097	6905.51	283	1
6_Name_AT1_2_H3K_peak_23313_lociStitched	chr9	129481857	129497162	6	5417	6904.09	284	1
4_Name_AT1_2_H3K_peak_20855_lociStitched	chr7	105009823	105018221	4	7835	6904	285	1
5_Name_AT1_2_H3K_peak_19533_lociStitched	chr6	105592123	105609408	5	4690	6903.63	286	1
7_Name_AT1_2_H3K_peak_16993_lociStitched	chr4	143335630	143358455	7	3529	6895.43	287	1
6_Name_AT1_2_H3K_peak_18786_lociStitched	chr6	14732061	14744666	6	5388	6874.77	288	1
2_Name_AT1_2_H3K_peak_9236_lociStitched	chr17	19188741	19191800	2	2347	6873.57	289	1
6_Name_AT1_2_H3K_peak_4237_lociStitched	chr11	85647238	85665127	6	4414	6856.85	290	1
6_Name_AT1_2_H3K_peak_13708_lociStitched	chr20	35870669	35885313	6	4619	6846.07	291	1
3_Name_AT1_2_H3K_peak_14030_lociStitched	chr21	6664970	6670590	3	1336	6806.94	292	1
4_Name_AT1_2_H3K_peak_22605_lociStitched	chr9	67722821	67727789	4	2029	6801.19	293	1
3_Name_AT1_2_H3K_peak_8761_lociStitched	chr16	80992999	81008861	3	3893	6785.76	294	1
6_Name_AT1_2_H3K_peak_12068_lociStitched	chr2	58107367	58118732	6	3816	6783.77	295	1
4_Name_AT1_2_H3K_peak_13106_lociStitched	chr2	212905132	212924188	4	3525	6776.31	296	1
5_Name_AT1_2_H3K_peak_10112_lociStitched	chr17	82874020	82890261	5	5081	6757.88	297	1
6_Name_AT1_2_H3K_peak_16264_lociStitched	chr4	6986326	7005539	6	3852	6755.29	298	1
5_Name_AT1_2_H3K_peak_23129_lociStitched	chr9	121268148	121287608	5	3119	6752.62	299	1
7_Name_AT1_2_H3K_peak_3115_lociStitched	chr10	87081973	87096306	7	4971	6730.78	300	1
2_Name_AT1_2_H3K_peak_7961_lociStitched	chr15	101961302	101963334	2	1587	6716.37	301	1
4_Name_AT1_2_H3K_peak_21864_lociStitched	chr8	101492049	101504750	4	6629	6694.7	302	1
1_Name_AT1_2_H3K_peak_12321_lociStitched	chr2	91597861	91599868	1	2008	6685.72	303	1
3_Name_AT1_2_H3K_peak_1357_lociStitched	chr1	145092784	145096714	3	2656	6660.17	304	1
3_Name_AT1_2_H3K_peak_14135_lociStitched	chr21	34882331	34890190	3	6966	6643.21	305	1
7_Name_AT1_2_H3K_peak_6870_lociStitched	chr14	68459370	68477698	7	3829	6634.74	306	1
3_Name_AT1_2_H3K_peak_4797_lociStitched	chr12	13196886	13211593	3	3506	6634.33	307	1
2_Name_AT1_2_H3K_peak_8308_lociStitched	chr16	30191892	30199943	2	3519	6634.02	308	1
5_Name_AT1_2_H3K_peak_4879_lociStitched	chr12	27331045	27344256	5	5528	6633.24	309	1
2_Name_AT1_2_H3K_peak_22567_lociStitched	chr9	62667796	62677511	2	1471	6621.74	310	1
5_Name_AT1_2_H3K_peak_23479_lociStitched	chr9	137605714	137620280	5	4135	6617.33	311	1
5_Name_AT1_2_H3K_peak_15991_lociStitched	chr3	185813889	185826190	5	6014	6606.87	312	1
4_Name_AT1_2_H3K_peak_23622_lociStitched	chrX	45497580	45516755	4	3538	6603.87	313	1
5_Name_AT1_2_H3K_peak_2163_lociStitched	chr1	214427493	214447743	5	4518	6597.45	314	1
5_Name_AT1_2_H3K_peak_23282_lociStitched	chr9	128683012	128691798	5	5044	6588.62	315	1
4_Name_AT1_2_H3K_peak_10137_lociStitched	chr18	3446964	3454807	4	6983	6578.71	316	1
6_Name_AT1_2_H3K_peak_18101_lociStitched	chr5	134503785	134526741	6	3265	6572.3	317	1
7_Name_AT1_2_H3K_peak_6377_lociStitched	chr13	106144864	106157354	7	4958	6543.51	318	1
5_Name_AT1_2_H3K_peak_23008_lociStitched	chr9	109449519	109470231	5	1852	6540.85	319	1
5_Name_AT1_2_H3K_peak_20265_lociStitched	chr7	26197351	26205386	5	6819	6538.88	320	1
9_Name_AT1_2_H3K_peak_5023_lociStitched	chr12	47267876	47278703	9	6060	6533.01	321	1
3_Name_AT1_2_H3K_peak_17821_lociStitched	chr5	91378139	91384367	3	5381	6525.08	322	1
6_Name_AT1_2_H3K_peak_22055_lociStitched	chr8	128168682	128184156	6	3610	6520.74	323	1
6_Name_AT1_2_H3K_peak_23001_lociStitched	chr9	109316663	109330172	6	5112	6505.93	324	1
6_Name_AT1_2_H3K_peak_5110_lociStitched	chr12	52146326	52156182	6	5158	6462.58	325	1
4_Name_AT1_2_H3K_peak_11216_lociStitched	chr19	42241352	42255269	4	5985	6460.27	326	1
6_Name_AT1_2_H3K_peak_788_lociStitched	chr1	50959508	50978402	6	4144	6448.52	327	1
5_Name_AT1_2_H3K_peak_10171_lociStitched	chr18	9101747	9118395	5	3950	6436.12	328	1
5_Name_AT1_2_H3K_peak_13986_lociStitched	chr20	62923842	62938827	5	4163	6436.06	329	1
5_Name_AT1_2_H3K_peak_16599_lociStitched	chr4	76688900	76705475	5	3801	6431.1	330	1
4_Name_AT1_2_H3K_peak_22670_lociStitched	chr9	75071885	75089638	4	3301	6382.2	331	1
6_Name_AT1_2_H3K_peak_6229_lociStitched	chr13	73419941	73430502	6	5412	6371.45	332	1
6_Name_AT1_2_H3K_peak_14894_lociStitched	chr3	31960170	31982452	6	3822	6368.2	333	1
3_Name_AT1_2_H3K_peak_10904_lociStitched	chr19	16067494	16080133	3	5143	6361.21	334	1
3_Name_AT1_2_H3K_peak_22172_lociStitched	chr9	176409	179106	3	1700	6354.67	335	1
4_Name_AT1_2_H3K_peak_18062_lociStitched	chr5	132410474	132427609	4	4414	6319.39	336	1
6_Name_AT1_2_H3K_peak_7013_lociStitched	chr14	77025293	77043305	6	5319	6318.61	337	1
7_Name_AT1_2_H3K_peak_15184_lociStitched	chr3	57750926	57759732	7	4778	6315.66	338	1
3_Name_AT1_2_H3K_peak_23295_lociStitched	chr9	128882193	128902753	3	2094	6311.92	339	1
5_Name_AT1_2_H3K_peak_8451_lociStitched	chr16	54647401	54657282	5	4607	6309.02	340	1
8_Name_AT1_2_H3K_peak_5505_lociStitched	chr12	92137568	92147868	8	6582	6308.75	341	1
7_Name_AT1_2_H3K_peak_20270_lociStitched	chr7	26854095	26864461	7	5619	6289.05	342	1
7_Name_AT1_2_H3K_peak_23646_lociStitched	chrX	45789390	45808507	7	4528	6268.46	343	1
6_Name_AT1_2_H3K_peak_9610_lociStitched	chr17	47491711	47512197	6	3119	6235.94	344	1
4_Name_AT1_2_H3K_peak_2861_lociStitched	chr10	52442796	52455187	4	4766	6235.15	345	1
8_Name_AT1_2_H3K_peak_14126_lociStitched	chr21	34800764	34815315	8	4536	6226.37	346	1
5_Name_AT1_2_H3K_peak_9576_lociStitched	chr17	45043569	45062749	5	4240	6218.16	347	1
5_Name_AT1_2_H3K_peak_21476_lociStitched	chr8	29751184	29770288	5	3811	6206.89	348	1
3_Name_AT1_2_H3K_peak_18296_lociStitched	chr5	147892553	147907023	3	2986	6190.27	349	1
5_Name_AT1_2_H3K_peak_14144_lociStitched	chr21	35256024	35277286	5	3830	6189.37	350	1
4_Name_AT1_2_H3K_peak_11750_lociStitched	chr2	20208688	20232816	4	2000	6188.83	351	1
7_Name_AT1_2_H3K_peak_4380_lociStitched	chr11	110184854	110200995	7	3528	6173.93	352	1
4_Name_AT1_2_H3K_peak_20414_lociStitched	chr7	43635594	43659264	4	1757	6163.67	353	1
5_Name_AT1_2_H3K_peak_15469_lociStitched	chr3	115783799	115805404	5	2711	6137.98	354	1
2_Name_AT1_2_H3K_peak_8649_lociStitched	chr16	70057845	70066985	2	2615	6136.6	355	1
6_Name_AT1_2_H3K_peak_15986_lociStitched	chr3	185716151	185734106	6	4137	6128.04	356	1
4_Name_AT1_2_H3K_peak_14896_lociStitched	chr3	32391568	32420223	4	2809	6123.57	357	1
4_Name_AT1_2_H3K_peak_16572_lociStitched	chr4	74444972	74452309	4	5764	6123.46	358	1
5_Name_AT1_2_H3K_peak_3885_lociStitched	chr11	57778709	57799821	5	2835	6116.15	359	1
5_Name_AT1_2_H3K_peak_1963_lociStitched	chr1	200373874	200389333	5	4174	6112.49	360	1
4_Name_AT1_2_H3K_peak_22448_lociStitched	chr9	35095468	35115258	4	3144	6107.19	361	1
6_Name_AT1_2_H3K_peak_17961_lociStitched	chr5	119268187	119289564	6	2583	6098.86	362	1
4_Name_AT1_2_H3K_peak_18887_lociStitched	chr6	26155624	26173211	4	4616	6078.07	363	1
5_Name_AT1_2_H3K_peak_8197_lociStitched	chr16	20899511	20914205	5	4781	6075.97	364	1
4_Name_AT1_2_H3K_peak_1388_lociStitched	chr1	146375900	146387497	4	2592	6069.87	365	1
6_Name_AT1_2_H3K_peak_18312_lociStitched	chr5	148908923	148915823	6	5453	6063.03	366	1
4_Name_AT1_2_H3K_peak_18884_lociStitched	chr6	26118547	26127456	4	4737	6058.12	367	1
3_Name_AT1_2_H3K_peak_850_lociStitched	chr1	58574751	58584644	3	5561	6057.48	368	1
7_Name_AT1_2_H3K_peak_14372_lociStitched	chr22	30195117	30211032	7	3755	6038.15	369	1
7_Name_AT1_2_H3K_peak_20117_lociStitched	chr7	5419607	5429556	7	6203	6022.13	370	1
6_Name_AT1_2_H3K_peak_17488_lociStitched	chr5	53023694	53038158	6	2996	6011.24	371	1
6_Name_AT1_2_H3K_peak_18762_lociStitched	chr6	12310469	12325325	6	4530	6009.25	372	1
5_Name_AT1_2_H3K_peak_6877_lociStitched	chr14	68505966	68527256	5	3266	6008.04	373	1
5_Name_AT1_2_H3K_peak_19973_lociStitched	chr6	157020568	157037800	5	4479	6007.08	374	1
2_Name_AT1_2_H3K_peak_23168_lociStitched	chr9	122930610	122942447	2	3977	6004.91	375	1
4_Name_AT1_2_H3K_peak_22829_lociStitched	chr9	94165640	94171199	4	5021	6002.05	376	1
4_Name_AT1_2_H3K_peak_279_lociStitched	chr1	16665212	16667822	4	1831	5998.82	377	1
5_Name_AT1_2_H3K_peak_10362_lociStitched	chr18	36296876	36315495	5	3057	5997.18	378	1
5_Name_AT1_2_H3K_peak_20046_lociStitched	chr6	167847663	167858483	5	4534	5983.46	379	1
2_Name_AT1_2_H3K_peak_5337_lociStitched	chr12	65823529	65830547	2	6369	5969.51	380	1
4_Name_AT1_2_H3K_peak_9952_lociStitched	chr17	75683394	75701453	4	1888	5959.47	381	1
Name_AT1_2_H3K_peak_11527	chr19	54200138	54205522	1	5385	5944.47	382	1
4_Name_AT1_2_H3K_peak_23475_lociStitched	chr9	137577219	137591388	4	3804	5939.64	383	1
7_Name_AT1_2_H3K_peak_7420_lociStitched	chr15	51863628	51881069	7	3265	5929.94	384	1
4_Name_AT1_2_H3K_peak_15287_lociStitched	chr3	78722267	78739024	4	3627	5921.92	385	1
Name_AT1_2_H3K_peak_1556	chr1	153611399	153617019	1	5621	5917.86	386	1
5_Name_AT1_2_H3K_peak_16083_lociStitched	chr3	190369076	190387162	5	2293	5910.5	387	1
5_Name_AT1_2_H3K_peak_10446_lociStitched	chr18	54246670	54270569	5	3065	5905.44	388	1
5_Name_AT1_2_H3K_peak_19965_lociStitched	chr6	156776627	156791736	5	4993	5900.06	389	1
4_Name_AT1_2_H3K_peak_22560_lociStitched	chr9	61853724	61858308	4	1878	5892.73	390	1
5_Name_AT1_2_H3K_peak_6704_lociStitched	chr14	51532766	51547990	5	3420	5888.64	391	1
4_Name_AT1_2_H3K_peak_16058_lociStitched	chr3	189908238	189916493	4	5231	5881.69	392	1
4_Name_AT1_2_H3K_peak_941_lociStitched	chr1	67738905	67751724	4	3795	5873.67	393	1
4_Name_AT1_2_H3K_peak_21393_lociStitched	chr8	25174731	25196084	4	3031	5872.07	394	1
3_Name_AT1_2_H3K_peak_22537_lociStitched	chr9	41358395	41361200	3	2323	5864.41	395	1
4_Name_AT1_2_H3K_peak_17973_lociStitched	chr5	119387577	119412171	4	2122	5860.75	396	1
3_Name_AT1_2_H3K_peak_1562_lociStitched	chr1	153658537	153672552	3	3146	5838.65	397	1
3_Name_AT1_2_H3K_peak_6298_lociStitched	chr13	95674880	95679763	3	4411	5837.14	398	1
6_Name_AT1_2_H3K_peak_19986_lociStitched	chr6	157823136	157841403	6	3365	5829	399	1
4_Name_AT1_2_H3K_peak_23141_lociStitched	chr9	121725217	121744274	4	2125	5825.72	400	1
4_Name_AT1_2_H3K_peak_19788_lociStitched	chr6	138102204	138109424	4	5028	5822.21	401	1
8_Name_AT1_2_H3K_peak_12794_lociStitched	chr2	172248272	172262243	8	3904	5810.54	402	1
4_Name_AT1_2_H3K_peak_6507_lociStitched	chr14	22829900	22852083	4	3610	5809.73	403	1
4_Name_AT1_2_H3K_peak_22893_lociStitched	chr9	97631828	97638567	4	4119	5807.67	404	1
3_Name_AT1_2_H3K_peak_23306_lociStitched	chr9	129167307	129178205	3	4824	5794.47	405	1
4_Name_AT1_2_H3K_peak_8851_lociStitched	chr16	87765012	87790843	4	2325	5793.89	406	1
4_Name_AT1_2_H3K_peak_12402_lociStitched	chr2	105397151	105406195	4	5011	5789.97	407	1
3_Name_AT1_2_H3K_peak_18161_lociStitched	chr5	138540275	138545804	3	4659	5765.09	408	1
3_Name_AT1_2_H3K_peak_4263_lociStitched	chr11	93735754	93742039	3	5645	5763.97	409	1
5_Name_AT1_2_H3K_peak_21354_lociStitched	chr8	19663354	19683297	5	3441	5763.53	410	1
4_Name_AT1_2_H3K_peak_15256_lociStitched	chr3	69198993	69213283	4	4823	5756.01	411	1
5_Name_AT1_2_H3K_peak_19090_lociStitched	chr6	32967672	32975131	5	6065	5754.62	412	1
5_Name_AT1_2_H3K_peak_10099_lociStitched	chr17	82519081	82536750	5	2570	5753.03	413	1
4_Name_AT1_2_H3K_peak_4834_lociStitched	chr12	18260425	18267784	4	5640	5751.79	414	1
7_Name_AT1_2_H3K_peak_14722_lociStitched	chr3	9393190	9403135	7	4611	5742.24	415	1
4_Name_AT1_2_H3K_peak_4461_lociStitched	chr11	118911280	118925797	4	2467	5729.86	416	1
4_Name_AT1_2_H3K_peak_21322_lociStitched	chr8	13352382	13368020	4	4760	5712.56	417	1
7_Name_AT1_2_H3K_peak_14457_lociStitched	chr22	37518048	37542364	7	2645	5709.4	418	1
6_Name_AT1_2_H3K_peak_4794_lociStitched	chr12	13153841	13174279	6	2362	5706.29	419	1
5_Name_AT1_2_H3K_peak_13967_lociStitched	chr20	59028676	59042772	5	4020	5689.15	420	1
3_Name_AT1_2_H3K_peak_8417_lociStitched	chr16	53079619	53099545	3	2138	5684.89	421	1
7_Name_AT1_2_H3K_peak_455_lociStitched	chr1	26855359	26866006	7	4840	5684.43	422	1
2_Name_AT1_2_H3K_peak_23347_lociStitched	chr9	130834348	130847557	2	3439	5682.51	423	1
9_Name_AT1_2_H3K_peak_2452_lociStitched	chr10	2110487	2122746	9	5052	5679.59	424	1
2_Name_AT1_2_H3K_peak_22573_lociStitched	chr9	62895400	62898493	2	2261	5658.02	425	1
3_Name_AT1_2_H3K_peak_5573_lociStitched	chr12	96193883	96200169	3	5655	5652.37	426	1
5_Name_AT1_2_H3K_peak_14700_lociStitched	chr3	5017658	5026610	5	4399	5645.13	427	1
5_Name_AT1_2_H3K_peak_5485_lociStitched	chr12	89348372	89354949	5	5669	5637.8	428	1
3_Name_AT1_2_H3K_peak_15778_lociStitched	chr3	156674681	156687167	3	2251	5637.43	429	1
7_Name_AT1_2_H3K_peak_18194_lociStitched	chr5	140106959	140116382	7	5311	5636.84	430	1
6_Name_AT1_2_H3K_peak_10369_lociStitched	chr18	40866807	40878153	6	4641	5618.54	431	1
2_Name_AT1_2_H3K_peak_22609_lociStitched	chr9	68244730	68249042	2	762	5618.1	432	1
4_Name_AT1_2_H3K_peak_19396_lociStitched	chr6	73695093	73705352	4	3852	5617.83	433	1
4_Name_AT1_2_H3K_peak_19907_lociStitched	chr6	149852362	149864141	4	4377	5595.02	434	1
2_Name_AT1_2_H3K_peak_22563_lociStitched	chr9	62376256	62378922	2	1009	5586.87	435	1
4_Name_AT1_2_H3K_peak_7770_lociStitched	chr15	83278759	83286801	4	5563	5573.11	436	1
4_Name_AT1_2_H3K_peak_19402_lociStitched	chr6	75271912	75285828	4	4670	5565.01	437	1
4_Name_AT1_2_H3K_peak_9814_lociStitched	chr17	63772395	63786213	4	3375	5564.51	438	1
4_Name_AT1_2_H3K_peak_15224_lociStitched	chr3	61560347	61576212	4	3867	5551.16	439	1
5_Name_AT1_2_H3K_peak_14533_lociStitched	chr22	40634913	40653222	5	3225	5549.46	440	1
5_Name_AT1_2_H3K_peak_4733_lociStitched	chr12	10717003	10724250	5	6185	5546.85	441	1
3_Name_AT1_2_H3K_peak_20560_lociStitched	chr7	73003303	73006959	3	1898	5543.59	442	1
5_Name_AT1_2_H3K_peak_20353_lociStitched	chr7	36387414	36394186	5	5972	5537.46	443	1
4_Name_AT1_2_H3K_peak_3063_lociStitched	chr10	73909400	73932363	4	2555	5536.38	444	1
3_Name_AT1_2_H3K_peak_3225_lociStitched	chr10	97683572	97690340	3	5197	5532.16	445	1
5_Name_AT1_2_H3K_peak_18406_lociStitched	chr5	151072159	151084060	5	4092	5531.58	446	1
1_Name_AT1_2_H3K_peak_22898_lociStitched	chr9	97982389	97986408	1	4020	5519.69	447	1
5_Name_AT1_2_H3K_peak_14263_lociStitched	chr22	17628118	17640088	5	4362	5509.79	448	1
4_Name_AT1_2_H3K_peak_15438_lociStitched	chr3	112074106	112097441	4	3036	5504.73	449	1
5_Name_AT1_2_H3K_peak_9206_lociStitched	chr17	18182475	18188289	5	4747	5490.16	450	1
5_Name_AT1_2_H3K_peak_11274_lociStitched	chr19	44770991	44778584	5	4861	5485.18	451	1
3_Name_AT1_2_H3K_peak_15172_lociStitched	chr3	57594564	57599480	3	4512	5479.37	452	1
4_Name_AT1_2_H3K_peak_16723_lociStitched	chr4	94451229	94458967	4	4664	5476.96	453	1
4_Name_AT1_2_H3K_peak_445_lociStitched	chr1	26692405	26702597	4	4571	5476.16	454	1
5_Name_AT1_2_H3K_peak_6320_lociStitched	chr13	97431932	97442088	5	3776	5470.02	455	1
5_Name_AT1_2_H3K_peak_9149_lociStitched	chr17	17010966	17028882	5	1889	5466.17	456	1
8_Name_AT1_2_H3K_peak_397_lociStitched	chr1	24364905	24384216	8	3488	5463.08	457	1
3_Name_AT1_2_H3K_peak_23178_lociStitched	chr9	124652191	124661425	3	3941	5460.06	458	1
5_Name_AT1_2_H3K_peak_6218_lociStitched	chr13	73189763	73216921	5	1543	5450.61	459	1
3_Name_AT1_2_H3K_peak_18362_lociStitched	chr5	149603519	149618882	3	2182	5447.72	460	1
5_Name_AT1_2_H3K_peak_6579_lociStitched	chr14	32075065	32086346	5	4074	5444.21	461	1
7_Name_AT1_2_H3K_peak_6072_lociStitched	chr13	44300460	44313861	7	4560	5422.04	462	1
6_Name_AT1_2_H3K_peak_2713_lociStitched	chr10	31926462	31940872	6	3317	5419.6	463	1
3_Name_AT1_2_H3K_peak_19346_lociStitched	chr6	56730250	56749593	3	1491	5416.04	464	1
3_Name_AT1_2_H3K_peak_19376_lociStitched	chr6	71402410	71420159	3	3018	5413.44	465	1
8_Name_AT1_2_H3K_peak_3740_lociStitched	chr11	27463908	27472628	8	5748	5407.27	466	1
8_Name_AT1_2_H3K_peak_15942_lociStitched	chr3	183369153	183382221	8	4930	5395.78	467	1
3_Name_AT1_2_H3K_peak_23428_lociStitched	chr9	136398786	136412009	3	4192	5394.98	468	1
6_Name_AT1_2_H3K_peak_21451_lociStitched	chr8	29510632	29530589	6	2923	5394.38	469	1
3_Name_AT1_2_H3K_peak_18010_lociStitched	chr5	126445826	126450642	3	4354	5390.55	470	1
5_Name_AT1_2_H3K_peak_126_lociStitched	chr1	6853080	6870040	5	3220	5389.89	471	1
2_Name_AT1_2_H3K_peak_8256_lociStitched	chr16	27313638	27327884	2	2387	5372.17	472	1
Name_AT1_2_H3K_peak_7888	chr15	92900190	92904359	1	4170	5368.84	473	1
2_Name_AT1_2_H3K_peak_1326_lociStitched	chr1	120913690	120915521	2	1134	5367.58	474	1
4_Name_AT1_2_H3K_peak_2449_lociStitched	chr10	1957896	1978695	4	2548	5364.06	475	1
8_Name_AT1_2_H3K_peak_10333_lociStitched	chr18	32370872	32384113	8	4234	5352.01	476	1
2_Name_AT1_2_H3K_peak_4449_lociStitched	chr11	118251406	118265486	2	4083	5348.99	477	1
5_Name_AT1_2_H3K_peak_13504_lociStitched	chr20	10665082	10675374	5	4419	5344.64	478	1
6_Name_AT1_2_H3K_peak_16421_lociStitched	chr4	40990016	40999792	6	4064	5337.7	479	1
3_Name_AT1_2_H3K_peak_1338_lociStitched	chr1	143970991	143974155	3	1476	5335.77	480	1
3_Name_AT1_2_H3K_peak_13020_lociStitched	chr2	201115794	201124828	3	5142	5331.87	481	1
4_Name_AT1_2_H3K_peak_1534_lociStitched	chr1	151988659	151994841	4	5478	5322.7	482	1
1_Name_AT1_2_H3K_peak_22329_lociStitched	chr9	19377050	19381235	1	4186	5318.3	483	1
5_Name_AT1_2_H3K_peak_2092_lociStitched	chr1	209354667	209369853	5	2501	5318.14	484	1
3_Name_AT1_2_H3K_peak_22294_lociStitched	chr9	14170391	14181464	3	4229	5313.93	485	1
6_Name_AT1_2_H3K_peak_4986_lociStitched	chr12	46260872	46270624	6	4560	5313.86	486	1
5_Name_AT1_2_H3K_peak_19462_lociStitched	chr6	85450027	85464955	5	3244	5312.88	487	1
1_Name_AT1_2_H3K_peak_16008_lociStitched	chr3	186782556	186788255	1	5700	5312.04	488	1
6_Name_AT1_2_H3K_peak_14884_lociStitched	chr3	31875798	31892818	6	2931	5306.84	489	1
3_Name_AT1_2_H3K_peak_22443_lociStitched	chr9	35070847	35080741	3	3649	5297.25	490	1
2_Name_AT1_2_H3K_peak_12487_lociStitched	chr2	113583611	113585346	2	1374	5291.75	491	1
4_Name_AT1_2_H3K_peak_2838_lociStitched	chr10	47987607	47992553	4	1461	5275.9	492	1
2_Name_AT1_2_H3K_peak_19654_lociStitched	chr6	117483185	117498508	2	3282	5274.18	493	1
2_Name_AT1_2_H3K_peak_11195_lociStitched	chr19	41262025	41267342	2	4933	5273.4	494	1
5_Name_AT1_2_H3K_peak_1503_lociStitched	chr1	151189222	151201218	5	4342	5267.44	495	1
5_Name_AT1_2_H3K_peak_14018_lociStitched	chr21	6096746	6113356	5	2381	5263.71	496	1
4_Name_AT1_2_H3K_peak_1978_lociStitched	chr1	200659653	200675075	4	3215	5263.53	497	1
3_Name_AT1_2_H3K_peak_12973_lociStitched	chr2	196159641	196171574	3	3877	5262.45	498	1
5_Name_AT1_2_H3K_peak_18391_lociStitched	chr5	150485540	150498409	5	3171	5256.99	499	1
5_Name_AT1_2_H3K_peak_2176_lociStitched	chr1	215566630	215583520	5	3554	5249.41	500	1
6_Name_AT1_2_H3K_peak_22044_lociStitched	chr8	127851809	127860788	6	3622	5241.04	501	1
3_Name_AT1_2_H3K_peak_18227_lociStitched	chr5	141557191	141565788	3	4005	5239.01	502	1
6_Name_AT1_2_H3K_peak_6429_lociStitched	chr13	110704174	110717270	6	4967	5233.16	503	1
4_Name_AT1_2_H3K_peak_7791_lociStitched	chr15	85331460	85357955	4	2569	5230.11	504	1
5_Name_AT1_2_H3K_peak_21734_lociStitched	chr8	81719956	81745237	5	2515	5225.58	505	1
3_Name_AT1_2_H3K_peak_11328_lociStitched	chr19	45716561	45730726	3	2508	5214.14	506	1
4_Name_AT1_2_H3K_peak_3777_lociStitched	chr11	33689439	33702981	4	4146	5208.25	507	1
5_Name_AT1_2_H3K_peak_12144_lociStitched	chr2	64644256	64654581	5	3704	5207.93	508	1
5_Name_AT1_2_H3K_peak_12037_lociStitched	chr2	55046228	55053273	5	5599	5207.66	509	1
2_Name_AT1_2_H3K_peak_18096_lociStitched	chr5	134366319	134373028	2	3750	5199.48	510	1
5_Name_AT1_2_H3K_peak_2023_lociStitched	chr1	204407391	204417808	5	4665	5196	511	1
2_Name_AT1_2_H3K_peak_8170_lociStitched	chr16	18788341	18801481	2	3910	5192.93	512	1
3_Name_AT1_2_H3K_peak_17966_lociStitched	chr5	119322990	119335055	3	4366	5192.78	513	1
Name_AT1_2_H3K_peak_11446	chr19	49487520	49490620	1	3101	5190.02	514	1
6_Name_AT1_2_H3K_peak_1954_lociStitched	chr1	198930639	198937418	6	4980	5184.58	515	1
1_Name_AT1_2_H3K_peak_278_lociStitched	chr1	16643006	16645528	1	2523	5172.12	516	1
4_Name_AT1_2_H3K_peak_2612_lociStitched	chr10	17200456	17217132	4	3530	5167.89	517	1
3_Name_AT1_2_H3K_peak_15814_lociStitched	chr3	160398387	160404309	3	5068	5161.02	518	1
5_Name_AT1_2_H3K_peak_13600_lociStitched	chr20	23350111	23363054	5	3871	5144.84	519	1
4_Name_AT1_2_H3K_peak_16674_lociStitched	chr4	86585689	86596235	4	3943	5141.18	520	1
4_Name_AT1_2_H3K_peak_6009_lociStitched	chr13	40102289	40116790	4	2421	5136.25	521	1
3_Name_AT1_2_H3K_peak_9419_lociStitched	chr17	39450331	39464503	3	4178	5130.26	522	1
6_Name_AT1_2_H3K_peak_23577_lociStitched	chrX	23783443	23804844	6	3262	5127.68	523	1
4_Name_AT1_2_H3K_peak_11270_lociStitched	chr19	44742129	44755023	4	3461	5125.36	524	1
3_Name_AT1_2_H3K_peak_7788_lociStitched	chr15	85228325	85235482	3	1354	5120.83	525	1
5_Name_AT1_2_H3K_peak_18695_lociStitched	chr6	7129090	7145717	5	2369	5119.45	526	1
3_Name_AT1_2_H3K_peak_14176_lociStitched	chr21	38234102	38245811	3	3297	5101.61	527	1
3_Name_AT1_2_H3K_peak_13137_lociStitched	chr2	218216512	218229419	3	3219	5098.27	528	1
5_Name_AT1_2_H3K_peak_5148_lociStitched	chr12	53370900	53388423	5	2737	5097.44	529	1
3_Name_AT1_2_H3K_peak_16797_lociStitched	chr4	102823400	102829617	3	5715	5093.59	530	1
3_Name_AT1_2_H3K_peak_17577_lociStitched	chr5	59788712	59800149	3	3977	5082.6	531	1
6_Name_AT1_2_H3K_peak_3893_lociStitched	chr11	58575343	58584493	6	3826	5080.99	532	1
4_Name_AT1_2_H3K_peak_6416_lociStitched	chr13	110011290	110017487	4	5543	5080.92	533	1
4_Name_AT1_2_H3K_peak_6150_lociStitched	chr13	50076335	50083276	4	6405	5079.42	534	1
4_Name_AT1_2_H3K_peak_12283_lociStitched	chr2	85537214	85542959	4	4935	5068.81	535	1
2_Name_AT1_2_H3K_peak_23334_lociStitched	chr9	130041799	130055067	2	3672	5063.07	536	1
4_Name_AT1_2_H3K_peak_16891_lociStitched	chr4	121682453	121696933	4	2646	5062.21	537	1
5_Name_AT1_2_H3K_peak_9909_lociStitched	chr17	73292987	73312711	5	2858	5059.21	538	1
2_Name_AT1_2_H3K_peak_12485_lociStitched	chr2	113437875	113439772	2	1428	5054.37	539	1
4_Name_AT1_2_H3K_peak_8843_lociStitched	chr16	87381160	87393794	4	3383	5052.34	540	1
2_Name_AT1_2_H3K_peak_13524_lociStitched	chr20	14332433	14337661	2	5069	5048.16	541	1
4_Name_AT1_2_H3K_peak_14707_lociStitched	chr3	5186650	5197890	4	4253	5040.02	542	1
3_Name_AT1_2_H3K_peak_3130_lociStitched	chr10	87861789	87868298	3	5433	5020.39	543	1
6_Name_AT1_2_H3K_peak_1483_lociStitched	chr1	150603962	150614433	6	4285	5019.8	544	1
6_Name_AT1_2_H3K_peak_20246_lociStitched	chr7	23467029	23475671	6	3834	5018.41	545	1
6_Name_AT1_2_H3K_peak_6972_lociStitched	chr14	74565915	74574130	6	4774	5016.08	546	1
3_Name_AT1_2_H3K_peak_6237_lociStitched	chr13	73701449	73716505	3	3044	5015.15	547	1
2_Name_AT1_2_H3K_peak_9673_lociStitched	chr17	50706812	50721630	2	3787	5004.04	548	1
3_Name_AT1_2_H3K_peak_8282_lociStitched	chr16	29459896	29470363	3	1501	5003.23	549	1
3_Name_AT1_2_H3K_peak_15249_lociStitched	chr3	69079020	69088084	3	5076	5002.42	550	1
5_Name_AT1_2_H3K_peak_487_lociStitched	chr1	28232066	28247148	5	2932	5001.19	551	1
3_Name_AT1_2_H3K_peak_18197_lociStitched	chr5	140251980	140262128	3	2868	4998.9	552	1
3_Name_AT1_2_H3K_peak_22242_lociStitched	chr9	5627987	5633196	3	4215	4996.99	553	1
4_Name_AT1_2_H3K_peak_18437_lociStitched	chr5	157602685	157612830	4	3699	4995.4	554	1
5_Name_AT1_2_H3K_peak_2637_lociStitched	chr10	21525668	21534673	5	4073	4989.67	555	1
3_Name_AT1_2_H3K_peak_10052_lociStitched	chr17	81509576	81515652	3	5621	4989	556	1
3_Name_AT1_2_H3K_peak_22218_lociStitched	chr9	4678495	4689080	3	3347	4982.36	557	1
5_Name_AT1_2_H3K_peak_21095_lociStitched	chr7	135169363	135178439	5	5101	4970.02	558	1
4_Name_AT1_2_H3K_peak_6814_lociStitched	chr14	63852893	63870631	4	2573	4968.41	559	1
4_Name_AT1_2_H3K_peak_20260_lociStitched	chr7	24966784	24980138	4	2277	4967.69	560	1
4_Name_AT1_2_H3K_peak_18308_lociStitched	chr5	148825573	148831352	4	4233	4958.96	561	1
4_Name_AT1_2_H3K_peak_15454_lociStitched	chr3	113743251	113749683	4	5838	4957.79	562	1
5_Name_AT1_2_H3K_peak_3930_lociStitched	chr11	61965425	61974449	5	4490	4955.98	563	1
3_Name_AT1_2_H3K_peak_18128_lociStitched	chr5	135386790	135399670	3	2787	4951.07	564	1
6_Name_AT1_2_H3K_peak_4574_lociStitched	chr11	129141651	129148072	6	5245	4942.89	565	1
2_Name_AT1_2_H3K_peak_13039_lociStitched	chr2	202265040	202276187	2	3398	4942.58	566	1
4_Name_AT1_2_H3K_peak_16378_lociStitched	chr4	38664252	38673471	4	3699	4935.85	567	1
4_Name_AT1_2_H3K_peak_13276_lociStitched	chr2	231706206	231711789	4	4424	4927.56	568	1
3_Name_AT1_2_H3K_peak_9017_lociStitched	chr17	6853913	6872992	3	2842	4926.2	569	1
4_Name_AT1_2_H3K_peak_19949_lociStitched	chr6	151900148	151916667	4	2939	4925.97	570	1
5_Name_AT1_2_H3K_peak_3611_lociStitched	chr11	10293156	10306642	5	4480	4921.04	571	1
3_Name_AT1_2_H3K_peak_8441_lociStitched	chr16	54076630	54081898	3	4729	4917.15	572	1
2_Name_AT1_2_H3K_peak_18389_lociStitched	chr5	150446995	150450200	2	3113	4914.23	573	1
5_Name_AT1_2_H3K_peak_4322_lociStitched	chr11	102157535	102178339	5	2177	4909.74	574	1
3_Name_AT1_2_H3K_peak_22903_lociStitched	chr9	98248611	98257048	3	3243	4907.8	575	1
3_Name_AT1_2_H3K_peak_5985_lociStitched	chr13	33279076	33286486	3	4155	4903.94	576	1
4_Name_AT1_2_H3K_peak_13703_lociStitched	chr20	35738576	35743672	4	3983	4902.35	577	1
4_Name_AT1_2_H3K_peak_7667_lociStitched	chr15	72227741	72238921	4	3862	4900.19	578	1
5_Name_AT1_2_H3K_peak_4407_lociStitched	chr11	112156795	112164102	5	4227	4900.07	579	1
4_Name_AT1_2_H3K_peak_22296_lociStitched	chr9	14237167	14252428	4	2523	4895.73	580	1
4_Name_AT1_2_H3K_peak_11072_lociStitched	chr19	36128149	36141150	4	2700	4893.58	581	1
4_Name_AT1_2_H3K_peak_14515_lociStitched	chr22	39519354	39532603	4	4056	4892.86	582	1
1_Name_AT1_2_H3K_peak_3036_lociStitched	chr10	73094251	73097807	1	3557	4891.99	583	1
2_Name_AT1_2_H3K_peak_22001_lociStitched	chr8	126501059	126507665	2	2977	4885.14	584	1
6_Name_AT1_2_H3K_peak_6373_lociStitched	chr13	106095885	106105259	6	3868	4884.79	585	1
5_Name_AT1_2_H3K_peak_19182_lociStitched	chr6	37127465	37138226	5	4078	4875.81	586	1
3_Name_AT1_2_H3K_peak_1885_lociStitched	chr1	183159344	183166190	3	4793	4873.67	587	1
5_Name_AT1_2_H3K_peak_19167_lociStitched	chr6	36593214	36599753	5	5339	4872.21	588	1
2_Name_AT1_2_H3K_peak_11416_lociStitched	chr19	48616146	48620476	2	4080	4869.52	589	1
5_Name_AT1_2_H3K_peak_1094_lociStitched	chr1	94234815	94247616	5	2350	4865.66	590	1
4_Name_AT1_2_H3K_peak_3329_lociStitched	chr10	104117347	104124365	4	5312	4861.37	591	1
5_Name_AT1_2_H3K_peak_12666_lociStitched	chr2	156332372	156343137	5	4319	4853.94	592	1
3_Name_AT1_2_H3K_peak_2923_lociStitched	chr10	63515117	63523273	3	5100	4853.64	593	1
4_Name_AT1_2_H3K_peak_6660_lociStitched	chr14	49851273	49868155	4	3282	4853.57	594	1
5_Name_AT1_2_H3K_peak_6172_lociStitched	chr13	51631480	51645458	5	2396	4851.76	595	1
3_Name_AT1_2_H3K_peak_1417_lociStitched	chr1	148899855	148902297	3	1060	4844.44	596	1
4_Name_AT1_2_H3K_peak_20180_lociStitched	chr7	12714627	12731922	4	2964	4839.14	597	1
2_Name_AT1_2_H3K_peak_11462_lociStitched	chr19	49813093	49819420	2	3731	4838.89	598	1
6_Name_AT1_2_H3K_peak_20479_lociStitched	chr7	48082711	48091239	6	4604	4835.38	599	1
4_Name_AT1_2_H3K_peak_11949_lociStitched	chr2	43221173	43227875	4	5896	4833.48	600	1
4_Name_AT1_2_H3K_peak_4329_lociStitched	chr11	102305250	102317213	4	3490	4825.87	601	1
4_Name_AT1_2_H3K_peak_23342_lociStitched	chr9	130712821	130729069	4	2536	4812.66	602	1
4_Name_AT1_2_H3K_peak_17113_lociStitched	chr4	158302229	158316549	4	2672	4810.09	603	1
3_Name_AT1_2_H3K_peak_3946_lociStitched	chr11	62591134	62612012	3	2744	4808.2	604	1
4_Name_AT1_2_H3K_peak_8430_lociStitched	chr16	53768152	53781240	4	2658	4805.91	605	1
3_Name_AT1_2_H3K_peak_23194_lociStitched	chr9	125236445	125242391	3	3146	4781.18	606	1
3_Name_AT1_2_H3K_peak_13523_lociStitched	chr20	14283873	14290448	3	3859	4780.68	607	1
3_Name_AT1_2_H3K_peak_14171_lociStitched	chr21	37365128	37370820	3	4573	4776.16	608	1
4_Name_AT1_2_H3K_peak_1082_lociStitched	chr1	93773458	93779651	4	4617	4774.18	609	1
4_Name_AT1_2_H3K_peak_18122_lociStitched	chr5	135140532	135157071	4	2413	4754.96	610	1
4_Name_AT1_2_H3K_peak_10062_lociStitched	chr17	81859285	81872373	4	3954	4745.71	611	1
3_Name_AT1_2_H3K_peak_16144_lociStitched	chr3	195987019	195990908	3	1543	4745.36	612	1
5_Name_AT1_2_H3K_peak_17069_lociStitched	chr4	152696461	152711233	5	4129	4737.38	613	1
5_Name_AT1_2_H3K_peak_15124_lociStitched	chr3	52276135	52288414	5	4708	4727.41	614	1
5_Name_AT1_2_H3K_peak_21535_lociStitched	chr8	38995431	39004537	5	4232	4725.1	615	1
3_Name_AT1_2_H3K_peak_4669_lociStitched	chr12	6373051	6384804	3	4536	4723.53	616	1
3_Name_AT1_2_H3K_peak_5414_lociStitched	chr12	75943973	75954960	3	3729	4722.21	617	1
3_Name_AT1_2_H3K_peak_6716_lociStitched	chr14	52693899	52708168	3	2946	4714.48	618	1
6_Name_AT1_2_H3K_peak_1698_lociStitched	chr1	161013415	161022548	6	3370	4703.49	619	1
5_Name_AT1_2_H3K_peak_13771_lociStitched	chr20	44204473	44211735	5	4141	4694.16	620	1
5_Name_AT1_2_H3K_peak_1967_lociStitched	chr1	200409214	200417289	5	4057	4693.19	621	1
3_Name_AT1_2_H3K_peak_4843_lociStitched	chr12	19431348	19444483	3	4123	4693.14	622	1
2_Name_AT1_2_H3K_peak_9213_lociStitched	chr17	18256746	18262003	2	4010	4689.77	623	1
3_Name_AT1_2_H3K_peak_22959_lociStitched	chr9	107480608	107490612	3	2789	4685.87	624	1
4_Name_AT1_2_H3K_peak_9994_lociStitched	chr17	77281605	77288606	4	4362	4681.57	625	1
4_Name_AT1_2_H3K_peak_10038_lociStitched	chr17	81035295	81051427	4	2949	4681.51	626	1
4_Name_AT1_2_H3K_peak_1540_lociStitched	chr1	152034583	152049282	4	4460	4678.69	627	1

## Sheet: DCIS Ranked Super-enhancers
REGION_ID	CHROM	START	STOP	NUM_LOCI	CONSTITUENT_SIZE	DCIS_2_H3K.sorted.bam	enhancerRank	isSuper
63_Name_DCIS_2_H3K_peak_279_lociStitched	chr1	8003738	8212624	63	73342	87230.8	1	1
37_Name_DCIS_2_H3K_peak_26552_lociStitched	chr19	38636169	38734305	37	48500	67272.2	2	1
26_Name_DCIS_2_H3K_peak_18117_lociStitched	chr15	60358687	60427870	26	46677	58141.4	3	1
7_Name_DCIS_2_H3K_peak_22573_lociStitched	chr17	43231337	43252238	7	3205	56188.2	4	1
50_Name_DCIS_2_H3K_peak_36596_lociStitched	chr3	57949022	58074210	50	49961	56096.7	5	1
23_Name_DCIS_2_H3K_peak_44870_lociStitched	chr5	159157099	159231174	23	32249	45956.1	6	1
9_Name_DCIS_2_H3K_peak_53417_lociStitched	chr8	127191104	127227010	9	25323	44943.5	7	1
32_Name_DCIS_2_H3K_peak_38307_lociStitched	chr3	158712375	158802841	32	35581	43830.8	8	1
42_Name_DCIS_2_H3K_peak_54044_lociStitched	chr9	14120558	14223091	42	36354	42889.6	9	1
34_Name_DCIS_2_H3K_peak_38014_lociStitched	chr3	149532550	149606568	34	35561	42767.6	10	1
19_Name_DCIS_2_H3K_peak_3760_lociStitched	chr1	156081864	156142946	19	27581	41346.4	11	1
36_Name_DCIS_2_H3K_peak_23112_lociStitched	chr17	57867905	57955763	36	34535	38938.7	12	1
12_Name_DCIS_2_H3K_peak_37986_lociStitched	chr3	149339611	149402234	12	25562	38569.5	13	1
25_Name_DCIS_2_H3K_peak_34593_lociStitched	chr22	30194752	30257031	25	34432	37685	14	1
30_Name_DCIS_2_H3K_peak_28408_lociStitched	chr2	43010139	43088579	30	28875	37196.2	15	1
19_Name_DCIS_2_H3K_peak_29434_lociStitched	chr2	84881619	84980991	19	24473	37194.9	16	1
20_Name_DCIS_2_H3K_peak_38548_lociStitched	chr3	172123217	172176394	20	31177	36054	17	1
17_Name_DCIS_2_H3K_peak_23227_lociStitched	chr17	59825138	59870152	17	25020	35498	18	1
18_Name_DCIS_2_H3K_peak_38494_lociStitched	chr3	171770899	171834299	18	23786	34375.5	19	1
12_Name_DCIS_2_H3K_peak_3336_lociStitched	chr1	149390551	149432233	12	6385	34254.3	20	1
8_Name_DCIS_2_H3K_peak_3275_lociStitched	chr1	148423429	148460153	8	8734	33360.1	21	1
39_Name_DCIS_2_H3K_peak_11248_lociStitched	chr11	126332441	126431814	39	26129	32822.9	22	1
30_Name_DCIS_2_H3K_peak_25032_lociStitched	chr18	58250458	58327787	30	31157	32192.1	23	1
15_Name_DCIS_2_H3K_peak_23890_lociStitched	chr17	77279400	77334178	15	20637	31404.2	24	1
2_Name_DCIS_2_H3K_peak_33642_lociStitched	chr21	8197376	8205102	2	999	30694.6	25	1
15_Name_DCIS_2_H3K_peak_17490_lociStitched	chr15	39172262	39215050	15	28161	30204	26	1
4_Name_DCIS_2_H3K_peak_53430_lociStitched	chr8	127387224	127403954	4	14610	29797.8	27	1
19_Name_DCIS_2_H3K_peak_29973_lociStitched	chr2	111434549	111497917	19	10032	29789.3	28	1
4_Name_DCIS_2_H3K_peak_3916_lociStitched	chr1	161428374	161455591	4	2471	29231.1	29	1
17_Name_DCIS_2_H3K_peak_10031_lociStitched	chr11	65470709	65509009	17	28940	29134.8	30	1
28_Name_DCIS_2_H3K_peak_11096_lociStitched	chr11	122150161	122202504	28	33448	29013.7	31	1
20_Name_DCIS_2_H3K_peak_38790_lociStitched	chr3	183252515	183297183	20	24369	28775.1	32	1
25_Name_DCIS_2_H3K_peak_16229_lociStitched	chr14	61462823	61538268	25	22069	27929.7	33	1
10_Name_DCIS_2_H3K_peak_4984_lociStitched	chr1	207001784	207034288	10	23818	27654.4	34	1
7_Name_DCIS_2_H3K_peak_38928_lociStitched	chr3	185789091	185827047	7	18642	27476.3	35	1
16_Name_DCIS_2_H3K_peak_19285_lociStitched	chr15	100712147	100758461	16	20647	27422.5	36	1
22_Name_DCIS_2_H3K_peak_34791_lociStitched	chr22	36323023	36389037	22	21605	27369.4	37	1
21_Name_DCIS_2_H3K_peak_5419_lociStitched	chr1	223698590	223740549	21	24142	27306.9	38	1
15_Name_DCIS_2_H3K_peak_44615_lociStitched	chr5	148949300	148996515	15	22947	26973.9	39	1
7_Name_DCIS_2_H3K_peak_3283_lociStitched	chr1	148648879	148678867	7	3325	26935.2	40	1
34_Name_DCIS_2_H3K_peak_7580_lociStitched	chr10	77838076	77909947	34	27691	26721.6	41	1
13_Name_DCIS_2_H3K_peak_29495_lociStitched	chr2	85701085	85755245	13	19436	26300.1	42	1
8_Name_DCIS_2_H3K_peak_5793_lociStitched	chr1	234589475	234632341	8	17223	26036.8	43	1
20_Name_DCIS_2_H3K_peak_23213_lociStitched	chr17	59753210	59810360	20	20882	26003.2	44	1
14_Name_DCIS_2_H3K_peak_33010_lociStitched	chr20	47314780	47361359	14	22962	25884	45	1
12_Name_DCIS_2_H3K_peak_16496_lociStitched	chr14	68774429	68825541	12	16633	25791.1	46	1
25_Name_DCIS_2_H3K_peak_22397_lociStitched	chr17	40474527	40560246	25	21671	25647.1	47	1
14_Name_DCIS_2_H3K_peak_39051_lociStitched	chr3	189291792	189335292	14	18162	25591	48	1
5_Name_DCIS_2_H3K_peak_3142_lociStitched	chr1	145200772	145216480	5	3141	25417.1	49	1
7_Name_DCIS_2_H3K_peak_3344_lociStitched	chr1	149606147	149622649	7	2805	24904.8	50	1
19_Name_DCIS_2_H3K_peak_27466_lociStitched	chr2	1695361	1745193	19	18711	24881.1	51	1
5_Name_DCIS_2_H3K_peak_3315_lociStitched	chr1	149175205	149191184	5	4064	24756.3	52	1
5_Name_DCIS_2_H3K_peak_5_lociStitched	GL000195.1	65491	87022	5	7432	24719.7	53	1
19_Name_DCIS_2_H3K_peak_42886_lociStitched	chr5	59743125	59800273	19	21301	24470.8	54	1
22_Name_DCIS_2_H3K_peak_40396_lociStitched	chr4	73673199	73741699	22	21988	24365.5	55	1
14_Name_DCIS_2_H3K_peak_49094_lociStitched	chr7	20327589	20366619	14	24663	24292.3	56	1
23_Name_DCIS_2_H3K_peak_7897_lociStitched	chr10	93422439	93482706	23	22928	24275.5	57	1
19_Name_DCIS_2_H3K_peak_4634_lociStitched	chr1	198880651	198937496	19	18768	24136.4	58	1
17_Name_DCIS_2_H3K_peak_26799_lociStitched	chr19	43738379	43785148	17	18575	24114.1	59	1
9_Name_DCIS_2_H3K_peak_45076_lociStitched	chr5	172757894	172783438	9	16583	24013.9	60	1
4_Name_DCIS_2_H3K_peak_53156_lociStitched	chr8	115647146	115673050	4	20726	23614.1	61	1
17_Name_DCIS_2_H3K_peak_16094_lociStitched	chr14	55069467	55108893	17	16189	23604.3	62	1
27_Name_DCIS_2_H3K_peak_38919_lociStitched	chr3	185715307	185774955	27	20236	23417.8	63	1
32_Name_DCIS_2_H3K_peak_16508_lociStitched	chr14	68937811	68988306	32	22565	23303.4	64	1
16_Name_DCIS_2_H3K_peak_23432_lociStitched	chr17	64632460	64708071	16	13258	23197.5	65	1
23_Name_DCIS_2_H3K_peak_15684_lociStitched	chr14	34437051	34500317	23	14329	23193.3	66	1
3_Name_DCIS_2_H3K_peak_3203_lociStitched	chr1	146210862	146228967	3	2905	23170.8	67	1
23_Name_DCIS_2_H3K_peak_51045_lociStitched	chr7	130878599	130922560	23	22971	23044.4	68	1
14_Name_DCIS_2_H3K_peak_11472_lociStitched	chr12	6195806	6242100	14	17649	22920.2	69	1
14_Name_DCIS_2_H3K_peak_5818_lociStitched	chr1	234956743	235013140	14	14161	22891.5	70	1
18_Name_DCIS_2_H3K_peak_10927_lociStitched	chr11	114147116	114199150	18	19639	22744.1	71	1
14_Name_DCIS_2_H3K_peak_4717_lociStitched	chr1	201448439	201518634	14	16378	22715.1	72	1
25_Name_DCIS_2_H3K_peak_50306_lociStitched	chr7	92691966	92769933	25	19482	22665	73	1
15_Name_DCIS_2_H3K_peak_5199_lociStitched	chr1	214418422	214478429	15	14914	22454.6	74	1
21_Name_DCIS_2_H3K_peak_47494_lociStitched	chr6	106490151	106547440	21	24996	22348.4	75	1
6_Name_DCIS_2_H3K_peak_43058_lociStitched	chr5	69839178	69856007	6	2272	22295.1	76	1
22_Name_DCIS_2_H3K_peak_46221_lociStitched	chr6	30741233	30788913	22	19904	22128.3	77	1
18_Name_DCIS_2_H3K_peak_41791_lociStitched	chr4	156763987	156807445	18	21674	22063.6	78	1
14_Name_DCIS_2_H3K_peak_5770_lociStitched	chr1	234495050	234535054	14	17411	21994.2	79	1
16_Name_DCIS_2_H3K_peak_28526_lociStitched	chr2	46296785	46333729	16	21438	21848.7	80	1
17_Name_DCIS_2_H3K_peak_39099_lociStitched	chr3	189908331	189962345	17	17427	21794.6	81	1
18_Name_DCIS_2_H3K_peak_35167_lociStitched	chr22	42918323	42960906	18	22089	21555.5	82	1
19_Name_DCIS_2_H3K_peak_17123_lociStitched	chr14	102255277	102320619	19	15100	21373.4	83	1
11_Name_DCIS_2_H3K_peak_28098_lociStitched	chr2	29107871	29150462	11	16500	21359.4	84	1
21_Name_DCIS_2_H3K_peak_5065_lociStitched	chr1	209354765	209412183	21	16549	21009.2	85	1
15_Name_DCIS_2_H3K_peak_4382_lociStitched	chr1	181087257	181142550	15	15075	20967.1	86	1
9_Name_DCIS_2_H3K_peak_15904_lociStitched	chr14	49998975	50045331	9	14200	20730.4	87	1
16_Name_DCIS_2_H3K_peak_4760_lociStitched	chr1	202007222	202063137	16	16474	20548.8	88	1
23_Name_DCIS_2_H3K_peak_21712_lociStitched	chr17	17008927	17056590	23	16823	20538	89	1
19_Name_DCIS_2_H3K_peak_25489_lociStitched	chr19	2014589	2062520	19	16576	20524.1	90	1
14_Name_DCIS_2_H3K_peak_30549_lociStitched	chr2	160197917	160242978	14	18943	20480.2	91	1
12_Name_DCIS_2_H3K_peak_16581_lociStitched	chr14	69979185	70019883	12	12308	20475.2	92	1
20_Name_DCIS_2_H3K_peak_40878_lociStitched	chr4	94507044	94552442	20	20499	20474.5	93	1
12_Name_DCIS_2_H3K_peak_53464_lociStitched	chr8	127831248	127889636	12	8585	20441.6	94	1
8_Name_DCIS_2_H3K_peak_44116_lociStitched	chr5	134501933	134532364	8	16586	20187.9	95	1
17_Name_DCIS_2_H3K_peak_30146_lociStitched	chr2	121174819	121223875	17	15823	20000.1	96	1
11_Name_DCIS_2_H3K_peak_3424_lociStitched	chr1	150602082	150630550	11	16175	19953.2	97	1
18_Name_DCIS_2_H3K_peak_31886_lociStitched	chr2	234949659	234991536	18	19372	19920.9	98	1
9_Name_DCIS_2_H3K_peak_3118_lociStitched	chr1	144545649	144568381	9	7498	19879.1	99	1
16_Name_DCIS_2_H3K_peak_53835_lociStitched	chr9	673293	715209	16	15164	19801.1	100	1
18_Name_DCIS_2_H3K_peak_5835_lociStitched	chr1	235056474	235084563	18	16822	19763.4	101	1
26_Name_DCIS_2_H3K_peak_32587_lociStitched	chr20	25221138	25258450	26	24101	19670.9	102	1
17_Name_DCIS_2_H3K_peak_40860_lociStitched	chr4	94450996	94492113	17	17856	19616.9	103	1
18_Name_DCIS_2_H3K_peak_34151_lociStitched	chr21	43477348	43521235	18	8327	19582.4	104	1
19_Name_DCIS_2_H3K_peak_28975_lociStitched	chr2	63839967	63892444	19	15010	19552.9	105	1
14_Name_DCIS_2_H3K_peak_354_lociStitched	chr1	8867874	8912324	14	16600	19340.2	106	1
7_Name_DCIS_2_H3K_peak_53420_lociStitched	chr8	127282893	127300924	7	9125	19293.2	107	1
6_Name_DCIS_2_H3K_peak_33628_lociStitched	chr21	7430718	7446941	6	3956	19143.1	108	1
14_Name_DCIS_2_H3K_peak_22462_lociStitched	chr17	41645306	41690881	14	15404	19123.3	109	1
18_Name_DCIS_2_H3K_peak_40295_lociStitched	chr4	61425671	61483343	18	16908	19089.4	110	1
21_Name_DCIS_2_H3K_peak_13793_lociStitched	chr12	110532064	110585742	21	17423	19066.4	111	1
24_Name_DCIS_2_H3K_peak_11752_lociStitched	chr12	13153926	13223974	24	15479	18941	112	1
16_Name_DCIS_2_H3K_peak_10658_lociStitched	chr11	96225549	96280684	16	17865	18894.8	113	1
9_Name_DCIS_2_H3K_peak_16468_lociStitched	chr14	68543054	68578955	9	13043	18765.5	114	1
19_Name_DCIS_2_H3K_peak_18523_lociStitched	chr15	72154862	72205293	19	15112	18765.4	115	1
8_Name_DCIS_2_H3K_peak_27006_lociStitched	chr19	47094242	47132314	8	9700	18754.3	116	1
12_Name_DCIS_2_H3K_peak_23866_lociStitched	chr17	77123540	77153960	12	14230	18732.6	117	1
18_Name_DCIS_2_H3K_peak_39712_lociStitched	chr4	15891788	15938271	18	15740	18709.4	118	1
15_Name_DCIS_2_H3K_peak_2509_lociStitched	chr1	93750421	93782554	15	17650	18650	119	1
9_Name_DCIS_2_H3K_peak_23614_lociStitched	chr17	72405069	72432888	9	13996	18633.2	120	1
5_Name_DCIS_2_H3K_peak_21880_lociStitched	chr17	19174601	19197026	5	3865	18612.8	121	1
26_Name_DCIS_2_H3K_peak_7278_lociStitched	chr10	69317709	69385970	26	16980	18601.1	122	1
Name_DCIS_2_H3K_peak_7429	chr10	72327394	72337831	1	10438	18480.8	123	1
15_Name_DCIS_2_H3K_peak_36866_lociStitched	chr3	78721699	78767005	15	16813	18466.7	124	1
26_Name_DCIS_2_H3K_peak_56549_lociStitched	chrX	45747647	45811206	26	16646	18394	125	1
17_Name_DCIS_2_H3K_peak_50828_lociStitched	chr7	116494181	116552953	17	15876	18366.2	126	1
20_Name_DCIS_2_H3K_peak_14177_lociStitched	chr12	124904413	124941541	20	15357	18356.1	127	1
11_Name_DCIS_2_H3K_peak_29553_lociStitched	chr2	87483504	87514525	11	9420	18299.3	128	1
16_Name_DCIS_2_H3K_peak_9351_lociStitched	chr11	33689545	33737602	16	19446	18266.5	129	1
15_Name_DCIS_2_H3K_peak_39698_lociStitched	chr4	15651483	15696102	15	15847	18213.5	130	1
16_Name_DCIS_2_H3K_peak_5651_lociStitched	chr1	230066392	230133919	16	11136	18185	131	1
21_Name_DCIS_2_H3K_peak_45661_lociStitched	chr6	12278926	12328305	21	17896	17954.2	132	1
21_Name_DCIS_2_H3K_peak_2543_lociStitched	chr1	94214716	94266244	21	17437	17869.9	133	1
8_Name_DCIS_2_H3K_peak_8975_lociStitched	chr11	9563065	9578882	8	12725	17868.5	134	1
23_Name_DCIS_2_H3K_peak_579_lociStitched	chr1	16139842	16189664	23	18183	17841.3	135	1
14_Name_DCIS_2_H3K_peak_40531_lociStitched	chr4	76687819	76734182	14	14819	17789.5	136	1
15_Name_DCIS_2_H3K_peak_30755_lociStitched	chr2	172427076	172466596	15	19597	17744.5	137	1
7_Name_DCIS_2_H3K_peak_40419_lociStitched	chr4	74096958	74134377	7	14695	17673	138	1
17_Name_DCIS_2_H3K_peak_24533_lociStitched	chr18	22813875	22849550	17	17693	17548.5	139	1
9_Name_DCIS_2_H3K_peak_23445_lociStitched	chr17	64773557	64817035	9	9583	17430.3	140	1
19_Name_DCIS_2_H3K_peak_41815_lociStitched	chr4	156924994	156972030	19	17705	17248.1	141	1
7_Name_DCIS_2_H3K_peak_39238_lociStitched	chr3	194130785	194150598	7	12026	17241.3	142	1
15_Name_DCIS_2_H3K_peak_19010_lociStitched	chr15	89807077	89863777	15	15824	17219.8	143	1
21_Name_DCIS_2_H3K_peak_38683_lociStitched	chr3	177807698	177837851	21	18156	17142	144	1
13_Name_DCIS_2_H3K_peak_3534_lociStitched	chr1	151968333	152001854	13	12254	17139.3	145	1
19_Name_DCIS_2_H3K_peak_29064_lociStitched	chr2	65341595	65396232	19	12781	17068.6	146	1
9_Name_DCIS_2_H3K_peak_54073_lociStitched	chr9	14309327	14327187	9	12811	17036.7	147	1
13_Name_DCIS_2_H3K_peak_8638_lociStitched	chr10	125116767	125162032	13	14714	16806.9	148	1
16_Name_DCIS_2_H3K_peak_18092_lociStitched	chr15	59274788	59316207	16	15011	16803.7	149	1
23_Name_DCIS_2_H3K_peak_46964_lociStitched	chr6	56707545	56768290	23	13204	16796	150	1
6_Name_DCIS_2_H3K_peak_43089_lociStitched	chr5	71280065	71290540	6	2227	16720.2	151	1
19_Name_DCIS_2_H3K_peak_9395_lociStitched	chr11	34620509	34656117	19	19651	16718	152	1
12_Name_DCIS_2_H3K_peak_26565_lociStitched	chr19	38830525	38864882	12	13259	16618.5	153	1
22_Name_DCIS_2_H3K_peak_40590_lociStitched	chr4	78530061	78570514	22	16653	16541.2	154	1
9_Name_DCIS_2_H3K_peak_33599_lociStitched	chr21	6092028	6125981	9	8084	16524.9	155	1
10_Name_DCIS_2_H3K_peak_43072_lociStitched	chr5	70400519	70416669	10	4704	16497.2	156	1
6_Name_DCIS_2_H3K_peak_43051_lociStitched	chr5	69704981	69712552	6	3153	16492.7	157	1
19_Name_DCIS_2_H3K_peak_50328_lociStitched	chr7	92785941	92837593	19	13941	16487.3	158	1
18_Name_DCIS_2_H3K_peak_40020_lociStitched	chr4	41119407	41162826	18	16500	16364.6	159	1
12_Name_DCIS_2_H3K_peak_33291_lociStitched	chr20	53578122	53597685	12	15829	16350.8	160	1
10_Name_DCIS_2_H3K_peak_16316_lociStitched	chr14	63852437	63878010	10	10330	16343.7	161	1
14_Name_DCIS_2_H3K_peak_6101_lociStitched	chr10	3739957	3787439	14	12322	16319.6	162	1
18_Name_DCIS_2_H3K_peak_44645_lociStitched	chr5	149114517	149162799	18	13034	16208.3	163	1
5_Name_DCIS_2_H3K_peak_3140_lociStitched	chr1	145090369	145101723	5	3408	16198.8	164	1
3_Name_DCIS_2_H3K_peak_3046_lociStitched	chr1	120723959	120741772	3	2665	16163.5	165	1
5_Name_DCIS_2_H3K_peak_45018_lociStitched	chr5	170744679	170758799	5	11897	16103.9	166	1
14_Name_DCIS_2_H3K_peak_38157_lociStitched	chr3	152379587	152409450	14	16406	16096.2	167	1
14_Name_DCIS_2_H3K_peak_1007_lociStitched	chr1	26993758	27033968	14	17217	16047.8	168	1
15_Name_DCIS_2_H3K_peak_13700_lociStitched	chr12	108803244	108858003	15	11597	16028	169	1
5_Name_DCIS_2_H3K_peak_43067_lociStitched	chr5	70279424	70289850	5	2528	15985.1	170	1
12_Name_DCIS_2_H3K_peak_35905_lociStitched	chr3	30595519	30628567	12	13798	15945.7	171	1
16_Name_DCIS_2_H3K_peak_38243_lociStitched	chr3	156673900	156703216	16	15851	15924.5	172	1
9_Name_DCIS_2_H3K_peak_27576_lociStitched	chr2	9532424	9566352	9	11858	15786.7	173	1
10_Name_DCIS_2_H3K_peak_23910_lociStitched	chr17	77446588	77478872	10	13984	15696.5	174	1
18_Name_DCIS_2_H3K_peak_14744_lociStitched	chr13	45182333	45255647	18	9213	15689.2	175	1
13_Name_DCIS_2_H3K_peak_860_lociStitched	chr1	23951559	23986398	13	12909	15663.6	176	1
4_Name_DCIS_2_H3K_peak_16442_lociStitched	chr14	68136944	68159888	4	13514	15657	177	1
20_Name_DCIS_2_H3K_peak_8550_lociStitched	chr10	122100990	122143157	20	14349	15644	178	1
9_Name_DCIS_2_H3K_peak_4432_lociStitched	chr1	183159385	183195482	9	12219	15593.9	179	1
10_Name_DCIS_2_H3K_peak_54679_lociStitched	chr9	73131503	73156944	10	15132	15498.7	180	1
8_Name_DCIS_2_H3K_peak_6148_lociStitched	chr10	4662406	4689483	8	13910	15466.4	181	1
10_Name_DCIS_2_H3K_peak_23156_lociStitched	chr17	57981697	58008507	10	11496	15313.9	182	1
3_Name_DCIS_2_H3K_peak_43085_lociStitched	chr5	70718591	70724964	3	1077	15303.5	183	1
18_Name_DCIS_2_H3K_peak_43621_lociStitched	chr5	107541366	107581893	18	17768	15258.4	184	1
4_Name_DCIS_2_H3K_peak_3293_lociStitched	chr1	148894315	148902255	4	3589	15124.9	185	1
10_Name_DCIS_2_H3K_peak_51484_lociStitched	chr7	158801820	158830637	10	13715	15056.9	186	1
5_Name_DCIS_2_H3K_peak_20161_lociStitched	chr16	30190846	30210239	5	6558	15054.8	187	1
15_Name_DCIS_2_H3K_peak_2149_lociStitched	chr1	67710728	67766728	15	9247	15047.2	188	1
5_Name_DCIS_2_H3K_peak_35412_lociStitched	chr22	50783172	50808282	5	2955	15043.4	189	1
12_Name_DCIS_2_H3K_peak_9059_lociStitched	chr11	12673627	12707004	12	13883	15029.7	190	1
14_Name_DCIS_2_H3K_peak_25323_lociStitched	chr18	77085290	77133287	14	13982	14965.5	191	1
8_Name_DCIS_2_H3K_peak_14093_lociStitched	chr12	122871504	122899538	8	11731	14944.9	192	1
6_Name_DCIS_2_H3K_peak_53863_lociStitched	chr9	3507034	3532662	6	9879	14869.4	193	1
16_Name_DCIS_2_H3K_peak_13758_lociStitched	chr12	110262353	110317398	16	11515	14862.1	194	1
11_Name_DCIS_2_H3K_peak_38106_lociStitched	chr3	151301108	151332115	11	12973	14824.4	195	1
13_Name_DCIS_2_H3K_peak_10674_lociStitched	chr11	96302568	96343887	13	12368	14812.9	196	1
4_Name_DCIS_2_H3K_peak_26600_lociStitched	chr19	39429934	39448266	4	9060	14737.1	197	1
10_Name_DCIS_2_H3K_peak_10941_lociStitched	chr11	114280886	114311028	10	12553	14736.4	198	1
17_Name_DCIS_2_H3K_peak_9702_lociStitched	chr11	57761273	57799867	17	13606	14681.2	199	1
8_Name_DCIS_2_H3K_peak_19121_lociStitched	chr15	92802173	92845738	8	12322	14642.2	200	1
20_Name_DCIS_2_H3K_peak_55683_lociStitched	chr9	128051858	128100444	20	12340	14624.4	201	1
3_Name_DCIS_2_H3K_peak_22578_lociStitched	chr17	43290739	43297384	3	1332	14618.3	202	1
12_Name_DCIS_2_H3K_peak_12258_lociStitched	chr12	46362230	46414776	12	12357	14618.3	203	1
7_Name_DCIS_2_H3K_peak_38347_lociStitched	chr3	159761835	159797428	7	10451	14593.1	204	1
11_Name_DCIS_2_H3K_peak_50035_lociStitched	chr7	76438007	76468208	11	7432	14590.1	205	1
7_Name_DCIS_2_H3K_peak_4864_lociStitched	chr1	204398032	204423440	7	11106	14568.9	206	1
6_Name_DCIS_2_H3K_peak_18495_lociStitched	chr15	71274335	71300533	6	11673	14563.5	207	1
8_Name_DCIS_2_H3K_peak_44108_lociStitched	chr5	134435523	134468152	8	9307	14552.5	208	1
12_Name_DCIS_2_H3K_peak_35357_lociStitched	chr22	49934451	49971657	12	13254	14525.2	209	1
9_Name_DCIS_2_H3K_peak_36741_lociStitched	chr3	69198716	69242950	9	6978	14517.6	210	1
15_Name_DCIS_2_H3K_peak_20682_lociStitched	chr16	68737326	68791167	15	11446	14434.8	211	1
4_Name_DCIS_2_H3K_peak_44676_lociStitched	chr5	149546085	149565010	4	9992	14424.6	212	1
17_Name_DCIS_2_H3K_peak_47887_lociStitched	chr6	128490400	128521384	17	15084	14407.6	213	1
19_Name_DCIS_2_H3K_peak_27830_lociStitched	chr2	20205660	20236659	19	15344	14383.5	214	1
16_Name_DCIS_2_H3K_peak_52017_lociStitched	chr8	29510389	29562699	16	11351	14380	215	1
7_Name_DCIS_2_H3K_peak_34133_lociStitched	chr21	43422536	43447054	7	6518	14286.6	216	1
13_Name_DCIS_2_H3K_peak_4698_lociStitched	chr1	201266901	201312444	13	8906	14259.5	217	1
7_Name_DCIS_2_H3K_peak_5511_lociStitched	chr1	225874509	225897765	7	11523	14253.6	218	1
9_Name_DCIS_2_H3K_peak_19950_lociStitched	chr16	22573192	22615171	9	4851	14251.9	219	1
20_Name_DCIS_2_H3K_peak_47301_lociStitched	chr6	87694882	87733325	20	13236	14250.8	220	1
13_Name_DCIS_2_H3K_peak_47924_lociStitched	chr6	129667178	129710716	13	13526	14193.4	221	1
13_Name_DCIS_2_H3K_peak_44320_lociStitched	chr5	139635198	139672154	13	12892	14187.4	222	1
20_Name_DCIS_2_H3K_peak_43599_lociStitched	chr5	107453737	107488184	20	15338	14137	223	1
10_Name_DCIS_2_H3K_peak_1791_lociStitched	chr1	50958783	50984877	10	16002	14135.1	224	1
16_Name_DCIS_2_H3K_peak_38675_lociStitched	chr3	177588735	177621016	16	11595	14113.3	225	1
18_Name_DCIS_2_H3K_peak_33089_lociStitched	chr20	49661763	49714381	18	10739	14106.9	226	1
12_Name_DCIS_2_H3K_peak_27888_lociStitched	chr2	23900740	23945506	12	9432	14101.3	227	1
8_Name_DCIS_2_H3K_peak_16004_lociStitched	chr14	52690334	52712311	8	11362	14078.5	228	1
10_Name_DCIS_2_H3K_peak_47728_lociStitched	chr6	117422289	117452307	10	11475	14069.4	229	1
8_Name_DCIS_2_H3K_peak_12585_lociStitched	chr12	52900644	52928338	8	11621	14046.4	230	1
13_Name_DCIS_2_H3K_peak_5500_lociStitched	chr1	225734955	225783174	13	7589	14026.9	231	1
12_Name_DCIS_2_H3K_peak_6309_lociStitched	chr10	11874300	11902045	12	13595	14025.1	232	1
7_Name_DCIS_2_H3K_peak_27612_lociStitched	chr2	10110184	10137967	7	7786	14024.9	233	1
3_Name_DCIS_2_H3K_peak_3041_lociStitched	chr1	120607692	120616311	3	4107	13986.1	234	1
10_Name_DCIS_2_H3K_peak_17976_lociStitched	chr15	55892511	55918643	10	14346	13978	235	1
21_Name_DCIS_2_H3K_peak_46733_lociStitched	chr6	44033967	44084847	21	11970	13966.6	236	1
18_Name_DCIS_2_H3K_peak_6689_lociStitched	chr10	31912329	31948745	18	14485	13951	237	1
13_Name_DCIS_2_H3K_peak_34922_lociStitched	chr22	38294933	38319962	13	15068	13918.6	238	1
16_Name_DCIS_2_H3K_peak_28231_lociStitched	chr2	37651759	37690049	16	10727	13872.5	239	1
14_Name_DCIS_2_H3K_peak_17558_lociStitched	chr15	40313667	40344182	14	10440	13847.7	240	1
4_Name_DCIS_2_H3K_peak_3320_lociStitched	chr1	149228178	149235608	4	2169	13816.8	241	1
12_Name_DCIS_2_H3K_peak_52312_lociStitched	chr8	47352090	47386913	12	13144	13793.4	242	1
17_Name_DCIS_2_H3K_peak_55620_lociStitched	chr9	127536475	127580007	17	11736	13734.3	243	1
10_Name_DCIS_2_H3K_peak_18376_lociStitched	chr15	67121011	67154455	10	12279	13712	244	1
16_Name_DCIS_2_H3K_peak_25123_lociStitched	chr18	62740585	62783576	16	12773	13696.9	245	1
11_Name_DCIS_2_H3K_peak_48555_lociStitched	chr6	158847944	158870848	11	10674	13671.4	246	1
14_Name_DCIS_2_H3K_peak_21631_lociStitched	chr17	15638597	15660721	14	12854	13639.4	247	1
13_Name_DCIS_2_H3K_peak_19062_lociStitched	chr15	90387581	90421027	13	11636	13632.6	248	1
20_Name_DCIS_2_H3K_peak_7640_lociStitched	chr10	79067069	79113952	20	12781	13619.5	249	1
16_Name_DCIS_2_H3K_peak_47793_lociStitched	chr6	124960866	125002776	16	13355	13604	250	1
8_Name_DCIS_2_H3K_peak_13152_lociStitched	chr12	76017506	76036051	8	13346	13589.8	251	1
21_Name_DCIS_2_H3K_peak_34491_lociStitched	chr22	24942564	24994438	21	10693	13580.6	252	1
5_Name_DCIS_2_H3K_peak_25888_lociStitched	chr19	11083861	11099310	5	11769	13559.6	253	1
11_Name_DCIS_2_H3K_peak_28694_lociStitched	chr2	54556986	54586230	11	10664	13528.3	254	1
17_Name_DCIS_2_H3K_peak_33199_lociStitched	chr20	50411862	50442107	17	14339	13504.4	255	1
10_Name_DCIS_2_H3K_peak_32655_lociStitched	chr20	31695531	31723978	10	12459	13478.2	256	1
17_Name_DCIS_2_H3K_peak_50996_lociStitched	chr7	129824796	129878302	17	9240	13451.4	257	1
17_Name_DCIS_2_H3K_peak_12273_lociStitched	chr12	46429959	46474968	17	13825	13439.7	258	1
19_Name_DCIS_2_H3K_peak_1442_lociStitched	chr1	39158244	39214224	19	12501	13424	259	1
12_Name_DCIS_2_H3K_peak_50048_lociStitched	chr7	76602809	76628321	12	6138	13419.3	260	1
15_Name_DCIS_2_H3K_peak_15654_lociStitched	chr14	34354947	34389262	15	11931	13352	261	1
13_Name_DCIS_2_H3K_peak_33591_lociStitched	chr21	6017822	6044681	13	6695	13348.9	262	1
10_Name_DCIS_2_H3K_peak_5266_lociStitched	chr1	218344770	218384751	10	9724	13333.7	263	1
14_Name_DCIS_2_H3K_peak_52054_lociStitched	chr8	29722406	29773870	14	10461	13308.6	264	1
8_Name_DCIS_2_H3K_peak_17805_lociStitched	chr15	45634366	45649911	8	12344	13305	265	1
12_Name_DCIS_2_H3K_peak_28621_lociStitched	chr2	48312353	48353963	12	8898	13252.8	266	1
9_Name_DCIS_2_H3K_peak_7356_lociStitched	chr10	71837941	71872127	9	6623	13250.5	267	1
6_Name_DCIS_2_H3K_peak_6896_lociStitched	chr10	46366353	46398288	6	2726	13192.3	268	1
12_Name_DCIS_2_H3K_peak_45502_lociStitched	chr6	7128767	7164180	12	12321	13180.7	269	1
15_Name_DCIS_2_H3K_peak_28173_lociStitched	chr2	36355067	36378072	15	14416	13177.3	270	1
12_Name_DCIS_2_H3K_peak_35699_lociStitched	chr3	15767894	15811473	12	10024	13160.9	271	1
13_Name_DCIS_2_H3K_peak_43981_lociStitched	chr5	131257900	131286327	13	12189	13158.9	272	1
19_Name_DCIS_2_H3K_peak_51386_lociStitched	chr7	151670394	151697421	19	14387	13140.5	273	1
12_Name_DCIS_2_H3K_peak_21654_lociStitched	chr17	15944880	15975472	12	11612	13124	274	1
9_Name_DCIS_2_H3K_peak_39394_lociStitched	chr3	197710653	197751720	9	8557	13116.8	275	1
5_Name_DCIS_2_H3K_peak_3209_lociStitched	chr1	146369681	146387973	5	4271	13108	276	1
7_Name_DCIS_2_H3K_peak_44698_lociStitched	chr5	149915412	149943196	7	8786	13105.7	277	1
9_Name_DCIS_2_H3K_peak_35447_lociStitched	chr3	4976747	4996055	9	12289	13085	278	1
8_Name_DCIS_2_H3K_peak_28788_lociStitched	chr2	55838161	55866741	8	10280	13035.3	279	1
11_Name_DCIS_2_H3K_peak_6755_lociStitched	chr10	33252419	33295448	11	10274	12999.1	280	1
6_Name_DCIS_2_H3K_peak_3548_lociStitched	chr1	152023612	152050572	6	10150	12965.1	281	1
8_Name_DCIS_2_H3K_peak_6873_lociStitched	chr10	43394298	43421115	8	12994	12931.2	282	1
5_Name_DCIS_2_H3K_peak_28068_lociStitched	chr2	28377012	28409251	5	8592	12914.9	283	1
10_Name_DCIS_2_H3K_peak_16722_lociStitched	chr14	75221792	75260351	10	11160	12894.1	284	1
11_Name_DCIS_2_H3K_peak_53447_lociStitched	chr8	127793878	127811606	11	8651	12867	285	1
17_Name_DCIS_2_H3K_peak_35898_lociStitched	chr3	30510585	30550354	17	12982	12841.4	286	1
12_Name_DCIS_2_H3K_peak_22715_lociStitched	chr17	45292856	45321208	12	11394	12840.6	287	1
12_Name_DCIS_2_H3K_peak_17920_lociStitched	chr15	52071868	52103731	12	9810	12831.2	288	1
6_Name_DCIS_2_H3K_peak_28325_lociStitched	chr2	39513510	39551185	6	7614	12813.3	289	1
13_Name_DCIS_2_H3K_peak_51066_lociStitched	chr7	130994031	131040675	13	13740	12808.4	290	1
4_Name_DCIS_2_H3K_peak_9288_lociStitched	chr11	27447890	27473433	4	10807	12807.3	291	1
16_Name_DCIS_2_H3K_peak_16044_lociStitched	chr14	54165605	54213522	16	8366	12789	292	1
4_Name_DCIS_2_H3K_peak_10_lociStitched	GL000195.1	137473	148562	4	2364	12729.1	293	1
5_Name_DCIS_2_H3K_peak_15890_lociStitched	chr14	49891744	49912457	5	10207	12728.1	294	1
14_Name_DCIS_2_H3K_peak_19043_lociStitched	chr15	90158620	90213792	14	9345	12722.7	295	1
14_Name_DCIS_2_H3K_peak_12131_lociStitched	chr12	32888975	32922258	14	13775	12714.1	296	1
14_Name_DCIS_2_H3K_peak_22909_lociStitched	chr17	50049671	50067890	14	15214	12684.1	297	1
6_Name_DCIS_2_H3K_peak_10025_lociStitched	chr11	65417904	65430742	6	11920	12676.2	298	1
12_Name_DCIS_2_H3K_peak_35872_lociStitched	chr3	30332670	30371765	12	13119	12674.6	299	1
12_Name_DCIS_2_H3K_peak_25466_lociStitched	chr19	1847094	1885398	12	11574	12651.8	300	1
15_Name_DCIS_2_H3K_peak_24725_lociStitched	chr18	32348960	32385951	15	13697	12650.9	301	1
3_Name_DCIS_2_H3K_peak_28433_lociStitched	chr2	43218250	43229617	3	10637	12636.7	302	1
15_Name_DCIS_2_H3K_peak_12471_lociStitched	chr12	50763112	50789953	15	10848	12618	303	1
9_Name_DCIS_2_H3K_peak_15598_lociStitched	chr14	31989981	32024800	9	6863	12614.9	304	1
6_Name_DCIS_2_H3K_peak_15789_lociStitched	chr14	37565560	37597064	6	8336	12601.6	305	1
13_Name_DCIS_2_H3K_peak_43511_lociStitched	chr5	96687590	96721159	13	12948	12554.8	306	1
6_Name_DCIS_2_H3K_peak_33609_lociStitched	chr21	6318369	6329029	6	2714	12510.6	307	1
13_Name_DCIS_2_H3K_peak_828_lociStitched	chr1	23554251	23595649	13	11979	12489.8	308	1
14_Name_DCIS_2_H3K_peak_29326_lociStitched	chr2	74834184	74865972	14	11166	12489.5	309	1
10_Name_DCIS_2_H3K_peak_28122_lociStitched	chr2	31378897	31416731	10	8156	12489	310	1
11_Name_DCIS_2_H3K_peak_13543_lociStitched	chr12	101598797	101622061	11	15046	12464.9	311	1
10_Name_DCIS_2_H3K_peak_51748_lociStitched	chr8	19660867	19695366	10	12246	12440.3	312	1
9_Name_DCIS_2_H3K_peak_43635_lociStitched	chr5	107655833	107674735	9	13658	12439.4	313	1
10_Name_DCIS_2_H3K_peak_39124_lociStitched	chr3	190031154	190077688	10	5654	12433.9	314	1
7_Name_DCIS_2_H3K_peak_26634_lociStitched	chr19	40420749	40446035	7	8170	12382.6	315	1
9_Name_DCIS_2_H3K_peak_27688_lociStitched	chr2	11739121	11757996	9	11410	12368.8	316	1
18_Name_DCIS_2_H3K_peak_54429_lociStitched	chr9	38000126	38049621	18	9673	12349	317	1
5_Name_DCIS_2_H3K_peak_33622_lociStitched	chr21	6660129	6670709	5	3130	12331	318	1
2_Name_DCIS_2_H3K_peak_22740_lociStitched	chr17	45579009	45585918	2	3384	12291.8	319	1
12_Name_DCIS_2_H3K_peak_45094_lociStitched	chr5	172833811	172872168	12	8420	12266.6	320	1
12_Name_DCIS_2_H3K_peak_31266_lociStitched	chr2	201115086	201131276	12	13833	12251	321	1
11_Name_DCIS_2_H3K_peak_4417_lociStitched	chr1	183057397	183098018	11	5662	12243.2	322	1
14_Name_DCIS_2_H3K_peak_47477_lociStitched	chr6	106360802	106391521	14	11978	12229.2	323	1
18_Name_DCIS_2_H3K_peak_8508_lociStitched	chr10	119650856	119687108	18	11575	12220.5	324	1
11_Name_DCIS_2_H3K_peak_20113_lociStitched	chr16	29593048	29614551	11	6116	12220.2	325	1
9_Name_DCIS_2_H3K_peak_24132_lociStitched	chr17	81855200	81872439	9	8495	12177.6	326	1
17_Name_DCIS_2_H3K_peak_30029_lociStitched	chr2	112622111	112661328	17	10351	12176.9	327	1
6_Name_DCIS_2_H3K_peak_44529_lociStitched	chr5	143393360	143405932	6	11587	12164.7	328	1
5_Name_DCIS_2_H3K_peak_53983_lociStitched	chr9	12809823	12821586	5	8793	12157.1	329	1
11_Name_DCIS_2_H3K_peak_27714_lociStitched	chr2	12694574	12721857	11	12510	12154.6	330	1
17_Name_DCIS_2_H3K_peak_38364_lociStitched	chr3	159813890	159853383	17	8817	12148	331	1
11_Name_DCIS_2_H3K_peak_16250_lociStitched	chr14	61552786	61570970	11	11739	12143.3	332	1
6_Name_DCIS_2_H3K_peak_40921_lociStitched	chr4	95531317	95550324	6	15773	12137.9	333	1
10_Name_DCIS_2_H3K_peak_38519_lociStitched	chr3	172038766	172069143	10	6992	12132.6	334	1
8_Name_DCIS_2_H3K_peak_23654_lociStitched	chr17	73287129	73313033	8	11731	12112.7	335	1
12_Name_DCIS_2_H3K_peak_17516_lociStitched	chr15	39579012	39599261	12	10492	12106.9	336	1
10_Name_DCIS_2_H3K_peak_54572_lociStitched	chr9	66269395	66279220	10	4852	12104.4	337	1
9_Name_DCIS_2_H3K_peak_39179_lociStitched	chr3	190513124	190543939	9	8741	12067.2	338	1
11_Name_DCIS_2_H3K_peak_7996_lociStitched	chr10	97713038	97738601	11	12440	12053	339	1
12_Name_DCIS_2_H3K_peak_55797_lociStitched	chr9	129460590	129497292	12	10867	12030.9	340	1
11_Name_DCIS_2_H3K_peak_6545_lociStitched	chr10	24324435	24363176	11	11724	11974.8	341	1
9_Name_DCIS_2_H3K_peak_27672_lociStitched	chr2	11369716	11392387	9	9787	11974.8	342	1
Name_DCIS_2_H3K_peak_7415	chr10	72273973	72279855	1	5883	11947.5	343	1
5_Name_DCIS_2_H3K_peak_38274_lociStitched	chr3	157156073	157176778	5	7601	11934.4	344	1
8_Name_DCIS_2_H3K_peak_7366_lociStitched	chr10	71963914	71981689	8	8862	11930.6	345	1
8_Name_DCIS_2_H3K_peak_28895_lociStitched	chr2	61502905	61540059	8	6425	11926.4	346	1
21_Name_DCIS_2_H3K_peak_8188_lociStitched	chr10	103870018	103919097	21	10406	11926.2	347	1
7_Name_DCIS_2_H3K_peak_10994_lociStitched	chr11	118909233	118930217	7	15291	11923.1	348	1
7_Name_DCIS_2_H3K_peak_28731_lociStitched	chr2	55034826	55053065	7	9158	11921	349	1
17_Name_DCIS_2_H3K_peak_36446_lociStitched	chr3	52037331	52065938	17	12798	11917.7	350	1
7_Name_DCIS_2_H3K_peak_28579_lociStitched	chr2	47026632	47044978	7	8775	11891.9	351	1
13_Name_DCIS_2_H3K_peak_49560_lociStitched	chr7	43567661	43600335	13	11629	11880.3	352	1
9_Name_DCIS_2_H3K_peak_39811_lociStitched	chr4	24557015	24599219	9	8579	11876.2	353	1
8_Name_DCIS_2_H3K_peak_20666_lociStitched	chr16	68636405	68669159	8	12637	11870	354	1
16_Name_DCIS_2_H3K_peak_20350_lociStitched	chr16	53741892	53785088	16	10767	11865.9	355	1
4_Name_DCIS_2_H3K_peak_4626_lociStitched	chr1	198655497	198683065	4	8303	11848.7	356	1
11_Name_DCIS_2_H3K_peak_5093_lociStitched	chr1	209804387	209840415	11	8146	11835.2	357	1
3_Name_DCIS_2_H3K_peak_53442_lociStitched	chr8	127732699	127743578	3	8959	11801.5	358	1
13_Name_DCIS_2_H3K_peak_26983_lociStitched	chr19	46837337	46875094	13	9049	11772.6	359	1
5_Name_DCIS_2_H3K_peak_24107_lociStitched	chr17	81509121	81520256	5	8752	11763	360	1
14_Name_DCIS_2_H3K_peak_23633_lociStitched	chr17	72586443	72618120	14	10974	11711	361	1
7_Name_DCIS_2_H3K_peak_29285_lociStitched	chr2	74177044	74213449	7	8563	11707.8	362	1
10_Name_DCIS_2_H3K_peak_2638_lociStitched	chr1	97894021	97921005	10	11297	11703	363	1
13_Name_DCIS_2_H3K_peak_51914_lociStitched	chr8	26291096	26331388	13	9158	11696.8	364	1
15_Name_DCIS_2_H3K_peak_17645_lociStitched	chr15	41230302	41260150	15	10319	11694.4	365	1
4_Name_DCIS_2_H3K_peak_21868_lociStitched	chr17	19061533	19070851	4	3252	11682.9	366	1
22_Name_DCIS_2_H3K_peak_29360_lociStitched	chr2	77492277	77525816	22	9243	11661.5	367	1
11_Name_DCIS_2_H3K_peak_14902_lociStitched	chr13	51618099	51646706	11	12011	11657.4	368	1
6_Name_DCIS_2_H3K_peak_17391_lociStitched	chr15	32611126	32631500	6	4930	11641.7	369	1
13_Name_DCIS_2_H3K_peak_45688_lociStitched	chr6	13383307	13409521	13	11699	11641.6	370	1
7_Name_DCIS_2_H3K_peak_37842_lociStitched	chr3	141364621	141374681	7	8596	11624.3	371	1
7_Name_DCIS_2_H3K_peak_39090_lociStitched	chr3	189824219	189845060	7	9320	11585.5	372	1
2_Name_DCIS_2_H3K_peak_26653_lociStitched	chr19	40714039	40722683	2	8556	11583.8	373	1
13_Name_DCIS_2_H3K_peak_55910_lociStitched	chr9	133120520	133150068	13	8665	11574	374	1
6_Name_DCIS_2_H3K_peak_11826_lociStitched	chr12	15256332	15280702	6	9031	11553.8	375	1
15_Name_DCIS_2_H3K_peak_37004_lociStitched	chr3	98879814	98903239	15	10731	11534.5	376	1
9_Name_DCIS_2_H3K_peak_2678_lociStitched	chr1	99644698	99664313	9	12356	11525.8	377	1
14_Name_DCIS_2_H3K_peak_37737_lociStitched	chr3	134350520	134381886	14	8259	11520.7	378	1
Name_DCIS_2_H3K_peak_3813	chr1	156745976	156753085	1	7110	11515.2	379	1
15_Name_DCIS_2_H3K_peak_41456_lociStitched	chr4	138221329	138260325	15	10701	11507.7	380	1
7_Name_DCIS_2_H3K_peak_23514_lociStitched	chr17	67353951	67391900	7	7121	11502.3	381	1
15_Name_DCIS_2_H3K_peak_34833_lociStitched	chr22	37501323	37545988	15	9689	11501.2	382	1
13_Name_DCIS_2_H3K_peak_4612_lociStitched	chr1	198436058	198468099	13	10268	11499.5	383	1
12_Name_DCIS_2_H3K_peak_28779_lociStitched	chr2	55760485	55784174	12	10745	11486.8	384	1
13_Name_DCIS_2_H3K_peak_50847_lociStitched	chr7	116671476	116717566	13	9716	11485.6	385	1
14_Name_DCIS_2_H3K_peak_49917_lociStitched	chr7	73809633	73852351	14	9501	11482.6	386	1
5_Name_DCIS_2_H3K_peak_3013_lociStitched	chr1	120059311	120069662	5	2963	11459.6	387	1
11_Name_DCIS_2_H3K_peak_16779_lociStitched	chr14	77024321	77046703	11	13033	11455.1	388	1
17_Name_DCIS_2_H3K_peak_11730_lociStitched	chr12	12869702	12902256	17	10936	11452.5	389	1
7_Name_DCIS_2_H3K_peak_5239_lociStitched	chr1	215566594	215605123	7	6922	11450.8	390	1
12_Name_DCIS_2_H3K_peak_45474_lociStitched	chr6	6802531	6827311	12	11502	11448.4	391	1
16_Name_DCIS_2_H3K_peak_13961_lociStitched	chr12	120224134	120265709	16	9312	11416.5	392	1
10_Name_DCIS_2_H3K_peak_23397_lociStitched	chr17	64325781	64358262	10	9024	11400.8	393	1
5_Name_DCIS_2_H3K_peak_11701_lociStitched	chr12	12716505	12729388	5	10406	11396.3	394	1
11_Name_DCIS_2_H3K_peak_41194_lociStitched	chr4	113945856	113980568	11	10373	11392.5	395	1
3_Name_DCIS_2_H3K_peak_29176_lociStitched	chr2	70081130	70095823	3	5783	11388.5	396	1
8_Name_DCIS_2_H3K_peak_52003_lociStitched	chr8	29339562	29353310	8	11566	11384.7	397	1
5_Name_DCIS_2_H3K_peak_32434_lociStitched	chr20	17557171	17585990	5	9605	11357.6	398	1
10_Name_DCIS_2_H3K_peak_30971_lociStitched	chr2	187527546	187554479	10	14792	11336.1	399	1
7_Name_DCIS_2_H3K_peak_53398_lociStitched	chr8	126546525	126571706	7	6258	11321.4	400	1
12_Name_DCIS_2_H3K_peak_24081_lociStitched	chr17	81034284	81066190	12	9479	11320.2	401	1
15_Name_DCIS_2_H3K_peak_27635_lociStitched	chr2	10382394	10417856	15	8450	11305.3	402	1
11_Name_DCIS_2_H3K_peak_34652_lociStitched	chr22	30828232	30847580	11	11726	11276	403	1
7_Name_DCIS_2_H3K_peak_24188_lociStitched	chr17	82272366	82299253	7	6867	11268.3	404	1
10_Name_DCIS_2_H3K_peak_42346_lociStitched	chr5	14142809	14189094	10	9129	11247.3	405	1
12_Name_DCIS_2_H3K_peak_53978_lociStitched	chr9	12771864	12794381	12	9804	11238.2	406	1
4_Name_DCIS_2_H3K_peak_4933_lociStitched	chr1	206201550	206205814	4	1821	11226.3	407	1
17_Name_DCIS_2_H3K_peak_53706_lociStitched	chr8	143934832	143957563	17	13605	11201.8	408	1
9_Name_DCIS_2_H3K_peak_3187_lociStitched	chr1	145978108	146010443	9	7188	11200.8	409	1
4_Name_DCIS_2_H3K_peak_30071_lociStitched	chr2	113603872	113628180	4	2441	11198.7	410	1
7_Name_DCIS_2_H3K_peak_42479_lociStitched	chr5	34235176	34246005	7	4438	11193.9	411	1
6_Name_DCIS_2_H3K_peak_2267_lociStitched	chr1	81792708	81815526	6	13695	11174	412	1
7_Name_DCIS_2_H3K_peak_49876_lociStitched	chr7	72990648	73006933	7	3170	11129.2	413	1
12_Name_DCIS_2_H3K_peak_34080_lociStitched	chr21	41751974	41787186	12	11042	11119.9	414	1
17_Name_DCIS_2_H3K_peak_36516_lociStitched	chr3	53235627	53271131	17	9008	11116.3	415	1
8_Name_DCIS_2_H3K_peak_51005_lociStitched	chr7	129948400	129985213	8	7836	11110.2	416	1
7_Name_DCIS_2_H3K_peak_23334_lociStitched	chr17	63433486	63462603	7	7117	11102.3	417	1
6_Name_DCIS_2_H3K_peak_6922_lociStitched	chr10	47460688	47484051	6	5115	11099.8	418	1
8_Name_DCIS_2_H3K_peak_46488_lociStitched	chr6	36577669	36614247	8	9136	11090.4	419	1
12_Name_DCIS_2_H3K_peak_43686_lociStitched	chr5	112217484	112254881	12	9358	11054.6	420	1
12_Name_DCIS_2_H3K_peak_40453_lociStitched	chr4	74408100	74451409	12	9427	11052.5	421	1
16_Name_DCIS_2_H3K_peak_7222_lociStitched	chr10	68069341	68106832	16	9469	11037.4	422	1
7_Name_DCIS_2_H3K_peak_37302_lociStitched	chr3	113739300	113752758	7	11169	11027.5	423	1
3_Name_DCIS_2_H3K_peak_3055_lociStitched	chr1	120912529	120915520	3	1956	11011.4	424	1
14_Name_DCIS_2_H3K_peak_21029_lociStitched	chr16	84977601	85012184	14	9491	10997.4	425	1
13_Name_DCIS_2_H3K_peak_49765_lociStitched	chr7	55047794	55086902	13	8615	10958.1	426	1
14_Name_DCIS_2_H3K_peak_5473_lociStitched	chr1	225596404	225631747	14	7540	10931.6	427	1
20_Name_DCIS_2_H3K_peak_1583_lociStitched	chr1	42924572	42967648	20	10500	10915.5	428	1
7_Name_DCIS_2_H3K_peak_5219_lociStitched	chr1	214566855	214585204	7	9742	10914	429	1
8_Name_DCIS_2_H3K_peak_23001_lociStitched	chr17	50891275	50920514	8	8922	10912	430	1
4_Name_DCIS_2_H3K_peak_37589_lociStitched	chr3	129177687	129196296	4	6951	10895.6	431	1
15_Name_DCIS_2_H3K_peak_55666_lociStitched	chr9	127950861	127991903	15	8694	10892.5	432	1
4_Name_DCIS_2_H3K_peak_3097_lociStitched	chr1	143971002	143974643	4	2398	10872	433	1
14_Name_DCIS_2_H3K_peak_55960_lociStitched	chr9	134354944	134386997	14	10064	10859.6	434	1
18_Name_DCIS_2_H3K_peak_33165_lociStitched	chr20	50292621	50347771	18	8057	10848	435	1
7_Name_DCIS_2_H3K_peak_33986_lociStitched	chr21	37245644	37268720	7	6225	10811.1	436	1
5_Name_DCIS_2_H3K_peak_605_lociStitched	chr1	16894917	16915064	5	4108	10810.9	437	1
13_Name_DCIS_2_H3K_peak_50298_lociStitched	chr7	92621351	92648561	13	10996	10783.3	438	1
6_Name_DCIS_2_H3K_peak_38034_lociStitched	chr3	149641174	149659702	6	7385	10779.6	439	1
6_Name_DCIS_2_H3K_peak_26090_lociStitched	chr19	16066421	16080978	6	8855	10766.4	440	1
12_Name_DCIS_2_H3K_peak_3830_lociStitched	chr1	157993156	158021843	12	8629	10749	441	1
14_Name_DCIS_2_H3K_peak_40787_lociStitched	chr4	88591764	88630564	14	10269	10736	442	1
9_Name_DCIS_2_H3K_peak_29032_lociStitched	chr2	64640163	64655105	9	11669	10734.3	443	1
11_Name_DCIS_2_H3K_peak_37252_lociStitched	chr3	111901998	111937616	11	7463	10724.6	444	1
4_Name_DCIS_2_H3K_peak_5487_lociStitched	chr1	225647834	225658161	4	9148	10707	445	1
8_Name_DCIS_2_H3K_peak_25225_lociStitched	chr18	70356521	70385747	8	9908	10696.7	446	1
10_Name_DCIS_2_H3K_peak_5686_lociStitched	chr1	231385252	231423396	10	7487	10691.8	447	1
13_Name_DCIS_2_H3K_peak_37700_lociStitched	chr3	133568977	133599738	13	7297	10658.7	448	1
9_Name_DCIS_2_H3K_peak_44437_lociStitched	chr5	141599063	141619900	9	7225	10651.9	449	1
7_Name_DCIS_2_H3K_peak_44101_lociStitched	chr5	134245017	134280487	7	6047	10648.1	450	1
14_Name_DCIS_2_H3K_peak_44183_lociStitched	chr5	135994103	136036624	14	7016	10647.3	451	1
9_Name_DCIS_2_H3K_peak_7007_lociStitched	chr10	52435694	52455487	9	11679	10646.7	452	1
14_Name_DCIS_2_H3K_peak_25586_lociStitched	chr19	3336413	3388523	14	8201	10640.9	453	1
12_Name_DCIS_2_H3K_peak_11483_lociStitched	chr12	6271877	6296963	12	9314	10618.9	454	1
16_Name_DCIS_2_H3K_peak_54150_lociStitched	chr9	21549743	21591722	16	11702	10599.7	455	1
15_Name_DCIS_2_H3K_peak_51825_lociStitched	chr8	22974051	23001379	15	12105	10586.9	456	1
7_Name_DCIS_2_H3K_peak_38988_lociStitched	chr3	187737871	187751356	7	11680	10584.4	457	1
4_Name_DCIS_2_H3K_peak_18419_lociStitched	chr15	68268716	68282586	4	9300	10584.2	458	1
8_Name_DCIS_2_H3K_peak_13328_lociStitched	chr12	89946617	89972669	8	7776	10553.7	459	1
11_Name_DCIS_2_H3K_peak_28982_lociStitched	chr2	64114082	64145619	11	8565	10549.1	460	1
8_Name_DCIS_2_H3K_peak_3935_lociStitched	chr1	161726174	161750813	8	7650	10520.9	461	1
7_Name_DCIS_2_H3K_peak_28424_lociStitched	chr2	43157451	43185355	7	8886	10517	462	1
3_Name_DCIS_2_H3K_peak_39309_lociStitched	chr3	195624536	195636702	3	2398	10501.7	463	1
3_Name_DCIS_2_H3K_peak_31988_lociStitched	chr2	238284536	238291758	3	6843	10497.2	464	1
4_Name_DCIS_2_H3K_peak_54232_lociStitched	chr9	33151254	33167999	4	9672	10485.7	465	1
Name_DCIS_2_H3K_peak_3362	chr1	149839476	149842758	1	3283	10481.4	466	1
6_Name_DCIS_2_H3K_peak_48381_lociStitched	chr6	150855394	150883181	6	7890	10478.5	467	1
13_Name_DCIS_2_H3K_peak_32634_lociStitched	chr20	31589854	31611568	13	10713	10459.6	468	1
10_Name_DCIS_2_H3K_peak_54419_lociStitched	chr9	37922531	37967993	10	7512	10438.1	469	1
6_Name_DCIS_2_H3K_peak_24307_lociStitched	chr18	3446047	3459351	6	10567	10429	470	1
10_Name_DCIS_2_H3K_peak_23351_lociStitched	chr17	63771874	63786702	10	8396	10419.6	471	1
6_Name_DCIS_2_H3K_peak_14211_lociStitched	chr12	131217856	131237953	6	8083	10410.2	472	1
12_Name_DCIS_2_H3K_peak_657_lociStitched	chr1	18922549	18957473	12	9773	10403.9	473	1
14_Name_DCIS_2_H3K_peak_48192_lociStitched	chr6	142300388	142325435	14	10065	10379.5	474	1
17_Name_DCIS_2_H3K_peak_34009_lociStitched	chr21	38787179	38821007	17	10182	10371.7	475	1
8_Name_DCIS_2_H3K_peak_12572_lociStitched	chr12	52491746	52523697	8	10422	10361.7	476	1
7_Name_DCIS_2_H3K_peak_38072_lociStitched	chr3	150407292	150427938	7	9361	10358.1	477	1
12_Name_DCIS_2_H3K_peak_11129_lociStitched	chr11	122634295	122681399	12	8150	10329.9	478	1
7_Name_DCIS_2_H3K_peak_11292_lociStitched	chr11	129118009	129157568	7	8845	10324.9	479	1
17_Name_DCIS_2_H3K_peak_46932_lociStitched	chr6	56639365	56672007	17	10435	10318.1	480	1
9_Name_DCIS_2_H3K_peak_18371_lociStitched	chr15	67088615	67108337	9	9258	10310.7	481	1
8_Name_DCIS_2_H3K_peak_11499_lociStitched	chr12	6363387	6385620	8	9457	10287.2	482	1
6_Name_DCIS_2_H3K_peak_45892_lociStitched	chr6	25002328	25018346	6	12278	10282	483	1
Name_DCIS_2_H3K_peak_23777	chr17	75692364	75701468	1	9105	10267.5	484	1
9_Name_DCIS_2_H3K_peak_44348_lociStitched	chr5	140240148	140263456	9	6988	10267.2	485	1
11_Name_DCIS_2_H3K_peak_34157_lociStitched	chr21	43584803	43612447	11	7448	10264.2	486	1
20_Name_DCIS_2_H3K_peak_49678_lociStitched	chr7	47571698	47606361	20	9559	10263.7	487	1
10_Name_DCIS_2_H3K_peak_38454_lociStitched	chr3	169133377	169149912	10	11639	10256.7	488	1
7_Name_DCIS_2_H3K_peak_19215_lociStitched	chr15	98713535	98755715	7	9918	10254	489	1
7_Name_DCIS_2_H3K_peak_16405_lociStitched	chr14	67228582	67263353	7	5673	10250.5	490	1
6_Name_DCIS_2_H3K_peak_39035_lociStitched	chr3	189267618	189278869	6	9233	10211.4	491	1
15_Name_DCIS_2_H3K_peak_2062_lociStitched	chr1	65147117	65179060	15	10550	10193	492	1
10_Name_DCIS_2_H3K_peak_44991_lociStitched	chr5	168644561	168658859	10	10498	10180.2	493	1
6_Name_DCIS_2_H3K_peak_4901_lociStitched	chr1	205438992	205451773	6	9690	10178.8	494	1
6_Name_DCIS_2_H3K_peak_3164_lociStitched	chr1	145802970	145825908	6	3905	10175.3	495	1
10_Name_DCIS_2_H3K_peak_30554_lociStitched	chr2	160367825	160408212	10	6417	10125	496	1
10_Name_DCIS_2_H3K_peak_4973_lociStitched	chr1	206887912	206910375	10	8634	10124.1	497	1
11_Name_DCIS_2_H3K_peak_39317_lociStitched	chr3	195893080	195915133	11	10528	10106.9	498	1
8_Name_DCIS_2_H3K_peak_11708_lociStitched	chr12	12802343	12840087	8	7889	10104.1	499	1
5_Name_DCIS_2_H3K_peak_22749_lociStitched	chr17	46186876	46199733	5	6795	10088.9	500	1
9_Name_DCIS_2_H3K_peak_37348_lociStitched	chr3	115783512	115812119	9	6774	10072.5	501	1
8_Name_DCIS_2_H3K_peak_26410_lociStitched	chr19	35247070	35270019	8	7300	10065.4	502	1
10_Name_DCIS_2_H3K_peak_37856_lociStitched	chr3	141387697	141413309	10	8692	10063	503	1
2_Name_DCIS_2_H3K_peak_54486_lociStitched	chr9	41185692	41189388	2	2584	10060.9	504	1
11_Name_DCIS_2_H3K_peak_51886_lociStitched	chr8	25170006	25197106	11	9665	10051.4	505	1
5_Name_DCIS_2_H3K_peak_24129_lociStitched	chr17	81701732	81724271	5	6431	10029.9	506	1
9_Name_DCIS_2_H3K_peak_18569_lociStitched	chr15	73621207	73648044	9	7860	10029	507	1
10_Name_DCIS_2_H3K_peak_24209_lociStitched	chr17	82518883	82537467	10	8235	10027.9	508	1
9_Name_DCIS_2_H3K_peak_2108_lociStitched	chr1	66923914	66939586	9	10377	10025.4	509	1
12_Name_DCIS_2_H3K_peak_35946_lociStitched	chr3	32391340	32423012	12	9002	10021	510	1
10_Name_DCIS_2_H3K_peak_44414_lociStitched	chr5	141508585	141529571	10	7406	10012.4	511	1
6_Name_DCIS_2_H3K_peak_8359_lociStitched	chr10	112949652	112966428	6	10514	10010.2	512	1
11_Name_DCIS_2_H3K_peak_45612_lociStitched	chr6	11204890	11233616	11	9089	9993.78	513	1
6_Name_DCIS_2_H3K_peak_54490_lociStitched	chr9	41358073	41366914	6	2796	9992.98	514	1
8_Name_DCIS_2_H3K_peak_52273_lociStitched	chr8	42491863	42510909	8	10008	9980.1	515	1
9_Name_DCIS_2_H3K_peak_12552_lociStitched	chr12	52270858	52288898	9	8985	9959.88	516	1
6_Name_DCIS_2_H3K_peak_4415_lociStitched	chr1	183021938	183044574	6	8120	9957.58	517	1
12_Name_DCIS_2_H3K_peak_25535_lociStitched	chr19	2454968	2507344	12	7689	9956.68	518	1
9_Name_DCIS_2_H3K_peak_3485_lociStitched	chr1	151536679	151568584	9	6078	9954.36	519	1
9_Name_DCIS_2_H3K_peak_16056_lociStitched	chr14	54432579	54448242	9	6479	9927.21	520	1
7_Name_DCIS_2_H3K_peak_53926_lociStitched	chr9	5620947	5650832	7	8577	9924.81	521	1
4_Name_DCIS_2_H3K_peak_27668_lociStitched	chr2	11339046	11347254	4	7878	9920.19	522	1
8_Name_DCIS_2_H3K_peak_37937_lociStitched	chr3	146152626	146166122	8	10662	9916.86	523	1
8_Name_DCIS_2_H3K_peak_44079_lociStitched	chr5	134029237	134060346	8	6898	9911.33	524	1
4_Name_DCIS_2_H3K_peak_54557_lociStitched	chr9	65675789	65680457	4	2189	9906.9	525	1
8_Name_DCIS_2_H3K_peak_27546_lociStitched	chr2	9230715	9252481	8	8518	9892.65	526	1
12_Name_DCIS_2_H3K_peak_44588_lociStitched	chr5	147891981	147913786	12	9036	9888.57	527	1
12_Name_DCIS_2_H3K_peak_13444_lociStitched	chr12	95199289	95230607	12	9648	9887.09	528	1
14_Name_DCIS_2_H3K_peak_9969_lociStitched	chr11	64842936	64879485	14	9221	9879.19	529	1
10_Name_DCIS_2_H3K_peak_16130_lociStitched	chr14	55579499	55610091	10	6104	9875.1	530	1
9_Name_DCIS_2_H3K_peak_23957_lociStitched	chr17	78705678	78745507	9	5696	9873.61	531	1
10_Name_DCIS_2_H3K_peak_16704_lociStitched	chr14	75123751	75152011	10	7800	9868.39	532	1
5_Name_DCIS_2_H3K_peak_28258_lociStitched	chr2	38093622	38116380	5	6088	9863.32	533	1
2_Name_DCIS_2_H3K_peak_24314_lociStitched	chr18	3592662	3606660	2	8810	9847.59	534	1
6_Name_DCIS_2_H3K_peak_28180_lociStitched	chr2	36459523	36493638	6	3989	9842.18	535	1
6_Name_DCIS_2_H3K_peak_53438_lociStitched	chr8	127661881	127673116	6	7188	9825.01	536	1
5_Name_DCIS_2_H3K_peak_18_lociStitched	GL000205.2	131104	140854	5	3743	9817.27	537	1
16_Name_DCIS_2_H3K_peak_31878_lociStitched	chr2	234241752	234259387	16	12254	9801.53	538	1
15_Name_DCIS_2_H3K_peak_9161_lociStitched	chr11	16875647	16925602	15	7125	9801.17	539	1
13_Name_DCIS_2_H3K_peak_12859_lociStitched	chr12	59040322	59080456	13	8002	9784.67	540	1
13_Name_DCIS_2_H3K_peak_9197_lociStitched	chr11	18307075	18329099	13	10566	9776.45	541	1
12_Name_DCIS_2_H3K_peak_43303_lociStitched	chr5	82395737	82422767	12	8824	9774.05	542	1
15_Name_DCIS_2_H3K_peak_8293_lociStitched	chr10	110392659	110420417	15	9226	9773.59	543	1
9_Name_DCIS_2_H3K_peak_43966_lociStitched	chr5	130526472	130551980	9	9179	9772.11	544	1
6_Name_DCIS_2_H3K_peak_4077_lociStitched	chr1	169105441	169119236	6	8311	9771	545	1
7_Name_DCIS_2_H3K_peak_15607_lociStitched	chr14	32073535	32088849	7	6799	9753.49	546	1
9_Name_DCIS_2_H3K_peak_53352_lociStitched	chr8	125204141	125232883	9	5920	9737.79	547	1
10_Name_DCIS_2_H3K_peak_22191_lociStitched	chr17	35774406	35811371	10	7202	9736.58	548	1
7_Name_DCIS_2_H3K_peak_19876_lociStitched	chr16	20897877	20914427	7	9012	9721.47	549	1
Name_DCIS_2_H3K_peak_38377	chr3	160398177	160405877	1	7701	9702	550	1
11_Name_DCIS_2_H3K_peak_37235_lociStitched	chr3	111846489	111864376	11	8167	9698.33	551	1
13_Name_DCIS_2_H3K_peak_861_lociStitched	chr1	24003635	24031795	13	7364	9684.22	552	1
4_Name_DCIS_2_H3K_peak_3458_lociStitched	chr1	151188859	151200751	4	8049	9676.52	553	1
9_Name_DCIS_2_H3K_peak_34900_lociStitched	chr22	38167707	38187857	9	9257	9672	554	1
Name_DCIS_2_H3K_peak_3577	chr1	153561088	153568688	1	7601	9667.2	555	1
8_Name_DCIS_2_H3K_peak_22675_lociStitched	chr17	45043461	45062476	8	7258	9663.42	556	1
4_Name_DCIS_2_H3K_peak_14_lociStitched	GL000205.2	85044	90177	4	3509	9660.82	557	1
Name_DCIS_2_H3K_peak_3359	chr1	149830431	149835053	1	4623	9641.03	558	1
3_Name_DCIS_2_H3K_peak_25182_lociStitched	chr18	66587880	66605293	3	7303	9634.61	559	1
5_Name_DCIS_2_H3K_peak_52985_lociStitched	chr8	101490725	101507183	5	9274	9608.18	560	1
4_Name_DCIS_2_H3K_peak_33615_lociStitched	chr21	6368461	6373452	4	4328	9599.69	561	1
6_Name_DCIS_2_H3K_peak_15138_lociStitched	chr13	97244363	97260077	6	10466	9587.11	562	1
6_Name_DCIS_2_H3K_peak_24162_lociStitched	chr17	82093870	82107139	6	9109	9580.22	563	1
9_Name_DCIS_2_H3K_peak_27625_lociStitched	chr2	10269894	10305459	9	7473	9577.65	564	1
12_Name_DCIS_2_H3K_peak_8374_lociStitched	chr10	113056060	113097070	12	7010	9575.83	565	1
14_Name_DCIS_2_H3K_peak_21096_lociStitched	chr16	87847865	87870037	14	9654	9571.65	566	1
9_Name_DCIS_2_H3K_peak_17897_lociStitched	chr15	51864194	51888660	9	6405	9568.65	567	1
13_Name_DCIS_2_H3K_peak_43222_lociStitched	chr5	78566331	78599011	13	8929	9558.9	568	1
4_Name_DCIS_2_H3K_peak_46257_lociStitched	chr6	30874945	30890710	4	8912	9555.17	569	1
2_Name_DCIS_2_H3K_peak_3102_lociStitched	chr1	144411708	144419249	2	2734	9519.76	570	1
Name_DCIS_2_H3K_peak_3640	chr1	154968038	154977090	1	9053	9518.18	571	1
10_Name_DCIS_2_H3K_peak_52485_lociStitched	chr8	61707353	61734244	10	8844	9516.72	572	1
11_Name_DCIS_2_H3K_peak_23398_lociStitched	chr17	64373694	64400000	11	6477	9506.99	573	1
10_Name_DCIS_2_H3K_peak_10723_lociStitched	chr11	102305289	102322457	10	9863	9505.92	574	1
9_Name_DCIS_2_H3K_peak_11817_lociStitched	chr12	15193217	15231335	9	6601	9495.19	575	1
11_Name_DCIS_2_H3K_peak_34570_lociStitched	chr22	29601133	29627848	11	10192	9491.84	576	1
7_Name_DCIS_2_H3K_peak_44245_lociStitched	chr5	138536362	138548925	7	6376	9486.32	577	1
7_Name_DCIS_2_H3K_peak_9260_lociStitched	chr11	20360530	20390687	7	8741	9481.36	578	1
8_Name_DCIS_2_H3K_peak_48719_lociStitched	chr7	812347	836663	8	7877	9480.81	579	1
6_Name_DCIS_2_H3K_peak_23087_lociStitched	chr17	57084249	57109922	6	6546	9475.9	580	1
13_Name_DCIS_2_H3K_peak_11064_lociStitched	chr11	120303972	120340802	13	7566	9468.99	581	1
10_Name_DCIS_2_H3K_peak_21163_lociStitched	chr16	89473594	89509340	10	6908	9465.54	582	1
9_Name_DCIS_2_H3K_peak_44261_lociStitched	chr5	138741806	138770279	9	5703	9455.88	583	1
12_Name_DCIS_2_H3K_peak_33131_lociStitched	chr20	50138697	50173061	12	7122	9453.54	584	1
5_Name_DCIS_2_H3K_peak_30460_lociStitched	chr2	156331185	156343390	5	8652	9452.77	585	1
11_Name_DCIS_2_H3K_peak_56362_lociStitched	chrX	23779013	23808134	11	9936	9429.38	586	1
8_Name_DCIS_2_H3K_peak_5148_lociStitched	chr1	212016250	212039987	8	7550	9423.59	587	1
7_Name_DCIS_2_H3K_peak_14685_lociStitched	chr13	44300423	44314633	7	10508	9397.07	588	1
9_Name_DCIS_2_H3K_peak_51973_lociStitched	chr8	28351614	28412462	9	5180	9394.93	589	1
7_Name_DCIS_2_H3K_peak_18542_lociStitched	chr15	72224015	72238450	7	8488	9388.52	590	1
5_Name_DCIS_2_H3K_peak_35837_lociStitched	chr3	29279993	29292972	5	12369	9382.52	591	1
7_Name_DCIS_2_H3K_peak_35645_lociStitched	chr3	14123125	14148637	7	7937	9360.35	592	1
9_Name_DCIS_2_H3K_peak_28824_lociStitched	chr2	58097442	58118684	9	7801	9354.98	593	1
10_Name_DCIS_2_H3K_peak_31787_lociStitched	chr2	231642129	231680846	10	6696	9354.03	594	1
11_Name_DCIS_2_H3K_peak_12278_lociStitched	chr12	46547140	46564168	11	12537	9346.67	595	1
Name_DCIS_2_H3K_peak_26885	chr19	45447378	45452269	1	4892	9343.28	596	1
8_Name_DCIS_2_H3K_peak_31406_lociStitched	chr2	212903168	212924404	8	9151	9318.36	597	1
3_Name_DCIS_2_H3K_peak_29472_lociStitched	chr2	85536969	85546582	3	6328	9315	598	1
7_Name_DCIS_2_H3K_peak_3111_lociStitched	chr1	144515632	144524503	7	4122	9312.78	599	1
7_Name_DCIS_2_H3K_peak_20396_lociStitched	chr16	54923911	54937248	7	11084	9299.89	600	1
10_Name_DCIS_2_H3K_peak_29512_lociStitched	chr2	85907456	85936697	10	5563	9298.64	601	1
11_Name_DCIS_2_H3K_peak_13140_lociStitched	chr12	75976182	75996729	11	9894	9297.52	602	1
9_Name_DCIS_2_H3K_peak_44744_lociStitched	chr5	151063266	151094668	9	6632	9294.99	603	1
13_Name_DCIS_2_H3K_peak_31717_lociStitched	chr2	227852582	227884952	13	8208	9290.19	604	1
13_Name_DCIS_2_H3K_peak_51374_lociStitched	chr7	151626597	151651771	13	9464	9286.69	605	1
10_Name_DCIS_2_H3K_peak_1321_lociStitched	chr1	36148649	36176867	10	7713	9272.43	606	1
5_Name_DCIS_2_H3K_peak_36891_lociStitched	chr3	78994077	79019810	5	5945	9266.45	607	1
10_Name_DCIS_2_H3K_peak_25239_lociStitched	chr18	70414605	70434847	10	9320	9260.72	608	1
10_Name_DCIS_2_H3K_peak_24648_lociStitched	chr18	26458288	26489679	10	9303	9254.07	609	1
9_Name_DCIS_2_H3K_peak_4321_lociStitched	chr1	179164038	179181288	9	11421	9252.9	610	1
9_Name_DCIS_2_H3K_peak_15818_lociStitched	chr14	39167643	39181373	9	6786	9247.16	611	1
4_Name_DCIS_2_H3K_peak_28665_lociStitched	chr2	53959331	53971964	4	7334	9230.93	612	1
12_Name_DCIS_2_H3K_peak_4258_lociStitched	chr1	178260627	178284960	12	8846	9229.51	613	1
8_Name_DCIS_2_H3K_peak_9500_lociStitched	chr11	35893668	35928656	8	6854	9222.84	614	1
9_Name_DCIS_2_H3K_peak_45102_lociStitched	chr5	172886160	172911702	9	5921	9213	615	1
13_Name_DCIS_2_H3K_peak_25545_lociStitched	chr19	2525429	2544804	13	9980	9197.31	616	1
11_Name_DCIS_2_H3K_peak_49574_lociStitched	chr7	43635324	43658353	11	8262	9188.57	617	1
12_Name_DCIS_2_H3K_peak_32622_lociStitched	chr20	31546860	31574491	12	8594	9181.78	618	1
8_Name_DCIS_2_H3K_peak_10971_lociStitched	chr11	118241311	118277771	8	6452	9180.63	619	1
13_Name_DCIS_2_H3K_peak_10793_lociStitched	chr11	107827367	107859765	13	7996	9165.39	620	1
10_Name_DCIS_2_H3K_peak_35931_lociStitched	chr3	31958915	31982005	10	9920	9155.18	621	1
14_Name_DCIS_2_H3K_peak_5080_lociStitched	chr1	209645240	209671448	14	9000	9151.83	622	1
13_Name_DCIS_2_H3K_peak_36178_lociStitched	chr3	45120649	45146715	13	9098	9138.74	623	1
6_Name_DCIS_2_H3K_peak_30404_lociStitched	chr2	150475355	150487583	6	10553	9131.87	624	1
10_Name_DCIS_2_H3K_peak_4994_lociStitched	chr1	207305177	207338110	10	6575	9119.15	625	1
3_Name_DCIS_2_H3K_peak_4256_lociStitched	chr1	178235651	178243268	3	7227	9112.98	626	1
5_Name_DCIS_2_H3K_peak_17283_lociStitched	chr15	20775532	20791672	5	2023	9112.64	627	1
7_Name_DCIS_2_H3K_peak_45030_lociStitched	chr5	171386430	171396522	7	7752	9106.01	628	1
6_Name_DCIS_2_H3K_peak_34800_lociStitched	chr22	36451275	36485121	6	7096	9101.19	629	1
10_Name_DCIS_2_H3K_peak_31751_lociStitched	chr2	230773940	230796736	10	9973	9097.88	630	1
5_Name_DCIS_2_H3K_peak_48824_lociStitched	chr7	5418216	5430309	5	10593	9097.56	631	1
4_Name_DCIS_2_H3K_peak_3527_lociStitched	chr1	151935866	151948370	4	7252	9090.41	632	1
Name_DCIS_2_H3K_peak_7426	chr10	72318102	72324510	1	6409	9082.7	633	1
5_Name_DCIS_2_H3K_peak_3716_lociStitched	chr1	155687321	155701912	5	5029	9040.58	634	1
4_Name_DCIS_2_H3K_peak_24235_lociStitched	chr17	82873975	82891290	4	6282	9036.7	635	1
8_Name_DCIS_2_H3K_peak_17467_lociStitched	chr15	38251411	38268689	8	8515	9013.93	636	1
12_Name_DCIS_2_H3K_peak_10516_lociStitched	chr11	86720223	86744215	12	9467	9013.79	637	1
10_Name_DCIS_2_H3K_peak_50818_lociStitched	chr7	116417304	116461422	10	4762	9008.9	638	1
13_Name_DCIS_2_H3K_peak_33155_lociStitched	chr20	50242373	50279492	13	8502	8997.65	639	1
7_Name_DCIS_2_H3K_peak_17891_lociStitched	chr15	51829189	51847529	7	6719	8993.94	640	1
14_Name_DCIS_2_H3K_peak_36045_lociStitched	chr3	39140213	39181607	14	7865	8986.64	641	1
4_Name_DCIS_2_H3K_peak_15693_lociStitched	chr14	34537931	34548103	4	4726	8971.7	642	1
1_Name_DCIS_2_H3K_peak_5074_lociStitched	chr1	209427844	209435708	1	7865	8961.81	643	1
8_Name_DCIS_2_H3K_peak_40996_lociStitched	chr4	101154483	101167205	8	10921	8944.84	644	1
6_Name_DCIS_2_H3K_peak_4670_lociStitched	chr1	200401812	200417850	6	7970	8934.77	645	1
Name_DCIS_2_H3K_peak_38967	chr3	186782289	186788275	1	5987	8933.51	646	1
10_Name_DCIS_2_H3K_peak_36726_lociStitched	chr3	69078978	69092329	10	9993	8925.14	647	1
2_Name_DCIS_2_H3K_peak_38_lociStitched	KI270713.1	20247	22779	2	2343	8913.91	648	1
7_Name_DCIS_2_H3K_peak_25163_lociStitched	chr18	63470210	63481883	7	8726	8913.5	649	1
8_Name_DCIS_2_H3K_peak_46629_lociStitched	chr6	42212986	42239671	8	6857	8912.79	650	1
8_Name_DCIS_2_H3K_peak_24420_lociStitched	chr18	11848701	11860997	8	9451	8909.68	651	1
13_Name_DCIS_2_H3K_peak_43432_lociStitched	chr5	93562463	93586695	13	9839	8868.91	652	1
15_Name_DCIS_2_H3K_peak_39171_lociStitched	chr3	190366435	190387232	15	9541	8855.36	653	1
5_Name_DCIS_2_H3K_peak_17292_lociStitched	chr15	21344658	21358883	5	3162	8853.64	654	1
7_Name_DCIS_2_H3K_peak_34179_lociStitched	chr21	43711575	43734741	7	8701	8847.1	655	1
5_Name_DCIS_2_H3K_peak_24391_lociStitched	chr18	9631417	9659096	5	6890	8840.67	656	1
7_Name_DCIS_2_H3K_peak_53221_lociStitched	chr8	118078892	118113259	7	7365	8835.76	657	1
7_Name_DCIS_2_H3K_peak_21804_lociStitched	chr17	17901021	17923634	7	5459	8830.38	658	1
3_Name_DCIS_2_H3K_peak_4439_lociStitched	chr1	183454503	183474022	3	5111	8810.88	659	1
7_Name_DCIS_2_H3K_peak_37229_lociStitched	chr3	111799103	111811511	7	5921	8803.48	660	1
5_Name_DCIS_2_H3K_peak_15885_lociStitched	chr14	49850807	49868861	5	6186	8803.13	661	1
Name_DCIS_2_H3K_peak_12506	chr12	52143980	52150360	1	6381	8786.54	662	1
Name_DCIS_2_H3K_peak_35295	chr22	46064469	46071363	1	6895	8773.99	663	1
6_Name_DCIS_2_H3K_peak_979_lociStitched	chr1	26682647	26706960	6	7250	8764.84	664	1
6_Name_DCIS_2_H3K_peak_51059_lociStitched	chr7	130940315	130962134	6	8288	8764.69	665	1
5_Name_DCIS_2_H3K_peak_6010_lociStitched	chr1	244852625	244865578	5	6555	8761.41	666	1
4_Name_DCIS_2_H3K_peak_43865_lociStitched	chr5	124740183	124749758	4	7899	8737.19	667	1
8_Name_DCIS_2_H3K_peak_27813_lociStitched	chr2	19894225	19913164	8	5487	8734.67	668	1
5_Name_DCIS_2_H3K_peak_4017_lociStitched	chr1	167211467	167230669	5	5566	8733.07	669	1
8_Name_DCIS_2_H3K_peak_25409_lociStitched	chr19	1154675	1184099	8	8881	8727.16	670	1
8_Name_DCIS_2_H3K_peak_47092_lociStitched	chr6	73514845	73524430	8	6938	8724.27	671	1
4_Name_DCIS_2_H3K_peak_46357_lociStitched	chr6	32966888	32975210	4	7583	8702.32	672	1
4_Name_DCIS_2_H3K_peak_17699_lociStitched	chr15	42270350	42285823	4	5984	8695.83	673	1
9_Name_DCIS_2_H3K_peak_23978_lociStitched	chr17	78978250	79010441	9	5121	8694.79	674	1
13_Name_DCIS_2_H3K_peak_17200_lociStitched	chr14	104666038	104697523	13	9695	8693.01	675	1
6_Name_DCIS_2_H3K_peak_3296_lociStitched	chr1	148942461	148956763	6	4867	8688.47	676	1
8_Name_DCIS_2_H3K_peak_50632_lociStitched	chr7	105003337	105018749	8	8716	8681.58	677	1
11_Name_DCIS_2_H3K_peak_11492_lociStitched	chr12	6313045	6342893	11	6754	8676.81	678	1
6_Name_DCIS_2_H3K_peak_49709_lociStitched	chr7	48082650	48096338	6	10129	8674.09	679	1
8_Name_DCIS_2_H3K_peak_46978_lociStitched	chr6	56837659	56868771	8	8414	8661.58	680	1
10_Name_DCIS_2_H3K_peak_49001_lociStitched	chr7	16904406	16934045	10	9143	8657.55	681	1
9_Name_DCIS_2_H3K_peak_42270_lociStitched	chr5	2742914	2760084	9	10179	8651.96	682	1
8_Name_DCIS_2_H3K_peak_1229_lociStitched	chr1	32741489	32769771	8	7555	8642.98	683	1
10_Name_DCIS_2_H3K_peak_40092_lociStitched	chr4	41589678	41620920	10	5924	8622.79	684	1
Name_DCIS_2_H3K_peak_26875	chr19	45401744	45407651	1	5908	8621.27	685	1
8_Name_DCIS_2_H3K_peak_18205_lociStitched	chr15	62886605	62902445	8	6342	8618.54	686	1
11_Name_DCIS_2_H3K_peak_52797_lociStitched	chr8	89881428	89905643	11	9983	8613.28	687	1
7_Name_DCIS_2_H3K_peak_18460_lociStitched	chr15	69451574	69469219	7	5151	8605.47	688	1
6_Name_DCIS_2_H3K_peak_15974_lociStitched	chr14	51508296	51548698	6	6666	8601.59	689	1
6_Name_DCIS_2_H3K_peak_15937_lociStitched	chr14	50657536	50678172	6	7245	8596.96	690	1
3_Name_DCIS_2_H3K_peak_5755_lociStitched	chr1	233703723	233721867	3	6478	8583.93	691	1
8_Name_DCIS_2_H3K_peak_21671_lociStitched	chr17	16191253	16230375	8	4986	8579.45	692	1
2_Name_DCIS_2_H3K_peak_27192_lociStitched	chr19	49812535	49819533	2	5550	8548.76	693	1
12_Name_DCIS_2_H3K_peak_16361_lociStitched	chr14	64702908	64725270	12	7321	8546.76	694	1
9_Name_DCIS_2_H3K_peak_56825_lociStitched	chrX	82745128	82776694	9	7319	8519.66	695	1
9_Name_DCIS_2_H3K_peak_3740_lociStitched	chr1	155959936	155980677	9	6417	8507.96	696	1
9_Name_DCIS_2_H3K_peak_30635_lociStitched	chr2	164822276	164847660	9	7042	8496.02	697	1
7_Name_DCIS_2_H3K_peak_53214_lociStitched	chr8	118000643	118021269	7	8043	8489.66	698	1
9_Name_DCIS_2_H3K_peak_10708_lociStitched	chr11	102156598	102179336	9	8501	8488.1	699	1
8_Name_DCIS_2_H3K_peak_34880_lociStitched	chr22	37888121	37907858	8	8123	8471.12	700	1
Name_DCIS_2_H3K_peak_26887	chr19	45466611	45470652	1	4042	8461.85	701	1
5_Name_DCIS_2_H3K_peak_36566_lociStitched	chr3	57582488	57600002	5	5528	8454.01	702	1
7_Name_DCIS_2_H3K_peak_16997_lociStitched	chr14	94597529	94614003	7	8727	8437.98	703	1
6_Name_DCIS_2_H3K_peak_38806_lociStitched	chr3	183368308	183382460	6	6150	8434.59	704	1
9_Name_DCIS_2_H3K_peak_19682_lociStitched	chr16	11611723	11641513	9	6279	8430.57	705	1
6_Name_DCIS_2_H3K_peak_2652_lociStitched	chr1	98027311	98046202	6	8803	8427.28	706	1
4_Name_DCIS_2_H3K_peak_21860_lociStitched	chr17	18982161	19005517	4	3733	8403.49	707	1
5_Name_DCIS_2_H3K_peak_44365_lociStitched	chr5	140397616	140408587	5	6582	8401.59	708	1
8_Name_DCIS_2_H3K_peak_48099_lociStitched	chr6	138442199	138477231	8	5548	8400.67	709	1
10_Name_DCIS_2_H3K_peak_29118_lociStitched	chr2	67437016	67465101	10	5073	8388.99	710	1
13_Name_DCIS_2_H3K_peak_12301_lociStitched	chr12	47076995	47097368	13	10549	8387.56	711	1
3_Name_DCIS_2_H3K_peak_3789_lociStitched	chr1	156499208	156509620	3	7763	8385.82	712	1
13_Name_DCIS_2_H3K_peak_39151_lociStitched	chr3	190303225	190323375	13	7096	8382.4	713	1
10_Name_DCIS_2_H3K_peak_50798_lociStitched	chr7	116339665	116367904	10	6843	8381.34	714	1
7_Name_DCIS_2_H3K_peak_37617_lociStitched	chr3	129480649	129496230	7	6425	8381.02	715	1
14_Name_DCIS_2_H3K_peak_8054_lociStitched	chr10	100346099	100375058	14	7917	8374.94	716	1
12_Name_DCIS_2_H3K_peak_19985_lociStitched	chr16	23409429	23435494	12	8114	8374.68	717	1
3_Name_DCIS_2_H3K_peak_11740_lociStitched	chr12	13097083	13104361	3	6825	8371.88	718	1
7_Name_DCIS_2_H3K_peak_52548_lociStitched	chr8	66512109	66535740	7	8919	8365.37	719	1
7_Name_DCIS_2_H3K_peak_32352_lociStitched	chr20	10654081	10675252	7	8029	8360.43	720	1
4_Name_DCIS_2_H3K_peak_38056_lociStitched	chr3	149955500	149972981	4	5557	8359.41	721	1
12_Name_DCIS_2_H3K_peak_2786_lociStitched	chr1	109975976	110005756	12	7360	8356.27	722	1
10_Name_DCIS_2_H3K_peak_6785_lociStitched	chr10	34517780	34530237	10	8824	8349.93	723	1
7_Name_DCIS_2_H3K_peak_48011_lociStitched	chr6	134619616	134645667	7	7368	8331.11	724	1
3_Name_DCIS_2_H3K_peak_3147_lociStitched	chr1	145280316	145287739	3	1749	8330.83	725	1
10_Name_DCIS_2_H3K_peak_19968_lociStitched	chr16	23248449	23266680	10	8408	8327.92	726	1
2_Name_DCIS_2_H3K_peak_11371_lociStitched	chr12	30335	31867	2	1178	8327.19	727	1
5_Name_DCIS_2_H3K_peak_45930_lociStitched	chr6	26117975	26127446	5	7768	8316.49	728	1
8_Name_DCIS_2_H3K_peak_14464_lociStitched	chr13	33194709	33236758	8	4550	8296.27	729	1
9_Name_DCIS_2_H3K_peak_32332_lociStitched	chr20	10414516	10447429	9	6580	8294.08	730	1
7_Name_DCIS_2_H3K_peak_26836_lociStitched	chr19	44740416	44755420	7	7069	8291.21	731	1
8_Name_DCIS_2_H3K_peak_19907_lociStitched	chr16	22007447	22035145	8	7913	8284.47	732	1
2_Name_DCIS_2_H3K_peak_17351_lociStitched	chr15	30624044	30631303	2	5188	8274.53	733	1
14_Name_DCIS_2_H3K_peak_19829_lociStitched	chr16	18983535	19008335	14	8554	8265.84	734	1
10_Name_DCIS_2_H3K_peak_11158_lociStitched	chr11	123173230	123197721	10	8277	8265.71	735	1
6_Name_DCIS_2_H3K_peak_3618_lociStitched	chr1	154404829	154433128	6	5308	8260.48	736	1
8_Name_DCIS_2_H3K_peak_22352_lociStitched	chr17	40098518	40125344	8	7086	8257.04	737	1
5_Name_DCIS_2_H3K_peak_38601_lociStitched	chr3	172748493	172756059	5	5228	8254.51	738	1
13_Name_DCIS_2_H3K_peak_52089_lociStitched	chr8	30700330	30728392	13	6326	8244.62	739	1
9_Name_DCIS_2_H3K_peak_5962_lociStitched	chr1	243244215	243268934	9	7577	8219.07	740	1
7_Name_DCIS_2_H3K_peak_17092_lociStitched	chr14	102063550	102088359	7	7394	8214.26	741	1
10_Name_DCIS_2_H3K_peak_7972_lociStitched	chr10	97542002	97580734	10	5018	8203.44	742	1
9_Name_DCIS_2_H3K_peak_44019_lociStitched	chr5	132252963	132269219	9	6960	8196.28	743	1
2_Name_DCIS_2_H3K_peak_55_lociStitched	chr1	198967	200350	2	935	8195.66	744	1
7_Name_DCIS_2_H3K_peak_7458_lociStitched	chr10	73110461	73119577	7	5339	8190.73	745	1
4_Name_DCIS_2_H3K_peak_3214_lociStitched	chr1	146409598	146418294	4	1062	8187.28	746	1
9_Name_DCIS_2_H3K_peak_8150_lociStitched	chr10	103168062	103193743	9	7574	8184.53	747	1
4_Name_DCIS_2_H3K_peak_28587_lociStitched	chr2	47166449	47177548	4	6110	8183.29	748	1
8_Name_DCIS_2_H3K_peak_4308_lociStitched	chr1	179126455	179145040	8	6453	8182.98	749	1
4_Name_DCIS_2_H3K_peak_7374_lociStitched	chr10	71997789	72010743	4	4850	8171.38	750	1
4_Name_DCIS_2_H3K_peak_28036_lociStitched	chr2	27752336	27776408	4	5820	8170.04	751	1
8_Name_DCIS_2_H3K_peak_34184_lociStitched	chr21	43758078	43790582	8	6863	8168.26	752	1
10_Name_DCIS_2_H3K_peak_43575_lociStitched	chr5	107381715	107405569	10	7710	8141.37	753	1
5_Name_DCIS_2_H3K_peak_37544_lociStitched	chr3	127588730	127602679	5	6137	8140.64	754	1
6_Name_DCIS_2_H3K_peak_20315_lociStitched	chr16	53041362	53056069	6	7125	8131.5	755	1
6_Name_DCIS_2_H3K_peak_41988_lociStitched	chr4	173167649	173192838	6	7554	8131.01	756	1
8_Name_DCIS_2_H3K_peak_18065_lociStitched	chr15	59140186	59171427	8	4966	8128.91	757	1
7_Name_DCIS_2_H3K_peak_47838_lociStitched	chr6	125913143	125926684	7	8203	8125.95	758	1
1_Name_DCIS_2_H3K_peak_23095_lociStitched	chr17	57209523	57216870	1	7348	8108.88	759	1
4_Name_DCIS_2_H3K_peak_56109_lociStitched	chr9	138217243	138231261	4	1816	8108.01	760	1
10_Name_DCIS_2_H3K_peak_12911_lociStitched	chr12	63897080	63919628	10	8193	8103.75	761	1
8_Name_DCIS_2_H3K_peak_18849_lociStitched	chr15	83277040	83292205	8	9737	8102.66	762	1
4_Name_DCIS_2_H3K_peak_28010_lociStitched	chr2	27428076	27446647	4	5522	8100.67	763	1
7_Name_DCIS_2_H3K_peak_39266_lociStitched	chr3	194475409	194496980	7	5070	8099.91	764	1
11_Name_DCIS_2_H3K_peak_44159_lociStitched	chr5	135134707	135158018	11	6512	8095.91	765	1
6_Name_DCIS_2_H3K_peak_13677_lociStitched	chr12	108688146	108702245	6	8743	8092.83	766	1
14_Name_DCIS_2_H3K_peak_42121_lociStitched	chr4	184792838	184826427	14	5924	8091.59	767	1
2_Name_DCIS_2_H3K_peak_11869_lociStitched	chr12	18258937	18268959	2	9827	8088.76	768	1
5_Name_DCIS_2_H3K_peak_996_lociStitched	chr1	26847807	26866578	5	6986	8080.92	769	1
6_Name_DCIS_2_H3K_peak_4902_lociStitched	chr1	205477071	205506155	6	4859	8070.81	770	1
2_Name_DCIS_2_H3K_peak_6015_lociStitched	chr1	244963805	244972878	2	5336	8051.38	771	1
2_Name_DCIS_2_H3K_peak_19317_lociStitched	chr15	101961324	101963239	2	1565	8035.53	772	1
8_Name_DCIS_2_H3K_peak_34273_lociStitched	chr22	17568893	17579658	8	8966	8032.84	773	1
7_Name_DCIS_2_H3K_peak_4458_lociStitched	chr1	184621333	184634749	7	8136	8029.48	774	1
7_Name_DCIS_2_H3K_peak_15895_lociStitched	chr14	49950344	49973586	7	6452	8025.46	775	1
11_Name_DCIS_2_H3K_peak_42678_lociStitched	chr5	52783640	52811779	11	8647	8022.43	776	1
Name_DCIS_2_H3K_peak_1112	chr1	28506069	28511158	1	5090	8022.3	777	1
6_Name_DCIS_2_H3K_peak_10634_lociStitched	chr11	96095424	96114753	6	7311	8019.6	778	1
12_Name_DCIS_2_H3K_peak_10416_lociStitched	chr11	76768731	76807924	12	5644	8018.89	779	1
3_Name_DCIS_2_H3K_peak_27870_lociStitched	chr2	23377557	23387065	3	7211	8014.29	780	1
10_Name_DCIS_2_H3K_peak_18648_lociStitched	chr15	75023551	75048057	10	5737	8011.01	781	1
8_Name_DCIS_2_H3K_peak_36346_lociStitched	chr3	49328647	49359245	8	6649	8001.38	782	1
4_Name_DCIS_2_H3K_peak_17906_lociStitched	chr15	52010592	52023163	4	6095	7996.41	783	1
7_Name_DCIS_2_H3K_peak_6092_lociStitched	chr10	3465225	3487107	7	5936	7984.74	784	1
12_Name_DCIS_2_H3K_peak_13128_lociStitched	chr12	75933407	75954660	12	7344	7980.5	785	1
7_Name_DCIS_2_H3K_peak_38942_lociStitched	chr3	186097159	186110571	7	8190	7977.46	786	1
8_Name_DCIS_2_H3K_peak_49216_lociStitched	chr7	26196373	26206423	8	8049	7976.69	787	1
9_Name_DCIS_2_H3K_peak_48850_lociStitched	chr7	5629480	5647141	9	8420	7970.41	788	1
6_Name_DCIS_2_H3K_peak_7961_lociStitched	chr10	97399733	97428884	6	6435	7964.05	789	1
5_Name_DCIS_2_H3K_peak_12692_lociStitched	chr12	54276181	54286221	5	6467	7959.71	790	1
Name_DCIS_2_H3K_peak_26004	chr19	13838151	13844740	1	6590	7958.85	791	1
5_Name_DCIS_2_H3K_peak_30528_lociStitched	chr2	159600285	159618199	5	6185	7957.4	792	1
12_Name_DCIS_2_H3K_peak_49135_lociStitched	chr7	22561327	22588039	12	7745	7946.82	793	1
8_Name_DCIS_2_H3K_peak_45254_lociStitched	chr5	179618225	179635179	8	6830	7946.34	794	1
5_Name_DCIS_2_H3K_peak_44254_lociStitched	chr5	138715610	138727030	5	6464	7946.04	795	1
7_Name_DCIS_2_H3K_peak_28281_lociStitched	chr2	38374888	38409062	7	4577	7942.04	796	1
6_Name_DCIS_2_H3K_peak_2489_lociStitched	chr1	93679578	93704128	6	7915	7939.47	797	1
5_Name_DCIS_2_H3K_peak_43402_lociStitched	chr5	91375096	91384851	5	7431	7933.74	798	1
9_Name_DCIS_2_H3K_peak_1924_lociStitched	chr1	58570693	58585840	9	8284	7929.45	799	1
6_Name_DCIS_2_H3K_peak_54472_lociStitched	chr9	40099991	40107074	6	3032	7929.42	800	1
4_Name_DCIS_2_H3K_peak_45213_lociStitched	chr5	177445335	177458460	4	6950	7920.94	801	1
9_Name_DCIS_2_H3K_peak_50356_lociStitched	chr7	94643351	94659982	9	8516	7911.37	802	1
11_Name_DCIS_2_H3K_peak_42857_lociStitched	chr5	59541470	59564504	11	7201	7907.57	803	1
3_Name_DCIS_2_H3K_peak_41560_lociStitched	chr4	142400570	142409376	3	8453	7897.22	804	1
5_Name_DCIS_2_H3K_peak_37369_lociStitched	chr3	120088998	120098165	5	7110	7894.62	805	1
10_Name_DCIS_2_H3K_peak_19029_lociStitched	chr15	90033507	90063708	10	6504	7888.5	806	1
Name_DCIS_2_H3K_peak_26597	chr19	39406008	39411095	1	5088	7883.32	807	1
4_Name_DCIS_2_H3K_peak_29917_lociStitched	chr2	109986196	110000826	4	2920	7875.33	808	1
2_Name_DCIS_2_H3K_peak_25343_lociStitched	chr19	69256	71437	2	1759	7872.1	809	1
2_Name_DCIS_2_H3K_peak_31324_lociStitched	chr2	203680814	203686766	2	5712	7862.59	810	1
8_Name_DCIS_2_H3K_peak_37624_lociStitched	chr3	129650744	129666808	8	7539	7858.51	811	1
9_Name_DCIS_2_H3K_peak_35182_lociStitched	chr22	42978568	43015617	9	4899	7858.09	812	1
7_Name_DCIS_2_H3K_peak_4351_lociStitched	chr1	180501413	180532787	7	4514	7856.05	813	1
7_Name_DCIS_2_H3K_peak_22831_lociStitched	chr17	48045846	48053933	7	6597	7847.62	814	1
4_Name_DCIS_2_H3K_peak_43911_lociStitched	chr5	126775485	126796342	4	5095	7844.32	815	1
6_Name_DCIS_2_H3K_peak_3728_lociStitched	chr1	155929543	155942795	6	7166	7841.21	816	1
12_Name_DCIS_2_H3K_peak_55004_lociStitched	chr9	94900195	94937989	12	6548	7834.7	817	1
7_Name_DCIS_2_H3K_peak_16272_lociStitched	chr14	61694548	61705305	7	7464	7832.17	818	1
9_Name_DCIS_2_H3K_peak_44898_lociStitched	chr5	159901680	159914581	9	9677	7830.91	819	1
10_Name_DCIS_2_H3K_peak_33920_lociStitched	chr21	35189478	35233029	10	5691	7830.47	820	1
11_Name_DCIS_2_H3K_peak_38878_lociStitched	chr3	185536896	185559592	11	6160	7830.12	821	1
5_Name_DCIS_2_H3K_peak_26925_lociStitched	chr19	45716058	45731566	5	4316	7829.99	822	1
12_Name_DCIS_2_H3K_peak_55345_lociStitched	chr9	113565086	113603392	12	5672	7829.75	823	1
9_Name_DCIS_2_H3K_peak_27956_lociStitched	chr2	26339536	26355945	9	6227	7823.81	824	1
10_Name_DCIS_2_H3K_peak_10168_lociStitched	chr11	66956487	66986494	10	5790	7819.82	825	1
9_Name_DCIS_2_H3K_peak_40992_lociStitched	chr4	101102246	101136055	9	4842	7816.64	826	1
7_Name_DCIS_2_H3K_peak_16533_lociStitched	chr14	69078392	69101965	7	3218	7812.09	827	1
4_Name_DCIS_2_H3K_peak_21812_lociStitched	chr17	17956837	17973694	4	4449	7809.85	828	1
4_Name_DCIS_2_H3K_peak_28796_lociStitched	chr2	55882705	55892990	4	8931	7809.4	829	1
3_Name_DCIS_2_H3K_peak_22994_lociStitched	chr17	50852275	50868782	3	5099	7806.16	830	1
4_Name_DCIS_2_H3K_peak_39337_lociStitched	chr3	196268588	196288751	4	4050	7805.1	831	1
6_Name_DCIS_2_H3K_peak_55467_lociStitched	chr9	121268112	121289406	6	7714	7802.12	832	1
4_Name_DCIS_2_H3K_peak_3278_lociStitched	chr1	148521490	148528938	4	2421	7791.35	833	1
8_Name_DCIS_2_H3K_peak_29057_lociStitched	chr2	65226470	65239739	8	7129	7790.23	834	1
7_Name_DCIS_2_H3K_peak_45290_lociStitched	chr5	180794756	180812149	7	6721	7776.41	835	1
6_Name_DCIS_2_H3K_peak_32766_lociStitched	chr20	35871012	35885894	6	8157	7774.36	836	1
4_Name_DCIS_2_H3K_peak_4920_lociStitched	chr1	205729573	205750996	4	5057	7772.26	837	1
12_Name_DCIS_2_H3K_peak_39584_lociStitched	chr4	7955812	7978478	12	7473	7772.17	838	1
8_Name_DCIS_2_H3K_peak_47652_lociStitched	chr6	111577343	111606831	8	5664	7767.14	839	1
9_Name_DCIS_2_H3K_peak_29785_lociStitched	chr2	101112668	101128671	9	8496	7766.26	840	1
9_Name_DCIS_2_H3K_peak_53870_lociStitched	chr9	3733079	3760545	9	4909	7764.64	841	1
13_Name_DCIS_2_H3K_peak_30180_lociStitched	chr2	121626350	121651077	13	8084	7751.91	842	1
7_Name_DCIS_2_H3K_peak_26744_lociStitched	chr19	42442702	42472795	7	3494	7733.9	843	1
7_Name_DCIS_2_H3K_peak_19702_lociStitched	chr16	11781508	11810423	7	6773	7728.98	844	1
4_Name_DCIS_2_H3K_peak_22787_lociStitched	chr17	47530596	47552126	4	3032	7718.51	845	1
9_Name_DCIS_2_H3K_peak_31627_lociStitched	chr2	223788296	223819024	9	5900	7712.73	846	1
10_Name_DCIS_2_H3K_peak_45532_lociStitched	chr6	7541653	7561711	10	7142	7706.28	847	1
9_Name_DCIS_2_H3K_peak_31056_lociStitched	chr2	190636810	190663954	9	6586	7698.04	848	1
6_Name_DCIS_2_H3K_peak_5518_lociStitched	chr1	225919386	225936816	6	5442	7695.35	849	1
6_Name_DCIS_2_H3K_peak_47645_lociStitched	chr6	111468461	111485128	6	6954	7668.49	850	1
9_Name_DCIS_2_H3K_peak_55560_lociStitched	chr9	124858656	124872920	9	8172	7668.33	851	1
8_Name_DCIS_2_H3K_peak_5531_lociStitched	chr1	226109341	226133817	8	6625	7665.88	852	1
3_Name_DCIS_2_H3K_peak_3855_lociStitched	chr1	159910770	159926503	3	5135	7665.12	853	1
6_Name_DCIS_2_H3K_peak_29939_lociStitched	chr2	110370956	110385269	6	3297	7664.61	854	1
10_Name_DCIS_2_H3K_peak_46851_lociStitched	chr6	53299177	53328934	10	6647	7659.45	855	1
4_Name_DCIS_2_H3K_peak_49454_lociStitched	chr7	36387319	36395911	4	7602	7658.91	856	1
6_Name_DCIS_2_H3K_peak_23596_lociStitched	chr17	72118864	72137409	6	7738	7649.81	857	1
3_Name_DCIS_2_H3K_peak_27125_lociStitched	chr19	48867502	48876103	3	5716	7648.87	858	1
8_Name_DCIS_2_H3K_peak_7726_lociStitched	chr10	87081096	87096629	8	8190	7643.79	859	1
Name_DCIS_2_H3K_peak_22703	chr17	45169826	45174695	1	4870	7638.49	860	1
8_Name_DCIS_2_H3K_peak_792_lociStitched	chr1	23167257	23199216	8	6809	7631.81	861	1
10_Name_DCIS_2_H3K_peak_5040_lociStitched	chr1	208202020	208221811	10	7193	7631.41	862	1
9_Name_DCIS_2_H3K_peak_32217_lociStitched	chr20	4134915	4172248	9	4410	7630.87	863	1
3_Name_DCIS_2_H3K_peak_7134_lociStitched	chr10	62036556	62051306	3	6551	7624.27	864	1
4_Name_DCIS_2_H3K_peak_13301_lociStitched	chr12	89347140	89355174	4	7254	7620.25	865	1
7_Name_DCIS_2_H3K_peak_47844_lociStitched	chr6	125940426	125957890	7	7954	7619.54	866	1
7_Name_DCIS_2_H3K_peak_29464_lociStitched	chr2	85410250	85438215	7	5216	7614.87	867	1
10_Name_DCIS_2_H3K_peak_7757_lociStitched	chr10	87861775	87876101	10	9465	7614.27	868	1
10_Name_DCIS_2_H3K_peak_13103_lociStitched	chr12	75704032	75724978	10	7895	7609.68	869	1
11_Name_DCIS_2_H3K_peak_2080_lociStitched	chr1	65418042	65430841	11	8173	7606.45	870	1
4_Name_DCIS_2_H3K_peak_31777_lociStitched	chr2	231601815	231614721	4	6469	7605.51	871	1
6_Name_DCIS_2_H3K_peak_51524_lociStitched	chr8	6405451	6436079	6	4864	7604.93	872	1
7_Name_DCIS_2_H3K_peak_47449_lociStitched	chr6	105591829	105609985	7	7203	7603.73	873	1
7_Name_DCIS_2_H3K_peak_11651_lociStitched	chr12	11648421	11668741	7	6201	7601.71	874	1
8_Name_DCIS_2_H3K_peak_32928_lociStitched	chr20	44716141	44747588	8	6163	7597.6	875	1
7_Name_DCIS_2_H3K_peak_50660_lociStitched	chr7	106050690	106072733	7	7287	7593.81	876	1
6_Name_DCIS_2_H3K_peak_5990_lociStitched	chr1	244321856	244353905	6	4137	7586	877	1
10_Name_DCIS_2_H3K_peak_14816_lociStitched	chr13	49082327	49114166	10	6375	7568.13	878	1
10_Name_DCIS_2_H3K_peak_13838_lociStitched	chr12	113130602	113153333	10	6914	7567.15	879	1
6_Name_DCIS_2_H3K_peak_28670_lociStitched	chr2	54038217	54049521	6	6430	7564.64	880	1
3_Name_DCIS_2_H3K_peak_31611_lociStitched	chr2	223692581	223705776	3	6532	7552.82	881	1
8_Name_DCIS_2_H3K_peak_45333_lociStitched	chr6	1311270	1336329	8	7860	7545.26	882	1
10_Name_DCIS_2_H3K_peak_53362_lociStitched	chr8	125259444	125280541	10	6586	7542.18	883	1
10_Name_DCIS_2_H3K_peak_14342_lociStitched	chr13	25301312	25330390	10	6070	7539.93	884	1
13_Name_DCIS_2_H3K_peak_31837_lociStitched	chr2	233413307	233428204	13	9732	7539.37	885	1
11_Name_DCIS_2_H3K_peak_11980_lociStitched	chr12	27542846	27565034	11	8129	7537.26	886	1
13_Name_DCIS_2_H3K_peak_34719_lociStitched	chr22	32985943	33006687	13	7012	7532.15	887	1
7_Name_DCIS_2_H3K_peak_26840_lociStitched	chr19	44770884	44781814	7	6475	7531.86	888	1
4_Name_DCIS_2_H3K_peak_34283_lociStitched	chr22	17627771	17640123	4	6773	7528.54	889	1
5_Name_DCIS_2_H3K_peak_37760_lociStitched	chr3	136182237	136197822	5	6659	7526	890	1
6_Name_DCIS_2_H3K_peak_39127_lociStitched	chr3	190117375	190132069	6	8297	7524.8	891	1
4_Name_DCIS_2_H3K_peak_28614_lociStitched	chr2	47890695	47907616	4	5063	7516.31	892	1
7_Name_DCIS_2_H3K_peak_13455_lociStitched	chr12	95788227	95808489	7	8370	7515.18	893	1
7_Name_DCIS_2_H3K_peak_44664_lociStitched	chr5	149484957	149495873	7	6258	7511.3	894	1
3_Name_DCIS_2_H3K_peak_37554_lociStitched	chr3	127816832	127823559	3	6545	7509.35	895	1
10_Name_DCIS_2_H3K_peak_41231_lociStitched	chr4	118338936	118353881	10	8666	7500.9	896	1
4_Name_DCIS_2_H3K_peak_37911_lociStitched	chr3	142999804	143016230	4	4733	7475.47	897	1
10_Name_DCIS_2_H3K_peak_55484_lociStitched	chr9	121350583	121374150	10	6493	7468.38	898	1
10_Name_DCIS_2_H3K_peak_47525_lociStitched	chr6	106728171	106752400	10	7094	7467.38	899	1
8_Name_DCIS_2_H3K_peak_3313_lociStitched	chr1	149154260	149161181	8	2646	7463.61	900	1
11_Name_DCIS_2_H3K_peak_9240_lociStitched	chr11	20010951	20036954	11	7261	7462.86	901	1
6_Name_DCIS_2_H3K_peak_26693_lociStitched	chr19	41859155	41869018	6	6446	7462.35	902	1
Name_DCIS_2_H3K_peak_18344	chr15	66501479	66506233	1	4755	7456.65	903	1
7_Name_DCIS_2_H3K_peak_14470_lociStitched	chr13	33277160	33286536	7	7424	7452.04	904	1
15_Name_DCIS_2_H3K_peak_32737_lociStitched	chr20	35302913	35320009	15	9044	7448.73	905	1
7_Name_DCIS_2_H3K_peak_38083_lociStitched	chr3	150543471	150559316	7	4467	7440.81	906	1
4_Name_DCIS_2_H3K_peak_16329_lociStitched	chr14	63917709	63933940	4	3985	7438.67	907	1
5_Name_DCIS_2_H3K_peak_39054_lociStitched	chr3	189369688	189394683	5	5400	7431.01	908	1
8_Name_DCIS_2_H3K_peak_27554_lociStitched	chr2	9307531	9318942	8	6472	7430.84	909	1
6_Name_DCIS_2_H3K_peak_31791_lociStitched	chr2	231701542	231712808	6	6421	7428.8	910	1
9_Name_DCIS_2_H3K_peak_17935_lociStitched	chr15	52283107	52296284	9	6707	7426.56	911	1
9_Name_DCIS_2_H3K_peak_52035_lociStitched	chr8	29579620	29607789	9	5148	7422.53	912	1
5_Name_DCIS_2_H3K_peak_46471_lociStitched	chr6	35722266	35733665	5	8865	7421.89	913	1
10_Name_DCIS_2_H3K_peak_53594_lociStitched	chr8	141113606	141138451	10	7974	7416.23	914	1
11_Name_DCIS_2_H3K_peak_33392_lociStitched	chr20	57687151	57714456	11	6313	7416.04	915	1
4_Name_DCIS_2_H3K_peak_16344_lociStitched	chr14	64500849	64511170	4	6053	7413.57	916	1
Name_DCIS_2_H3K_peak_21750	chr17	17681409	17687191	1	5783	7411.37	917	1
6_Name_DCIS_2_H3K_peak_33729_lociStitched	chr21	26114574	26141284	6	4625	7409.35	918	1
3_Name_DCIS_2_H3K_peak_3064_lociStitched	chr1	121183503	121186345	3	2085	7408.81	919	1
9_Name_DCIS_2_H3K_peak_13292_lociStitched	chr12	89210873	89247549	9	4894	7408.55	920	1
8_Name_DCIS_2_H3K_peak_28754_lociStitched	chr2	55408918	55426342	8	6335	7403.46	921	1
9_Name_DCIS_2_H3K_peak_29771_lociStitched	chr2	101063150	101094278	9	5939	7399.13	922	1
3_Name_DCIS_2_H3K_peak_593_lociStitched	chr1	16612050	16624526	3	3225	7395.77	923	1
5_Name_DCIS_2_H3K_peak_45935_lociStitched	chr6	26155209	26173373	5	5798	7387.3	924	1
2_Name_DCIS_2_H3K_peak_28739_lociStitched	chr2	55230974	55236140	2	4381	7384.28	925	1
9_Name_DCIS_2_H3K_peak_28718_lociStitched	chr2	55000686	55018244	9	8543	7381.38	926	1
8_Name_DCIS_2_H3K_peak_35095_lociStitched	chr22	41279811	41303282	8	5555	7379.28	927	1
4_Name_DCIS_2_H3K_peak_36560_lociStitched	chr3	57543943	57561307	4	4807	7376.23	928	1
11_Name_DCIS_2_H3K_peak_48948_lociStitched	chr7	12706176	12720248	11	8732	7375.14	929	1
10_Name_DCIS_2_H3K_peak_15441_lociStitched	chr14	22976705	23010667	10	7098	7366.36	930	1
9_Name_DCIS_2_H3K_peak_44800_lociStitched	chr5	154753624	154761864	9	5719	7359.97	931	1
12_Name_DCIS_2_H3K_peak_19258_lociStitched	chr15	99603220	99620085	12	9035	7356.51	932	1
11_Name_DCIS_2_H3K_peak_31912_lociStitched	chr2	235005172	235028559	11	6663	7348.2	933	1
7_Name_DCIS_2_H3K_peak_240_lociStitched	chr1	6853821	6882042	7	6823	7345.93	934	1
9_Name_DCIS_2_H3K_peak_430_lociStitched	chr1	10494514	10529805	9	5103	7340.53	935	1
5_Name_DCIS_2_H3K_peak_26828_lociStitched	chr19	44616857	44645970	5	2971	7339.39	936	1
7_Name_DCIS_2_H3K_peak_28298_lociStitched	chr2	38746411	38762537	7	4609	7338.94	937	1
5_Name_DCIS_2_H3K_peak_54799_lociStitched	chr9	83976081	83987242	5	6756	7337.24	938	1
8_Name_DCIS_2_H3K_peak_48339_lociStitched	chr6	149846503	149864060	8	8262	7333.56	939	1
8_Name_DCIS_2_H3K_peak_53255_lociStitched	chr8	121144582	121165236	8	8026	7328.04	940	1
10_Name_DCIS_2_H3K_peak_12900_lociStitched	chr12	63843414	63869556	10	7040	7327.6	941	1
11_Name_DCIS_2_H3K_peak_11028_lociStitched	chr11	119353071	119382475	11	5638	7327.48	942	1
11_Name_DCIS_2_H3K_peak_26214_lociStitched	chr19	18363778	18387561	11	7239	7301.38	943	1
8_Name_DCIS_2_H3K_peak_25083_lociStitched	chr18	59886051	59919127	8	6715	7296.57	944	1
12_Name_DCIS_2_H3K_peak_627_lociStitched	chr1	17206706	17236814	12	5862	7295.17	945	1
9_Name_DCIS_2_H3K_peak_18984_lociStitched	chr15	89740292	89767525	9	5836	7293	946	1
8_Name_DCIS_2_H3K_peak_48513_lociStitched	chr6	157822738	157842292	8	7082	7291.69	947	1
6_Name_DCIS_2_H3K_peak_33967_lociStitched	chr21	36906734	36930120	6	5912	7287.08	948	1
6_Name_DCIS_2_H3K_peak_50782_lociStitched	chr7	116210487	116232024	6	6616	7283.81	949	1
10_Name_DCIS_2_H3K_peak_51464_lociStitched	chr7	157271515	157318773	10	4555	7282.46	950	1
7_Name_DCIS_2_H3K_peak_3196_lociStitched	chr1	146034645	146052623	7	5138	7281.09	951	1
13_Name_DCIS_2_H3K_peak_1972_lociStitched	chr1	61076678	61095750	13	7542	7274.06	952	1
7_Name_DCIS_2_H3K_peak_3957_lociStitched	chr1	162538562	162564070	7	4175	7269.78	953	1
9_Name_DCIS_2_H3K_peak_50153_lociStitched	chr7	80900243	80922315	9	5758	7268.31	954	1
3_Name_DCIS_2_H3K_peak_18427_lociStitched	chr15	68812966	68822344	3	5976	7267.01	955	1
10_Name_DCIS_2_H3K_peak_33338_lociStitched	chr20	54112465	54149688	10	4843	7265.93	956	1
10_Name_DCIS_2_H3K_peak_55177_lociStitched	chr9	106860215	106893310	10	4450	7257.73	957	1
7_Name_DCIS_2_H3K_peak_50842_lociStitched	chr7	116569341	116591848	7	6179	7256.26	958	1
4_Name_DCIS_2_H3K_peak_35009_lociStitched	chr22	39518909	39533814	4	5636	7255.75	959	1
4_Name_DCIS_2_H3K_peak_5175_lociStitched	chr1	212594466	212609921	4	6003	7254.58	960	1
11_Name_DCIS_2_H3K_peak_53032_lociStitched	chr8	102788399	102810771	11	7190	7250.77	961	1
7_Name_DCIS_2_H3K_peak_27973_lociStitched	chr2	26757506	26772135	7	6365	7250.13	962	1
12_Name_DCIS_2_H3K_peak_21284_lociStitched	chr17	2385567	2402473	12	6945	7244.22	963	1
Name_DCIS_2_H3K_peak_3422	chr1	150574578	150579619	1	5042	7241.9	964	1
8_Name_DCIS_2_H3K_peak_27229_lociStitched	chr19	50968837	50993433	8	4750	7238.6	965	1
12_Name_DCIS_2_H3K_peak_20461_lociStitched	chr16	57260568	57285231	12	5840	7238.59	966	1
Name_DCIS_2_H3K_peak_7406	chr10	72245755	72251081	1	5327	7227.91	967	1
6_Name_DCIS_2_H3K_peak_5762_lociStitched	chr1	234356467	234374760	6	4845	7227.56	968	1
9_Name_DCIS_2_H3K_peak_45461_lociStitched	chr6	6686524	6725143	9	6058	7225.61	969	1
8_Name_DCIS_2_H3K_peak_42991_lociStitched	chr5	67247691	67270257	8	7243	7223.38	970	1
9_Name_DCIS_2_H3K_peak_6002_lociStitched	chr1	244435955	244452892	9	6293	7221.94	971	1
4_Name_DCIS_2_H3K_peak_13591_lociStitched	chr12	104276236	104294722	4	6952	7207.69	972	1
6_Name_DCIS_2_H3K_peak_3082_lociStitched	chr1	143754359	143764437	6	2835	7195.69	973	1
12_Name_DCIS_2_H3K_peak_18027_lociStitched	chr15	57591530	57612091	12	6072	7186.07	974	1
7_Name_DCIS_2_H3K_peak_52041_lociStitched	chr8	29654634	29675995	7	6826	7183.7	975	1
4_Name_DCIS_2_H3K_peak_40632_lociStitched	chr4	82359610	82375989	4	5321	7180.55	976	1
8_Name_DCIS_2_H3K_peak_16479_lociStitched	chr14	68682259	68704835	8	6455	7179.17	977	1
6_Name_DCIS_2_H3K_peak_39374_lociStitched	chr3	197295803	197318084	6	5831	7176.71	978	1
6_Name_DCIS_2_H3K_peak_44936_lociStitched	chr5	163457522	163467105	6	5923	7176.71	979	1
9_Name_DCIS_2_H3K_peak_24003_lociStitched	chr17	79795887	79815368	9	6089	7174.85	980	1
8_Name_DCIS_2_H3K_peak_39604_lociStitched	chr4	8427881	8452331	8	6115	7173.63	981	1
7_Name_DCIS_2_H3K_peak_17502_lociStitched	chr15	39272045	39301458	7	4513	7162.07	982	1
3_Name_DCIS_2_H3K_peak_37103_lociStitched	chr3	101561335	101576294	3	4544	7157.88	983	1
3_Name_DCIS_2_H3K_peak_54479_lociStitched	chr9	40501859	40511036	3	1524	7156.22	984	1
4_Name_DCIS_2_H3K_peak_3079_lociStitched	chr1	143727809	143737085	4	2995	7154.58	985	1
6_Name_DCIS_2_H3K_peak_4035_lociStitched	chr1	167713929	167726382	6	6216	7153	986	1
13_Name_DCIS_2_H3K_peak_7676_lociStitched	chr10	80453617	80473539	13	7537	7152	987	1
3_Name_DCIS_2_H3K_peak_44071_lociStitched	chr5	133050931	133064588	3	2834	7143.98	988	1
9_Name_DCIS_2_H3K_peak_346_lociStitched	chr1	8700708	8733448	9	6043	7143.87	989	1
10_Name_DCIS_2_H3K_peak_43390_lociStitched	chr5	91295185	91314893	10	6998	7136.27	990	1
13_Name_DCIS_2_H3K_peak_32537_lociStitched	chr20	22374596	22403983	13	7045	7135.16	991	1
10_Name_DCIS_2_H3K_peak_19578_lociStitched	chr16	4290005	4328650	10	5423	7133.87	992	1
8_Name_DCIS_2_H3K_peak_21076_lociStitched	chr16	87375572	87407631	8	5613	7133.13	993	1
7_Name_DCIS_2_H3K_peak_48624_lociStitched	chr6	163412986	163431142	7	7354	7126.23	994	1
5_Name_DCIS_2_H3K_peak_53931_lociStitched	chr9	5818490	5844788	5	4107	7124.13	995	1
9_Name_DCIS_2_H3K_peak_44006_lociStitched	chr5	131621512	131636935	9	5830	7117.71	996	1
2_Name_DCIS_2_H3K_peak_23299_lociStitched	chr17	62477732	62488673	2	3712	7111.65	997	1
10_Name_DCIS_2_H3K_peak_4956_lociStitched	chr1	206707898	206726482	10	5962	7106.52	998	1
10_Name_DCIS_2_H3K_peak_42164_lociStitched	chr4	186658229	186689576	10	6359	7106.36	999	1
5_Name_DCIS_2_H3K_peak_24098_lociStitched	chr17	81328961	81346801	5	5886	7105.67	1000	1
8_Name_DCIS_2_H3K_peak_23966_lociStitched	chr17	78766052	78783430	8	5177	7102.39	1001	1
2_Name_DCIS_2_H3K_peak_30069_lociStitched	chr2	113583515	113585388	2	1748	7102.04	1002	1
2_Name_DCIS_2_H3K_peak_26676_lociStitched	chr19	41261556	41267274	2	5348	7100.61	1003	1
6_Name_DCIS_2_H3K_peak_53307_lociStitched	chr8	123528473	123548229	6	7156	7094.38	1004	1
5_Name_DCIS_2_H3K_peak_35043_lociStitched	chr22	40498891	40514266	5	8216	7089.41	1005	1
6_Name_DCIS_2_H3K_peak_11262_lociStitched	chr11	128133348	128158086	6	6065	7087.44	1006	1
10_Name_DCIS_2_H3K_peak_34038_lociStitched	chr21	38897524	38921783	10	6842	7086.05	1007	1
Name_DCIS_2_H3K_peak_38132	chr3	152267848	152272616	1	4769	7072.37	1008	1
11_Name_DCIS_2_H3K_peak_40328_lociStitched	chr4	69707560	69727967	11	6698	7068.98	1009	1
10_Name_DCIS_2_H3K_peak_7137_lociStitched	chr10	62068324	62096679	10	6134	7066.07	1010	1
6_Name_DCIS_2_H3K_peak_47152_lociStitched	chr6	79063663	79083680	6	6287	7066	1011	1
10_Name_DCIS_2_H3K_peak_48362_lociStitched	chr6	150250585	150272733	10	5632	7056.35	1012	1
8_Name_DCIS_2_H3K_peak_43856_lociStitched	chr5	124650896	124663697	8	8274	7054.63	1013	1
1_Name_DCIS_2_H3K_peak_17855_lociStitched	chr15	50352717	50356984	1	4268	7050.36	1014	1
10_Name_DCIS_2_H3K_peak_24337_lociStitched	chr18	7909860	7924817	10	6659	7041.76	1015	1
6_Name_DCIS_2_H3K_peak_5736_lociStitched	chr1	233106725	233128022	6	6188	7038.66	1016	1
8_Name_DCIS_2_H3K_peak_49401_lociStitched	chr7	32489382	32515904	8	5947	7030.98	1017	1
9_Name_DCIS_2_H3K_peak_35658_lociStitched	chr3	14401896	14433033	9	4996	7021.39	1018	1
4_Name_DCIS_2_H3K_peak_3588_lociStitched	chr1	153658073	153672570	4	5295	7015.1	1019	1
6_Name_DCIS_2_H3K_peak_38651_lociStitched	chr3	177344607	177360596	6	6121	7011.18	1020	1
6_Name_DCIS_2_H3K_peak_47436_lociStitched	chr6	105345650	105374192	6	5937	7007.06	1021	1
2_Name_DCIS_2_H3K_peak_39324_lociStitched	chr3	195952790	195955216	2	2108	6988.34	1022	1
9_Name_DCIS_2_H3K_peak_41319_lociStitched	chr4	122758143	122784839	9	4974	6983.67	1023	1
10_Name_DCIS_2_H3K_peak_13365_lociStitched	chr12	92134190	92147985	10	8842	6980.27	1024	1
7_Name_DCIS_2_H3K_peak_544_lociStitched	chr1	15832175	15850769	7	7410	6970.89	1025	1
2_Name_DCIS_2_H3K_peak_595_lociStitched	chr1	16642070	16645607	2	2637	6965.41	1026	1
5_Name_DCIS_2_H3K_peak_55733_lociStitched	chr9	128683090	128703128	5	5771	6963.2	1027	1
9_Name_DCIS_2_H3K_peak_3494_lociStitched	chr1	151585975	151617075	9	5003	6957.07	1028	1
6_Name_DCIS_2_H3K_peak_55520_lociStitched	chr9	122930889	122955113	6	5350	6954.71	1029	1
8_Name_DCIS_2_H3K_peak_33217_lociStitched	chr20	50724732	50747999	8	6565	6947.53	1030	1
8_Name_DCIS_2_H3K_peak_1348_lociStitched	chr1	36372974	36398581	8	5430	6944.62	1031	1
7_Name_DCIS_2_H3K_peak_22729_lociStitched	chr17	45424402	45447752	7	3654	6944.29	1032	1
8_Name_DCIS_2_H3K_peak_51551_lociStitched	chr8	8237934	8271605	8	4924	6942.96	1033	1
Name_DCIS_2_H3K_peak_33077	chr20	49278671	49284109	1	5439	6942.69	1034	1
8_Name_DCIS_2_H3K_peak_34510_lociStitched	chr22	25110010	25135091	8	5893	6942.42	1035	1
6_Name_DCIS_2_H3K_peak_41962_lociStitched	chr4	169249563	169271448	6	7123	6941.92	1036	1
7_Name_DCIS_2_H3K_peak_46873_lociStitched	chr6	53611183	53629471	7	5797	6938.47	1037	1
4_Name_DCIS_2_H3K_peak_16675_lociStitched	chr14	74566157	74580581	4	7652	6923.52	1038	1
4_Name_DCIS_2_H3K_peak_37770_lociStitched	chr3	136743210	136753843	4	4395	6923.15	1039	1
6_Name_DCIS_2_H3K_peak_39068_lociStitched	chr3	189563509	189589397	6	4208	6922.45	1040	1
9_Name_DCIS_2_H3K_peak_24707_lociStitched	chr18	31487354	31514062	9	6267	6920.04	1041	1
6_Name_DCIS_2_H3K_peak_4479_lociStitched	chr1	185309835	185319501	6	6529	6919.89	1042	1
10_Name_DCIS_2_H3K_peak_2584_lociStitched	chr1	94769337	94802958	10	5003	6919.2	1043	1
8_Name_DCIS_2_H3K_peak_35260_lociStitched	chr22	45671406	45693109	8	5536	6912.41	1044	1
3_Name_DCIS_2_H3K_peak_33532_lociStitched	chr20	62924096	62939594	3	5992	6912.11	1045	1
7_Name_DCIS_2_H3K_peak_17928_lociStitched	chr15	52251938	52264131	7	5813	6902.46	1046	1
9_Name_DCIS_2_H3K_peak_26394_lociStitched	chr19	35154293	35169450	9	6386	6900.98	1047	1
6_Name_DCIS_2_H3K_peak_29826_lociStitched	chr2	105395638	105410431	6	7115	6896.5	1048	1
7_Name_DCIS_2_H3K_peak_54001_lociStitched	chr9	13484032	13494702	7	8823	6896.02	1049	1
14_Name_DCIS_2_H3K_peak_31949_lociStitched	chr2	237085051	237099068	14	9592	6875.34	1050	1
4_Name_DCIS_2_H3K_peak_44571_lociStitched	chr5	146447142	146463197	4	3844	6874.75	1051	1
8_Name_DCIS_2_H3K_peak_20833_lociStitched	chr16	73047340	73082952	8	6787	6873.12	1052	1
4_Name_DCIS_2_H3K_peak_21850_lociStitched	chr17	18718287	18723064	4	3691	6868.85	1053	1

## Sheet: CA1 Ranked Super-enhancers
REGION_ID	CHROM	START	STOP	NUM_LOCI	CONSTITUENT_SIZE	CA1_1_H3K.sorted.bam	enhancerRank	isSuper
25_Name=CA1_1_H3K_peak_3380_lociStitched	chr10	72242760	72364402	25	60895	284630	1	1
7_Name=CA1_1_H3K_peak_9226_lociStitched	chr17	43231341	43252226	7	3558	122292	2	1
8_Name=CA1_1_H3K_peak_20849_lociStitched	chr8	127201357	127228763	8	20191	118775	3	1
26_Name=CA1_1_H3K_peak_171_lociStitched	chr1	8003088	8099432	26	33589	106894	4	1
4_Name=CA1_1_H3K_peak_9229_lociStitched	chr17	43282434	43297340	4	1672	87481.8	5	1
4_Name=CA1_1_H3K_peak_20860_lociStitched	chr8	127389253	127403794	4	13791	66727.2	6	1
13_Name=CA1_1_H3K_peak_330_lociStitched	chr1	16141709	16189780	13	21864	56310.4	7	1
2_Name=CA1_1_H3K_peak_20856_lociStitched	chr8	127291869	127301110	2	8101	56198.2	8	1
16_Name=CA1_1_H3K_peak_2379_lociStitched	chr1	209354654	209412273	16	18623	56138.2	9	1
10_Name=CA1_1_H3K_peak_9505_lociStitched	chr17	59827483	59856671	10	17888	53971.5	10	1
15_Name=CA1_1_H3K_peak_194_lociStitched	chr1	8169397	8212706	15	16351	53101.2	11	1
15_Name=CA1_1_H3K_peak_7246_lociStitched	chr15	60370621	60424443	15	18203	49866.1	12	1
13_Name=CA1_1_H3K_peak_9109_lociStitched	chr17	40485729	40533372	13	15215	48171.8	13	1
12_Name=CA1_1_H3K_peak_15432_lociStitched	chr3	149365747	149401640	12	16970	47895.6	14	1
16_Name=CA1_1_H3K_peak_9758_lociStitched	chr17	75666480	75707646	16	19142	47699	15	1
4_Name=CA1_1_H3K_peak_20839_lociStitched	chr8	126545737	126572466	4	10162	46920.1	16	1
8_Name=CA1_1_H3K_peak_10916_lociStitched	chr19	38681293	38720170	8	14147	46660.2	17	1
14_Name=CA1_1_H3K_peak_15645_lociStitched	chr3	172129192	172169958	14	17310	45609	18	1
14_Name=CA1_1_H3K_peak_14965_lociStitched	chr3	57998896	58053186	14	13431	45505.9	19	1
19_Name=CA1_1_H3K_peak_7042_lociStitched	chr15	39172272	39215235	19	21085	45484.9	20	1
10_Name=CA1_1_H3K_peak_1845_lociStitched	chr1	156100687	156131342	10	17927	45436.8	21	1
6_Name=CA1_1_H3K_peak_10915_lociStitched	chr19	38637300	38667760	6	19396	44989.4	22	1
10_Name=CA1_1_H3K_peak_3329_lociStitched	chr10	71836050	71872108	10	10501	44643.4	23	1
7_Name=CA1_1_H3K_peak_8233_lociStitched	chr16	68636441	68669687	7	13032	44287	24	1
16_Name=CA1_1_H3K_peak_4282_lociStitched	chr11	65471629	65506175	16	20367	44284.5	25	1
16_Name=CA1_1_H3K_peak_2250_lociStitched	chr1	202007731	202059275	16	14422	43662.9	26	1
9_Name=CA1_1_H3K_peak_2350_lociStitched	chr1	207003193	207034119	9	17271	42210.9	27	1
14_Name=CA1_1_H3K_peak_13325_lociStitched	chr20	25222825	25252042	14	17730	41929.3	28	1
8_Name=CA1_1_H3K_peak_8245_lociStitched	chr16	68732304	68761474	8	14421	41514.7	29	1
16_Name=CA1_1_H3K_peak_15906_lociStitched	chr3	190344022	190386313	16	12789	40798.1	30	1
11_Name=CA1_1_H3K_peak_2690_lociStitched	chr1	234956783	234999372	11	14406	39816.5	31	1
8_Name=CA1_1_H3K_peak_9160_lociStitched	chr17	41645591	41690239	8	13203	39718.9	32	1
6_Name=CA1_1_H3K_peak_21416_lociStitched	chr9	73131220	73155676	6	12892	38369	33	1
6_Name=CA1_1_H3K_peak_1341_lociStitched	chr1	94619603	94655277	6	13360	37885.8	34	1
9_Name=CA1_1_H3K_peak_11107_lociStitched	chr19	45439570	45479152	9	13352	37678.1	35	1
5_Name=CA1_1_H3K_peak_20894_lociStitched	chr8	128167927	128185670	5	8852	37441.3	36	1
11_Name=CA1_1_H3K_peak_6238_lociStitched	chr13	97246316	97281270	11	13383	37075.7	37	1
13_Name=CA1_1_H3K_peak_17737_lociStitched	chr5	148949662	148987659	13	14033	36838.1	38	1
4_Name=CA1_1_H3K_peak_2677_lociStitched	chr1	234599151	234613680	4	13104	36068.2	39	1
11_Name=CA1_1_H3K_peak_1321_lociStitched	chr1	94234617	94265855	11	13330	35142.8	40	1
13_Name=CA1_1_H3K_peak_16460_lociStitched	chr4	94507938	94549867	13	12358	34465.6	41	1
3_Name=CA1_1_H3K_peak_20877_lociStitched	chr8	127732951	127741922	3	8320	34070.1	42	1
8_Name=CA1_1_H3K_peak_8470_lociStitched	chr16	84985052	85012124	8	12390	33856.2	43	1
4_Name=CA1_1_H3K_peak_20875_lociStitched	chr8	127660954	127671782	4	7568	33855.9	44	1
7_Name=CA1_1_H3K_peak_2839_lociStitched	chr10	4662019	4687802	7	14336	33497.3	45	1
3_Name=CA1_1_H3K_peak_20881_lociStitched	chr8	127793916	127810312	3	4581	33078.9	46	1
8_Name=CA1_1_H3K_peak_11429_lociStitched	chr2	1707373	1745066	8	10252	32932.4	47	1
8_Name=CA1_1_H3K_peak_4847_lociStitched	chr12	6200442	6232319	8	12536	32578.3	48	1
7_Name=CA1_1_H3K_peak_1576_lociStitched	chr1	144546449	144568349	7	4979	32361.6	49	1
15_Name=CA1_1_H3K_peak_4720_lociStitched	chr11	122156394	122196642	15	11950	32323.2	50	1
12_Name=CA1_1_H3K_peak_20031_lociStitched	chr7	130886529	130918031	12	10760	31990.3	51	1
11_Name=CA1_1_H3K_peak_17906_lociStitched	chr5	172764586	172783374	11	12958	31684.1	52	1
8_Name=CA1_1_H3K_peak_21019_lociStitched	chr9	673959	708691	8	7308	30873.3	53	1
12_Name=CA1_1_H3K_peak_13637_lociStitched	chr20	50412172	50441687	12	11735	30651.3	54	1
14_Name=CA1_1_H3K_peak_16118_lociStitched	chr4	15892873	15922090	14	11975	29853.9	55	1
7_Name=CA1_1_H3K_peak_13682_lociStitched	chr20	53579106	53597395	7	10639	29853.1	56	1
14_Name=CA1_1_H3K_peak_11914_lociStitched	chr2	54531355	54580670	14	10459	29736.9	57	1
8_Name=CA1_1_H3K_peak_2707_lociStitched	chr1	235061180	235083840	8	11483	29736.7	58	1
6_Name=CA1_1_H3K_peak_10690_lociStitched	chr19	13838763	13862030	6	11981	29567.7	59	1
3_Name=CA1_1_H3K_peak_182_lociStitched	chr1	8116062	8138944	3	10654	29456	60	1
7_Name=CA1_1_H3K_peak_2667_lociStitched	chr1	234495632	234533968	7	9311	29304	61	1
5_Name=CA1_1_H3K_peak_9122_lociStitched	chr17	40900826	40922405	5	8244	29125.2	62	1
4_Name=CA1_1_H3K_peak_213_lociStitched	chr1	8874225	8903521	4	8883	29073.4	63	1
6_Name=CA1_1_H3K_peak_3101_lociStitched	chr10	43395728	43421222	6	9256	29009.6	64	1
5_Name=CA1_1_H3K_peak_9284_lociStitched	chr17	45146763	45173660	5	9575	29005.7	65	1
8_Name=CA1_1_H3K_peak_1731_lociStitched	chr1	151980834	152001665	8	9680	28978	66	1
7_Name=CA1_1_H3K_peak_19336_lociStitched	chr7	20328889	20353699	7	11468	28504.2	67	1
13_Name=CA1_1_H3K_peak_867_lociStitched	chr1	42924496	42968000	13	7763	28164.5	68	1
10_Name=CA1_1_H3K_peak_15618_lociStitched	chr3	171776077	171812820	10	8642	28020.2	69	1
6_Name=CA1_1_H3K_peak_11688_lociStitched	chr2	29113333	29130441	6	10781	27903.1	70	1
10_Name=CA1_1_H3K_peak_1679_lociStitched	chr1	150604432	150630301	10	8972	27848	71	1
12_Name=CA1_1_H3K_peak_12541_lociStitched	chr2	160198094	160230398	12	13002	27768.5	72	1
5_Name=CA1_1_H3K_peak_21111_lociStitched	chr9	14309905	14323722	5	9552	27254	73	1
10_Name=CA1_1_H3K_peak_15832_lociStitched	chr3	189292799	189325671	10	8212	27106.3	74	1
7_Name=CA1_1_H3K_peak_3907_lociStitched	chr11	9564951	9578250	7	10448	26889.2	75	1
2_Name=CA1_1_H3K_peak_1630_lociStitched	chr1	148445686	148459996	2	2481	26762.6	76	1
10_Name=CA1_1_H3K_peak_21222_lociStitched	chr9	34157862	34187335	10	8973	26726.1	77	1
10_Name=CA1_1_H3K_peak_2516_lociStitched	chr1	223700132	223716301	10	11207	26400.7	78	1
7_Name=CA1_1_H3K_peak_1744_lociStitched	chr1	152023392	152050760	7	9610	25769.7	79	1
4_Name=CA1_1_H3K_peak_20887_lociStitched	chr8	127851750	127864836	4	5554	25625	80	1
10_Name=CA1_1_H3K_peak_18134_lociStitched	chr6	10400529	10426941	10	11963	25624.9	81	1
8_Name=CA1_1_H3K_peak_15557_lociStitched	chr3	158761085	158775491	8	9425	25501.5	82	1
8_Name=CA1_1_H3K_peak_9815_lociStitched	chr17	77279940	77292529	8	9819	25286.3	83	1
7_Name=CA1_1_H3K_peak_17841_lociStitched	chr5	159174621	159188175	7	11403	25255.2	84	1
14_Name=CA1_1_H3K_peak_21888_lociStitched	chr9	128867000	128911852	14	7407	25175.4	85	1
11_Name=CA1_1_H3K_peak_10935_lociStitched	chr19	38830753	38864883	11	8601	25174.3	86	1
9_Name=CA1_1_H3K_peak_552_lociStitched	chr1	26993715	27012127	9	10681	25145.3	87	1
5_Name=CA1_1_H3K_peak_13359_lociStitched	chr20	31704019	31723948	5	9150	25036.8	88	1
10_Name=CA1_1_H3K_peak_3293_lociStitched	chr10	69318101	69350134	10	9085	24992.1	89	1
8_Name=CA1_1_H3K_peak_14207_lociStitched	chr22	30194852	30213890	8	11556	24909.3	90	1
11_Name=CA1_1_H3K_peak_21824_lociStitched	chr9	127542996	127579748	11	7343	24800.2	91	1
11_Name=CA1_1_H3K_peak_15548_lociStitched	chr3	158718868	158748182	11	8921	24761.5	92	1
7_Name=CA1_1_H3K_peak_19969_lociStitched	chr7	116495018	116528136	7	10818	24749.1	93	1
8_Name=CA1_1_H3K_peak_15873_lociStitched	chr3	189935958	189961575	8	9054	24746	94	1
7_Name=CA1_1_H3K_peak_2399_lociStitched	chr1	209804768	209840567	7	7225	24719.2	95	1
11_Name=CA1_1_H3K_peak_6311_lociStitched	chr13	109243159	109271696	11	9198	24693.1	96	1
6_Name=CA1_1_H3K_peak_8771_lociStitched	chr17	15642565	15659176	6	8926	24590.9	97	1
8_Name=CA1_1_H3K_peak_11059_lociStitched	chr19	43753345	43785173	8	7943	24583.9	98	1
8_Name=CA1_1_H3K_peak_12843_lociStitched	chr2	212901677	212924292	8	10028	24449.1	99	1
7_Name=CA1_1_H3K_peak_16111_lociStitched	chr4	15653192	15694630	7	7386	24328.2	100	1
4_Name=CA1_1_H3K_peak_3325_lociStitched	chr10	71765061	71774852	4	6829	24248.4	101	1
5_Name=CA1_1_H3K_peak_20747_lociStitched	chr8	115648156	115670094	5	11507	24195.4	102	1
2_Name=CA1_1_H3K_peak_1601_lociStitched	chr1	146218365	146228968	2	1162	23993.5	103	1
10_Name=CA1_1_H3K_peak_3263_lociStitched	chr10	68073468	68098244	10	8212	23918.8	104	1
7_Name=CA1_1_H3K_peak_13542_lociStitched	chr20	47315427	47337223	7	8317	23868.8	105	1
8_Name=CA1_1_H3K_peak_20205_lociStitched	chr7	158802077	158830416	8	11066	23793.4	106	1
12_Name=CA1_1_H3K_peak_18345_lociStitched	chr6	30742135	30783441	12	7627	23412.2	107	1
6_Name=CA1_1_H3K_peak_17887_lociStitched	chr5	170744966	170758351	6	7775	23177.5	108	1
7_Name=CA1_1_H3K_peak_539_lociStitched	chr1	26848111	26866466	7	7877	23112.6	109	1
4_Name=CA1_1_H3K_peak_21314_lociStitched	chr9	40501865	40511034	4	1889	22963.8	110	1
9_Name=CA1_1_H3K_peak_15676_lociStitched	chr3	177810813	177836724	9	7210	22957.1	111	1
3_Name=CA1_1_H3K_peak_3340_lociStitched	chr10	71963942	71981529	3	3786	22922.9	112	1
10_Name=CA1_1_H3K_peak_6698_lociStitched	chr14	68546048	68578905	10	8576	22819.2	113	1
5_Name=CA1_1_H3K_peak_1674_lociStitched	chr1	150560304	150580327	5	6955	22716.1	114	1
7_Name=CA1_1_H3K_peak_13667_lociStitched	chr20	51725263	51753282	7	9935	22687	115	1
7_Name=CA1_1_H3K_peak_13032_lociStitched	chr2	234952082	234990214	7	6836	22398.7	116	1
7_Name=CA1_1_H3K_peak_372_lociStitched	chr1	18922615	18956636	7	8036	22266.7	117	1
11_Name=CA1_1_H3K_peak_1943_lociStitched	chr1	161726162	161751061	11	7814	22160.1	118	1
9_Name=CA1_1_H3K_peak_5901_lociStitched	chr12	124912358	124928374	9	9258	22138.9	119	1
5_Name=CA1_1_H3K_peak_1042_lociStitched	chr1	58572145	58585883	5	8952	22082.5	120	1
7_Name=CA1_1_H3K_peak_8823_lociStitched	chr17	17681302	17696157	7	9183	22082	121	1
5_Name=CA1_1_H3K_peak_15860_lociStitched	chr3	189824307	189843867	5	8226	22069.5	122	1
9_Name=CA1_1_H3K_peak_14208_lociStitched	chr22	30227789	30256674	9	8783	21949.7	123	1
7_Name=CA1_1_H3K_peak_5255_lociStitched	chr12	52143990	52157454	7	9644	21813	124	1
7_Name=CA1_1_H3K_peak_9658_lociStitched	chr17	72406605	72423664	7	8429	21731.5	125	1
8_Name=CA1_1_H3K_peak_11569_lociStitched	chr2	20206766	20233800	8	8172	21724.5	126	1
3_Name=CA1_1_H3K_peak_13249_lociStitched	chr20	17557170	17572362	3	7845	21642.5	127	1
7_Name=CA1_1_H3K_peak_7558_lociStitched	chr15	92900296	92922678	7	7816	21544.9	128	1
9_Name=CA1_1_H3K_peak_15752_lociStitched	chr3	185316123	185343467	9	7844	21497.9	129	1
4_Name=CA1_1_H3K_peak_21344_lociStitched	chr9	63338466	63347060	4	1818	21486.7	130	1
12_Name=CA1_1_H3K_peak_17752_lociStitched	chr5	149113142	149144106	12	9653	21436.4	131	1
4_Name=CA1_1_H3K_peak_21318_lociStitched	chr9	40742028	40747902	4	3866	21391.9	132	1
6_Name=CA1_1_H3K_peak_15935_lociStitched	chr3	194131990	194142970	6	8998	21391.2	133	1
11_Name=CA1_1_H3K_peak_2912_lociStitched	chr10	11873916	11899417	11	8814	21364.7	134	1
6_Name=CA1_1_H3K_peak_3164_lociStitched	chr10	52436517	52454916	6	6481	21285.8	135	1
7_Name=CA1_1_H3K_peak_15780_lociStitched	chr3	185813686	185826543	7	8610	21256.5	136	1
8_Name=CA1_1_H3K_peak_8836_lociStitched	chr17	17821641	17841642	8	6514	21247.1	137	1
7_Name=CA1_1_H3K_peak_15478_lociStitched	chr3	151302317	151320234	7	9165	21222.7	138	1
5_Name=CA1_1_H3K_peak_1300_lociStitched	chr1	93680059	93703585	5	7501	21173.4	139	1
2_Name=CA1_1_H3K_peak_2385_lociStitched	chr1	209427651	209435756	2	6545	21016.3	140	1
2_Name=CA1_1_H3K_peak_3391_lociStitched	chr10	73110415	73119023	2	3744	20957	141	1
4_Name=CA1_1_H3K_peak_3131_lociStitched	chr10	47461522	47484050	4	3514	20876.7	142	1
9_Name=CA1_1_H3K_peak_5151_lociStitched	chr12	46547314	46563887	9	11328	20873.7	143	1
3_Name=CA1_1_H3K_peak_21085_lociStitched	chr9	12812297	12818887	3	6172	20669.5	144	1
8_Name=CA1_1_H3K_peak_21916_lociStitched	chr9	129749988	129778349	8	6749	20592.9	145	1
8_Name=CA1_1_H3K_peak_8306_lociStitched	chr16	70684212	70716785	8	6063	20582.9	146	1
4_Name=CA1_1_H3K_peak_16852_lociStitched	chr5	251700	273531	4	5400	20558.3	147	1
6_Name=CA1_1_H3K_peak_3952_lociStitched	chr11	12673784	12696857	6	8654	20541.9	148	1
10_Name=CA1_1_H3K_peak_9707_lociStitched	chr17	75078395	75096786	10	7863	20535.4	149	1
5_Name=CA1_1_H3K_peak_21351_lociStitched	chr9	64865565	64871211	5	4145	20483.7	150	1
2_Name=CA1_1_H3K_peak_14_lociStitched	KI270713.1	20825	22788	2	1266	20424.4	151	1
4_Name=CA1_1_H3K_peak_3119_lociStitched	chr10	46375604	46398273	4	2158	20282	152	1
2_Name=CA1_1_H3K_peak_1928_lociStitched	chr1	161447749	161455547	2	894	20192.9	153	1
7_Name=CA1_1_H3K_peak_21629_lociStitched	chr9	107266309	107286411	7	8140	20069.8	154	1
5_Name=CA1_1_H3K_peak_8518_lociStitched	chr16	87853086	87869416	5	5038	20038.5	155	1
9_Name=CA1_1_H3K_peak_2208_lociStitched	chr1	200639533	200675441	9	6628	20022.3	156	1
4_Name=CA1_1_H3K_peak_11669_lociStitched	chr2	28376731	28396387	4	8340	20007.8	157	1
3_Name=CA1_1_H3K_peak_3384_lociStitched	chr10	72675833	72693075	3	3556	19890.4	158	1
4_Name=CA1_1_H3K_peak_21100_lociStitched	chr9	14170204	14182518	4	6811	19780	159	1
7_Name=CA1_1_H3K_peak_7583_lociStitched	chr15	100712466	100727870	7	7083	19718.7	160	1
10_Name=CA1_1_H3K_peak_14227_lociStitched	chr22	30828196	30843343	10	9806	19580.5	161	1
6_Name=CA1_1_H3K_peak_9811_lociStitched	chr17	77123888	77142533	6	8619	19504.5	162	1
2_Name=CA1_1_H3K_peak_1526_lociStitched	chr1	120058635	120069527	2	1118	19354	163	1
Name=CA1_1_H3K_peak_603	chr1	28505022	28510500	1	5479	19231.6	164	1
11_Name=CA1_1_H3K_peak_13603_lociStitched	chr20	50138969	50173004	11	5796	19219.6	165	1
6_Name=CA1_1_H3K_peak_11798_lociStitched	chr2	43218421	43229411	6	9659	19200.6	166	1
6_Name=CA1_1_H3K_peak_15869_lociStitched	chr3	189901023	189916932	6	6163	19200.6	167	1
5_Name=CA1_1_H3K_peak_15709_lociStitched	chr3	183284620	183295989	5	6746	19186.3	168	1
7_Name=CA1_1_H3K_peak_7544_lociStitched	chr15	92801692	92821519	7	8968	19180.6	169	1
6_Name=CA1_1_H3K_peak_16889_lociStitched	chr5	2747382	2760026	6	8035	19175.9	170	1
5_Name=CA1_1_H3K_peak_17772_lociStitched	chr5	149548945	149564858	5	6388	19156.1	171	1
5_Name=CA1_1_H3K_peak_9890_lociStitched	chr17	81035177	81052379	5	6678	19109.7	172	1
3_Name=CA1_1_H3K_peak_1577_lociStitched	chr1	145092711	145096775	3	2792	19081.7	173	1
3_Name=CA1_1_H3K_peak_2324_lociStitched	chr1	206201595	206206051	3	1615	19053.9	174	1
7_Name=CA1_1_H3K_peak_16304_lociStitched	chr4	74098424	74118291	7	8147	19028.6	175	1
5_Name=CA1_1_H3K_peak_17879_lociStitched	chr5	168645551	168657883	5	7859	18880.3	176	1
10_Name=CA1_1_H3K_peak_7228_lociStitched	chr15	59276017	59301530	10	7096	18874.5	177	1
7_Name=CA1_1_H3K_peak_4646_lociStitched	chr11	114154906	114180544	7	8027	18843.9	178	1
4_Name=CA1_1_H3K_peak_7947_lociStitched	chr16	30192297	30209846	4	3070	18828.3	179	1
3_Name=CA1_1_H3K_peak_1334_lociStitched	chr1	94536939	94546652	3	9325	18825.7	180	1
2_Name=CA1_1_H3K_peak_1643_lociStitched	chr1	149390582	149399663	2	1614	18806.8	181	1
4_Name=CA1_1_H3K_peak_12194_lociStitched	chr2	84946219	84972776	4	5919	18789.1	182	1
6_Name=CA1_1_H3K_peak_9946_lociStitched	chr17	82205898	82231794	6	7131	18720.2	183	1
8_Name=CA1_1_H3K_peak_13947_lociStitched	chr21	35254679	35278582	8	7422	18718.4	184	1
4_Name=CA1_1_H3K_peak_10958_lociStitched	chr19	39430281	39446429	4	6339	18659	185	1
2_Name=CA1_1_H3K_peak_13549_lociStitched	chr20	47351385	47361552	2	7665	18647.3	186	1
6_Name=CA1_1_H3K_peak_4969_lociStitched	chr12	12871278	12894734	6	7375	18621.7	187	1
10_Name=CA1_1_H3K_peak_13937_lociStitched	chr21	35189451	35226375	10	6464	18598.6	188	1
3_Name=CA1_1_H3K_peak_1307_lociStitched	chr1	93773043	93781798	3	8360	18585.1	189	1
7_Name=CA1_1_H3K_peak_5619_lociStitched	chr12	95788184	95807687	7	8793	18570.8	190	1
13_Name=CA1_1_H3K_peak_9636_lociStitched	chr17	71402188	71424973	13	6164	18537.9	191	1
7_Name=CA1_1_H3K_peak_10415_lociStitched	chr19	1154813	1184665	7	5741	18448.5	192	1
5_Name=CA1_1_H3K_peak_5504_lociStitched	chr12	76019432	76033410	5	7642	18340.5	193	1
9_Name=CA1_1_H3K_peak_14689_lociStitched	chr3	30342687	30371766	9	6305	18261.6	194	1
7_Name=CA1_1_H3K_peak_2216_lociStitched	chr1	201295663	201312535	7	7062	18233.6	195	1
9_Name=CA1_1_H3K_peak_9371_lociStitched	chr17	50050546	50065794	9	8045	18192.4	196	1
9_Name=CA1_1_H3K_peak_17547_lociStitched	chr5	134503004	134527559	9	7641	18170.7	197	1
5_Name=CA1_1_H3K_peak_17704_lociStitched	chr5	143395461	143405710	5	9590	18091.5	198	1
8_Name=CA1_1_H3K_peak_12779_lociStitched	chr2	201115813	201129195	8	7336	18068.4	199	1
8_Name=CA1_1_H3K_peak_9005_lociStitched	chr17	35777166	35795537	8	6800	18034.8	200	1
7_Name=CA1_1_H3K_peak_5232_lociStitched	chr12	50763161	50789358	7	6268	17887.3	201	1
Name=CA1_1_H3K_peak_13584	chr20	49276918	49283440	1	6523	17868.3	202	1
8_Name=CA1_1_H3K_peak_21988_lociStitched	chr9	134355854	134379988	8	7494	17801.2	203	1
9_Name=CA1_1_H3K_peak_18093_lociStitched	chr6	6803343	6826680	9	5676	17740.8	204	1
9_Name=CA1_1_H3K_peak_4857_lociStitched	chr12	6272036	6296316	9	6973	17712.3	205	1
3_Name=CA1_1_H3K_peak_10987_lociStitched	chr19	40714278	40722304	3	6923	17585.8	206	1
3_Name=CA1_1_H3K_peak_8867_lociStitched	chr17	18718064	18723691	3	4889	17520.8	207	1
7_Name=CA1_1_H3K_peak_13345_lociStitched	chr20	31546867	31574393	7	4509	17484.5	208	1
4_Name=CA1_1_H3K_peak_15012_lociStitched	chr3	69198904	69214228	4	5921	17458.6	209	1
3_Name=CA1_1_H3K_peak_9214_lociStitched	chr17	42998394	43011760	3	6629	17323.7	210	1
8_Name=CA1_1_H3K_peak_8800_lociStitched	chr17	17010113	17029099	8	4719	17294.3	211	1
6_Name=CA1_1_H3K_peak_19486_lociStitched	chr7	43560313	43585583	6	7857	17241.7	212	1
6_Name=CA1_1_H3K_peak_701_lociStitched	chr1	33334563	33350843	6	5983	17199.8	213	1
3_Name=CA1_1_H3K_peak_1556_lociStitched	chr1	143971017	143974663	3	2026	17186.9	214	1
5_Name=CA1_1_H3K_peak_19676_lociStitched	chr7	76605636	76627927	5	2114	17123.9	215	1
8_Name=CA1_1_H3K_peak_14709_lociStitched	chr3	30596449	30611962	8	7141	17121.7	216	1
6_Name=CA1_1_H3K_peak_12471_lociStitched	chr2	142866962	142880068	6	8215	17104.6	217	1
6_Name=CA1_1_H3K_peak_21068_lociStitched	chr9	5831739	5852451	6	5437	17099.8	218	1
6_Name=CA1_1_H3K_peak_18924_lociStitched	chr6	128491610	128520573	6	4802	17088.2	219	1
5_Name=CA1_1_H3K_peak_11859_lociStitched	chr2	47030408	47044367	5	5672	17067.7	220	1
5_Name=CA1_1_H3K_peak_2562_lociStitched	chr1	225875022	225891386	5	5800	17012	221	1
2_Name=CA1_1_H3K_peak_17073_lociStitched	chr5	40832902	40842322	2	4897	16973.9	222	1
1_Name=CA1_1_H3K_peak_21325_lociStitched	chr9	41187550	41189337	1	1788	16919	223	1
5_Name=CA1_1_H3K_peak_10628_lociStitched	chr19	11085217	11096044	5	7084	16868.5	224	1
4_Name=CA1_1_H3K_peak_674_lociStitched	chr1	32741369	32762907	4	7144	16814.7	225	1
9_Name=CA1_1_H3K_peak_20163_lociStitched	chr7	151670839	151696873	9	5378	16784.1	226	1
7_Name=CA1_1_H3K_peak_6809_lociStitched	chr14	77025319	77044478	7	8318	16771.8	227	1
5_Name=CA1_1_H3K_peak_20485_lociStitched	chr8	42491471	42504679	5	8142	16762.3	228	1
4_Name=CA1_1_H3K_peak_20385_lociStitched	chr8	29340788	29353110	4	7501	16711.1	229	1
9_Name=CA1_1_H3K_peak_11534_lociStitched	chr2	12694915	12719203	9	7593	16627.6	230	1
7_Name=CA1_1_H3K_peak_11791_lociStitched	chr2	43158306	43185414	7	4953	16579.3	231	1
7_Name=CA1_1_H3K_peak_11780_lociStitched	chr2	43021979	43041858	7	6832	16577.1	232	1
5_Name=CA1_1_H3K_peak_16357_lociStitched	chr4	76688503	76705701	5	7360	16541	233	1
6_Name=CA1_1_H3K_peak_8825_lociStitched	chr17	17728855	17754017	6	4251	16491.2	234	1
5_Name=CA1_1_H3K_peak_10319_lociStitched	chr18	63470368	63479982	5	6943	16475.5	235	1
3_Name=CA1_1_H3K_peak_9978_lociStitched	chr17	82874282	82890619	3	5483	16456.3	236	1
8_Name=CA1_1_H3K_peak_5775_lociStitched	chr12	113220597	113247001	8	5662	16449.7	237	1
4_Name=CA1_1_H3K_peak_15535_lociStitched	chr3	157158178	157176436	4	5422	16441.3	238	1
2_Name=CA1_1_H3K_peak_1580_lociStitched	chr1	145214185	145216459	2	1807	16430.6	239	1
4_Name=CA1_1_H3K_peak_4278_lociStitched	chr11	65418545	65426958	4	7709	16402	240	1
7_Name=CA1_1_H3K_peak_20344_lociStitched	chr8	25174272	25199050	7	5085	16313.8	241	1
3_Name=CA1_1_H3K_peak_3356_lociStitched	chr10	72215064	72223916	3	4205	16301	242	1
5_Name=CA1_1_H3K_peak_17487_lociStitched	chr5	130527034	130550545	5	5654	16274.3	243	1
5_Name=CA1_1_H3K_peak_20866_lociStitched	chr8	127499122	127512995	5	3481	16221.7	244	1
5_Name=CA1_1_H3K_peak_11971_lociStitched	chr2	58107017	58118771	5	5870	16131.2	245	1
9_Name=CA1_1_H3K_peak_9410_lociStitched	chr17	50918865	50951410	9	5508	16129.3	246	1
9_Name=CA1_1_H3K_peak_13300_lociStitched	chr20	23136408	23162198	9	4525	16129.1	247	1
5_Name=CA1_1_H3K_peak_5864_lociStitched	chr12	122886621	122896093	5	8159	16054.1	248	1
6_Name=CA1_1_H3K_peak_16332_lociStitched	chr4	74652953	74666579	6	7431	16039.2	249	1
7_Name=CA1_1_H3K_peak_797_lociStitched	chr1	39173591	39194093	7	5243	15981.3	250	1
3_Name=CA1_1_H3K_peak_1154_lociStitched	chr1	67736331	67753088	3	5269	15957.7	251	1
6_Name=CA1_1_H3K_peak_11121_lociStitched	chr19	45568248	45585499	6	5558	15953.7	252	1
2_Name=CA1_1_H3K_peak_13258_lociStitched	chr20	17965100	17971282	2	6048	15901.3	253	1
8_Name=CA1_1_H3K_peak_8065_lociStitched	chr16	54927912	54936978	8	7291	15900.9	254	1
1_Name=CA1_1_H3K_peak_9909_lociStitched	chr17	81509734	81515946	1	6213	15893.4	255	1
4_Name=CA1_1_H3K_peak_1141_lociStitched	chr1	66923876	66934660	4	5704	15891.3	256	1
5_Name=CA1_1_H3K_peak_6493_lociStitched	chr14	37567558	37597312	5	5138	15888.6	257	1
10_Name=CA1_1_H3K_peak_3034_lociStitched	chr10	31926482	31944660	10	6606	15883.9	258	1
3_Name=CA1_1_H3K_peak_1704_lociStitched	chr1	151189440	151200015	3	6127	15841.4	259	1
5_Name=CA1_1_H3K_peak_9277_lociStitched	chr17	45043543	45062355	5	4736	15830.3	260	1
5_Name=CA1_1_H3K_peak_15447_lociStitched	chr3	149575079	149586930	5	7248	15815.2	261	1
3_Name=CA1_1_H3K_peak_11787_lociStitched	chr2	43073357	43088106	3	6364	15790.3	262	1
8_Name=CA1_1_H3K_peak_15756_lociStitched	chr3	185536984	185559120	8	5053	15771.9	263	1
7_Name=CA1_1_H3K_peak_10676_lociStitched	chr19	13149500	13168402	7	5715	15754.8	264	1
8_Name=CA1_1_H3K_peak_21639_lociStitched	chr9	108039885	108058248	8	6290	15744.4	265	1
2_Name=CA1_1_H3K_peak_17238_lociStitched	chr5	71284989	71290544	2	919	15732.9	266	1
Name=CA1_1_H3K_peak_1655	chr1	149851081	149854429	1	3349	15731.9	267	1
5_Name=CA1_1_H3K_peak_9026_lociStitched	chr17	37475526	37492392	5	5686	15690.4	268	1
6_Name=CA1_1_H3K_peak_311_lociStitched	chr1	15832108	15850582	6	7325	15680.7	269	1
Name=CA1_1_H3K_peak_1879	chr1	156747348	156752769	1	5422	15618.4	270	1
5_Name=CA1_1_H3K_peak_732_lociStitched	chr1	36148688	36162379	5	6332	15577.6	271	1
4_Name=CA1_1_H3K_peak_14272_lociStitched	chr22	36324450	36334251	4	7218	15531.6	272	1
5_Name=CA1_1_H3K_peak_9918_lociStitched	chr17	81858624	81872587	5	5114	15521.3	273	1
3_Name=CA1_1_H3K_peak_1603_lociStitched	chr1	146375928	146387465	3	2295	15515	274	1
3_Name=CA1_1_H3K_peak_15717_lociStitched	chr3	183368633	183382352	3	6782	15490.1	275	1
4_Name=CA1_1_H3K_peak_396_lociStitched	chr1	20483600	20508456	4	6883	15453	276	1
8_Name=CA1_1_H3K_peak_10466_lociStitched	chr19	2527481	2543501	8	7596	15444.9	277	1
6_Name=CA1_1_H3K_peak_7520_lociStitched	chr15	90388267	90413989	6	5422	15420.3	278	1
7_Name=CA1_1_H3K_peak_14531_lociStitched	chr3	4976904	4995606	7	6847	15410.4	279	1
6_Name=CA1_1_H3K_peak_3517_lociStitched	chr10	93464951	93482678	6	4541	15388.8	280	1
5_Name=CA1_1_H3K_peak_21905_lociStitched	chr9	129481860	129495901	5	7190	15373.5	281	1
7_Name=CA1_1_H3K_peak_18039_lociStitched	chr6	1312202	1336337	7	5225	15369.2	282	1
5_Name=CA1_1_H3K_peak_8780_lociStitched	chr17	15944934	15966155	5	5320	15336.4	283	1
6_Name=CA1_1_H3K_peak_15808_lociStitched	chr3	187738368	187750905	6	7307	15311.4	284	1
6_Name=CA1_1_H3K_peak_8063_lociStitched	chr16	54646959	54658182	6	4991	15208.3	285	1
9_Name=CA1_1_H3K_peak_3571_lociStitched	chr10	97713201	97737464	9	6247	15166.8	286	1
5_Name=CA1_1_H3K_peak_13590_lociStitched	chr20	49767290	49776412	5	8368	15111.5	287	1
5_Name=CA1_1_H3K_peak_10720_lociStitched	chr19	16067044	16080713	5	6071	15102.9	288	1
5_Name=CA1_1_H3K_peak_2181_lociStitched	chr1	198656431	198682992	5	4054	15099.9	289	1
5_Name=CA1_1_H3K_peak_14305_lociStitched	chr22	37888155	37907363	5	4613	15005.3	290	1
7_Name=CA1_1_H3K_peak_21184_lociStitched	chr9	33158216	33167283	7	7491	14973.2	291	1
5_Name=CA1_1_H3K_peak_13980_lociStitched	chr21	38798888	38821001	5	4142	14972.7	292	1
6_Name=CA1_1_H3K_peak_1392_lociStitched	chr1	99645517	99663599	6	4174	14971.9	293	1
5_Name=CA1_1_H3K_peak_8427_lociStitched	chr16	81523234	81532250	5	6064	14931.4	294	1
3_Name=CA1_1_H3K_peak_16946_lociStitched	chr5	14173595	14188495	3	4437	14861.3	295	1
7_Name=CA1_1_H3K_peak_10444_lociStitched	chr19	1847242	1876170	7	5210	14840.1	296	1
7_Name=CA1_1_H3K_peak_7155_lociStitched	chr15	45635041	45648770	7	5298	14824.6	297	1
7_Name=CA1_1_H3K_peak_5168_lociStitched	chr12	47078039	47095890	7	6646	14812.8	298	1
8_Name=CA1_1_H3K_peak_12617_lociStitched	chr2	172427624	172443347	8	6702	14804.8	299	1
6_Name=CA1_1_H3K_peak_1350_lociStitched	chr1	94771757	94801992	6	3791	14748.6	300	1
4_Name=CA1_1_H3K_peak_6533_lociStitched	chr14	49999991	50014360	4	5954	14726.8	301	1
6_Name=CA1_1_H3K_peak_5134_lociStitched	chr12	46369106	46387396	6	7228	14716.1	302	1
2_Name=CA1_1_H3K_peak_12109_lociStitched	chr2	70085401	70095788	2	4402	14710.1	303	1
5_Name=CA1_1_H3K_peak_6179_lociStitched	chr13	73188621	73211536	5	4594	14700	304	1
4_Name=CA1_1_H3K_peak_9825_lociStitched	chr17	77319113	77333952	4	5454	14671.3	305	1
3_Name=CA1_1_H3K_peak_3343_lociStitched	chr10	71998198	72010785	3	2993	14621.1	306	1
3_Name=CA1_1_H3K_peak_13060_lociStitched	chr2	238284927	238291774	3	6239	14618.3	307	1
7_Name=CA1_1_H3K_peak_14050_lociStitched	chr21	43767586	43790244	7	4679	14594	308	1
8_Name=CA1_1_H3K_peak_13023_lociStitched	chr2	233690954	233705716	8	6247	14570.1	309	1
8_Name=CA1_1_H3K_peak_19739_lociStitched	chr7	92621404	92646554	8	4086	14566.9	310	1
7_Name=CA1_1_H3K_peak_14901_lociStitched	chr3	52039530	52063455	7	5239	14560.8	311	1
4_Name=CA1_1_H3K_peak_20018_lociStitched	chr7	129949137	129971144	4	6081	14559.8	312	1
4_Name=CA1_1_H3K_peak_9406_lociStitched	chr17	50890981	50905784	4	5467	14539.5	313	1
4_Name=CA1_1_H3K_peak_2823_lociStitched	chr10	3804793	3825260	4	6125	14531.6	314	1
4_Name=CA1_1_H3K_peak_10025_lociStitched	chr18	3593277	3606638	4	6454	14508.7	315	1
6_Name=CA1_1_H3K_peak_20404_lociStitched	chr8	29654682	29675536	6	5659	14481	316	1
2_Name=CA1_1_H3K_peak_8564_lociStitched	chr16	89558797	89563810	2	4459	14471.5	317	1
6_Name=CA1_1_H3K_peak_9948_lociStitched	chr17	82273113	82298948	6	3893	14379.8	318	1
3_Name=CA1_1_H3K_peak_17038_lociStitched	chr5	38830122	38848164	3	4351	14363.2	319	1
4_Name=CA1_1_H3K_peak_15159_lociStitched	chr3	111849137	111862052	4	5558	14356.3	320	1
