# Supplementary material for: Cis-acting super-enhancer lncRNAs as biomarkers to early-stage breast cancer
Source: Breast Cancer Res. 2021 Oct 30;23:101. doi: 10.1186/s13058-021-01479-8 (PMC8557595; doi:10.1186/s13058-021-01479-8)
Supplement: Supplementary file 9 — Additional file 9: Table S6: Super-enhancers identified in 47 ER+, 10 TNBC, and 11 TNBCC compared with super-enhancers identified in each cell line in the MCF10A progression series. [file 13058_2021_1479_MOESM9_ESM.xlsx]

## Sheet: PRJEB33558Triple Neg Patients
ERR_AT1acquiredSE.tsv
# of Patients	Chr	Start	Stop	Refseq ID	Gene Symbol
10	chr9	127555100	127579683	XM_011518925.1	FAM129B
10	chr17	73292987	73312711	XM_005257182.2	CDC42EP4
10	chr17	82874020	82890261	XM_005256396.4	TBCD
10	chr5	132410474	132427609	NR_161242.1
10	chr2	201115794	201124828	NR_147241.1	CFLAR
10	chr9	129167307	129178205	NM_203434.3	IER5L
10	chr17	2392309	2407908	NM_020310.3
10	chr9	121268148	121287608	NM_001353053.1	GSN
10	chr13	110704174	110717270	NM_001352252.1	CARS2
10	chr14	68543337	68578824	NM_001321810.1	RAD51B
10	chr3	157157321	157176675	NM_001308185.1	CCNL1
10	chr6	7129090	7145717	NM_001168344.2	RREB1
10	chr10	71837634	71861474	NM_001042466.3	PSAP
9	chr10	5545550	5567231	XR_001747343.1	LOC105376380
9	chr8	101492049	101504750	XR_001746020.1	LOC107986961
9	chr17	81035295	81051427	XM_024450534.1	BAIAP2
9	chr2	156332372	156343137	XM_011511246.2	NR4A2
9	chr19	41262025	41267342	XM_005258464.4	HNRNPUL1
9	chr9	130041799	130055067	XM_005251826.2	FNBP1
9	chr10	71964128	71976942	NM_004273.5	CHST3
9	chr22	40634913	40653222	NM_001282661.3	MRTFA
9	chr5	151072159	151084060	NM_001252385.1	TNIP1
9	chr9	70411399	70421423	NM_001206.2	KLF9
9	chr3	57989309	58053166	NM_001164317.2
9	chr2	20208688	20232816	NM_001006946.1	SDC1
9	chr17	17824103	17841920	NM_001005291.3
8	chr11	33689439	33702981	XR_931170.2	LOC105376617
8	chr10	3804589	3829648	XR_930580.2	LOC105376364
8	chr7	135169363	135178439	XM_017012595.1	CYREN
8	chr3	32391568	32420223	XM_017005646.1	CMTM7
8	chr12	122886728	122898562	XM_011538743.2	VPS37B
8	chr1	32953803	32993357	XM_006710356.2	RNF19B
8	chr1	26692405	26702597	NR_135804.1	LOC101928728
8	chr12	92137568	92147868	NR_132340.1	LINC01619
8	chr1	8174215	8211962	NR_125998.1	LINC01714
8	chr2	85537214	85542959	NR_038942.1	PARTICL
8	chr8	126545568	126558934	NM_174911.5
8	chr2	64644256	64654581	NM_014755.3
8	chr17	82519081	82536750	NM_004514.4
8	chr3	120089370	120114683	NM_002093.4
8	chr4	102823400	102829617	NM_001300795.1	UBE2D3
8	chr16	87381160	87393794	NM_001282683.2
8	chr12	53370900	53388423	NM_001251825.2
8	chr11	33715880	33737018	NM_001127227.1	CD59
7	chr3	5017658	5026610	XR_940562.2	LOC105376934
7	chr9	121725217	121744274	XM_005251721.1	DAB2IP
7	chr20	31699614	31723525	NR_134257.1	BCL2L1
7	chr3	9393190	9403135	NR_132781.1	THUMPD3-AS1
7	chr7	20328873	20365323	NR_110119.1	LOC101927811
7	chr6	36593214	36599753	NR_036610.1	SRSF3
7	chrX	23783443	23804844	NR_027783.2	SAT1
7	chr22	37518048	37542364	NM_014550.4
7	chr19	13012987	13037780	NM_001365982.2
7	chr16	68737316	68761750	NM_001317185.2
6	chr9	128683012	128691798	XR_930378.2	LOC105376287
6	chr1	8061658	8098833	XR_001737893.1	LOC107984915
6	chr17	17681362	17697402	XM_017024025.1	RAI1
6	chr9	83976774	83987125	XM_017014669.1	HNRNPK
6	chr5	149603519	149618882	XM_011537642.3	ARHGEF37
6	chr14	74565915	74574130	XM_011536765.2	LTBP2
6	chr17	17010966	17028882	XM_011523762.2	MPRIP
6	chr2	1706753	1731040	XM_011510396.1	PXDN
6	chr15	72227741	72238921	XM_006720570.1	PKM
6	chr17	77281605	77288606	NR_136503.1	LOC105371907
6	chr17	45147030	45172478	NM_006460.3
6	chr2	55046228	55053273	NM_001321904.2
6	chr11	128496368	128523270	NM_001162422.1	ETS1
ERR_DCISacquiredSE.tsv
# of Patients	Chr	Start	Stop	Refseq ID	Gene Symbol
10	chr2	231601815	231614721	XR_923987.2	LOC105373928
10	chr17	50891275	50920514	XR_001752940.1	LOC105371825
10	chr19	1154675	1184099	XM_011527804.3	SBNO2
10	chr16	11611723	11641513	XM_011522754.3	LITAF
10	chr3	187737871	187751356	XM_011513062.3	BCL6
10	chr8	102788399	102810771	NR_149020.1	GASAL1
10	chr2	111434549	111497917	NR_136162.1	MIR4435-2HG
10	chr6	44033967	44084847	NR_125864.1	LOC101929705
10	chr1	235056474	235084563	NR_027454.2	LINC01348
10	chr2	87483504	87514525	NR_024205.3	CYTOR
10	chr14	55069467	55108893	NM_144578.4
10	chr12	6313045	6342893	NM_018173.3	PLEKHG6
10	chr1	42924572	42967648	NM_006516.3	SLC2A1
10	chr15	68812966	68822344	NM_006305.4	ANP32A
10	chr14	75221792	75260351	NM_005252.4
10	chr1	16139842	16189664	NM_004431.5	EPHA2
10	chr9	134354944	134386997	NM_002957.6	RXRA
10	chr2	231642129	231680846	NM_002823.4	PTMA
10	chr3	39140213	39181607	NM_001320559.1	CSRNP1
10	chr5	139635198	139672154	NM_001317201.1	CXXC5
10	chr7	73809633	73852351	NM_001305.4	CLDN4
10	chr3	150407292	150427938	NM_001303264.2	TSC22D2
10	chr2	47026632	47044978	NM_001288953.2
10	chr2	85410250	85438215	NM_001256139.1	CAPG
10	chr19	3336413	3388523	NM_001245005.2
10	chr1	18922549	18957473	NM_001136265.2	IFFO2
10	chr17	77446588	77478872	NM_001113491.2	SEPTIN9
10	chr9	133120520	133150068	NM_001042368.3	RALGDS
10	chr17	63433486	63462603	NM_001017916.1	CYB561
10	chr3	195893080	195915133	NM_001010938.2	TNK2
10	chr22	49934451	49971657	NM_001001852.4	PIM3
9	chr1	225874509	225897765	XR_949163.3	TMEM63A
9	chr8	141113606	141138451	XR_928717.2	LOC101927963
9	chr1	225734955	225783174	XR_001738499.1	LOC107985352
9	chr17	81328961	81346801	XM_024451055.1	LOC112268186
9	chr14	61462823	61538268	XM_024449661.1	PRKCH
9	chr14	68937811	68988306	XM_017021725.1	ACTN1
9	chr1	202007222	202063137	NR_146472.1	ELF3-AS1
9	chr14	49998975	50045331	NR_126497.1	LINC01588
9	chr14	61552786	61570970	NR_110417.1	LINC01303
9	chr3	49328647	49359245	NM_199443.3
9	chr20	57687151	57714456	NM_199171.2	PMEPA1
9	chr21	43422536	43447054	NM_173354.5
9	chr9	113565086	113603392	NM_144488.6
9	chr19	2454968	2507344	NM_032737.4
9	chr1	32741489	32769771	NM_020888.3
9	chr12	108803244	108858003	NM_018984.4
9	chr2	26757506	26772135	NM_017877.4
9	chr10	71997789	72010743	NM_004273.5
9	chr3	14401896	14433033	NM_003043.5	SLC6A6
9	chr9	37922531	37967993	NM_003028.3
9	chr17	78766052	78783430	NM_001365039.1
9	chr1	155959936	155980677	NM_001350112.1	ARHGEF2
9	chr14	68682259	68704835	NM_001321818.1	RAD51B
9	chr14	64500849	64511170	NM_001304508.1	ZBTB25
9	chr17	57867905	57955763	NM_001292025.1	CUEDC1
9	chr17	78705678	78745507	NM_001292019.1	CYTH1
9	chr17	45424402	45447752	NM_001282290.1	ARHGAP27
9	chr3	134350520	134381886	NM_001278683.1	AMOTL2
9	chr6	53299177	53328934	NM_001242828.1	ELOVL5
9	chr18	77085290	77133287	NM_001025101.2
8	chr1	23554251	23595649	XR_947065.3	LOC105376859
8	chr2	43157451	43185355	XR_940018.2	LOC105374570
8	chr2	23900740	23945506	XR_001738780.2	ATAD2B
8	chr2	74834184	74865972	XM_017003945.2	HK2
8	chr10	62068324	62096679	XM_011540262.1	ARID5B
8	chr10	62036556	62051306	XM_011540262.1	ARID5B
8	chr19	48867502	48876103	XM_011527158.3	PLEKHA4
8	chr1	26993758	27033968	XM_005245867.3	TRNP1
8	chr1	154404829	154433128	NR_147855.1	IL6R-AS1
8	chr16	29593048	29614551	NR_135317.1	SMG1P2
8	chr17	72118864	72137409	NR_103737.1	SOX9-AS1
8	chr10	79067069	79113952	NR_015429.1	ZMIZ1-AS1
8	chr1	154968038	154977090	NM_183001.5
8	chr8	123528473	123548229	NM_148177.2	FBXO32
8	chr17	40098518	40125344	NM_021724.5
8	chr7	157271515	157318773	NM_014671.3
8	chr15	67121011	67154455	NM_005902.4
8	chr15	67088615	67108337	NM_005902.4
8	chr14	102063550	102088359	NM_005348.4
8	chr19	39406008	39411095	NM_003407.5
8	chr9	38000126	38049621	NM_003028.3
8	chr12	120224134	120265709	NM_001243756.1	PXN
8	chr1	155687321	155701912	NM_001198900.1	YY1AP1
8	chr6	11204890	11233616	NM_001142393.1	NEDD9
8	chr3	141387697	141413309	NM_001080412.3
8	chr9	127950861	127991903	NM_001035254.3
7	chr22	36451275	36485121	XR_938224.2	LOC105373018
7	chr1	146409598	146418294	XR_002958625.1	LOC112268274
7	chr14	49950344	49973586	XR_001750961.1	LOC100506446
7	chr2	234949659	234991536	XR_001739940.1	LOC105373938
7	chr12	11648421	11668741	XM_011520607.2	ETV6
7	chr22	25110010	25135091	XM_005261794.4	KIAA1671
7	chr5	14142809	14189094	NR_134469.2
7	chr7	130940315	130962134	NR_109855.1	LINC-PINT
7	chr20	50292621	50347771	NR_034124.1	LINC01270
7	chr17	64773557	64817035	NR_026899.1	ARHGAP27P1-BPTFP1-KP
7	chr9	3507034	3532662	NM_134428.3
7	chr19	2525429	2544804	NM_052847.3
7	chr1	36372974	36398581	NM_032017.3
7	chr8	28351614	28412462	NM_018660.3
7	chr11	126332441	126431814	NM_014026.6
7	chr1	39158244	39214224	NM_012090.5	MACF1
7	chr21	43711575	43734741	NM_003681.5
7	chr1	159910770	159926503	NM_003564.3
7	chr2	46296785	46333729	NM_001430.5
7	chr22	38167707	38187857	NM_001349868.2
7	chr11	76768731	76807924	NM_001258210.1	TSKU
7	chr7	812347	836663	NM_001171946.2
7	chr3	136182237	136197822	NM_001145417.2
7	chr5	172886160	172911702	NM_001031711.3
6	chr1	161428374	161455591	XR_922214.2	LOC105371473
6	chr6	6686524	6725143	XR_001743943.2	LOC101928004
6	chr15	75023551	75048057	XM_017022461.1	PPCDC
6	chr6	30874945	30890710	XM_017011269.2	DDR1
6	chr4	7955812	7978478	XM_005248028.5	ABLIM2
6	chr3	171770899	171834299	XM_005247533.2	PLD1
6	chr10	3465225	3487107	NR_131187.1	LOC105376360
6	chr6	111577343	111606831	NR_034110.1	TRAF3IP2-AS1
6	chr6	106728171	106752400	NR_033557.2	LINC02532
6	chr10	97542002	97580734	NM_024954.5
6	chr3	172038766	172069143	NM_022763.4
6	chr6	13383307	13409521	NM_018988.4
6	chr19	2014589	2062520	NM_017797.4
6	chr1	206707898	206726482	NM_004759.5
6	chr21	43758078	43790582	NM_003681.5
6	chr12	52900644	52928338	NM_002273.4
6	chr17	82272366	82299253	NM_001363749.2
6	chr22	42978568	43015617	NM_001349971.1	PACSIN2
6	chr22	42918323	42960906	NM_001349971.1	PACSIN2
6	chr19	46837337	46875094	NM_001301078.2
6	chr3	129480649	129496230	NM_001280546.1	IFT122
6	chr2	37651759	37690049	NM_001270438.2
6	chr17	50852275	50868782	NM_001243877.1	TOB1
6	chr6	35722266	35733665	NM_001145775.2	FKBP5
6	chr10	80453617	80473539	NM_001128309.2	TSPAN14
6	chr10	125116767	125162032	NM_001083914.3
6	chr3	141364621	141374681	NM_001080412.3
ERR_CA1acquiredSE.tsv
# of Patients	Chr	Start	Stop	Refseq ID	Gene Symbol
10	chr10	71765061	71774852	NM_022124.6	CDH23
10	chr19	13149500	13168402	NM_001271611.2	STX10
10	chr6	10400529	10426941	NM_001042425.2	TFAP2A
10	chr1	149851081	149854429	NM_001040874.1	HIST2H2AA4
9	chr16	70684212	70716785	XM_011523450.2	MTSS1L
6	chr17	82205898	82231794	XM_017024479.1	CCDC57
6	chr20	51725263	51753282	NM_006045.3
ERR_CA1lostSE_final.tsv
# of Patients	Chr	Start	Stop	Refseq ID	Gene Symbol
10	chr1	199064	200374	XR_001737556.1	LOC102723897
10	chr1	120607754	120616218	NR_144516.1	LOC100996724
10	chr1	120912418	120915533	NR_024510.2	LINC00623
10	chr1	121183639	121186329	NM_001100910.1	FAM72B
10	chr1	121261733	121281854	NM_001271872.3
10	chr1	143362839	143364263	XR_922007.2	LOC105371175
10	chr1	143728466	143736687	NR_004400.1	RNVU1-18
10	chr1	144188649	144190636	XR_922024.2	LOC105371206
10	chr1	144411953	144418962	NR_104076.1	RNVU1-15
10	chr1	144998570	145016960	NM_001271870.3
10	chr1	148899720	148901858	NM_001002810.3	PDE4DIP
10	chr1	149228245	149230031	NR_037182.1	LOC653513
10	chr1	180501602	180522230	NM_032360.4
10	chr1	183180443	183199203	NM_005562.3
10	chr1	193103909	193123287	NM_001243399.1	GLRX2
10	chr1	198442510	198461911	XR_922398.2	LOC105371677
10	chr1	198920000	198937427	NR_040073.1	MIR181A1HG
10	chr1	205745999	205750906	NM_022731.5
10	chr1	206282601	206303410	NM_001170637.3	SRGAP2
10	chr1	212030805	212037502	NM_001199809.1	INTS7
10	chr1	214568342	214582470	XM_017001941.1	PTPN14
10	chr1	221829178	221846465	NR_125989.1	LINC01655
10	chr1	224497737	224504249	NM_001322302.2
10	chr1	227314163	227318959	NM_001366010.2
10	chr1	228101932	228110105	NM_001321284.1	MRPL55
10	chr1	229221282	229239165	XR_001738515.1	LOC102723935
10	chr1	234356440	234374656	NM_001012985.2	COA6
10	chr1	235909079	235920619	XR_001738537.1	LOC105373215
10	chr1	241518044	241532277	NM_000143.3	FH
10	chr1	241637931	241642445	NM_014322.3
10	chr10	47696613	47707037	NR_027634.1	FAM35DP
10	chr10	97683431	97690791	NM_021732.3
10	chr11	93736193	93742312	NM_001286067.2
10	chr11	102305512	102317377	XM_024448467.1	BIRC3
10	chr12	30347	32012	NR_130745.1	LOC100288778
10	chr12	18260894	18268310	NM_001288772.2
10	chr12	65823397	65830188	NM_001300918.1	HMGA2
10	chr12	79685254	79692196	NM_001354732.1	PAWR
10	chr12	95201016	95219931	NM_001352088.1	VEZT
10	chr13	33271261	33285792	NM_001243476.3
10	chr13	40102218	40131918	XR_001749970.1	LOC107984569
10	chr13	51631610	51646208	NM_052950.4
10	chr13	79481518	79493175	NM_001161407.1	NDFIP2
10	chr14	63852951	63870888	NM_015180.5
10	chr15	20775565	20788921	NR_027992.1	NBEAP1
10	chr15	21344761	21358721	XR_002957733.1	LOC112268154
10	chr15	75625133	75648718	NM_001042581.1	SNUPN
10	chr15	101961295	101962448	NR_003659.2	WASH3P
10	chr17	39450729	39464114	NM_004774.4
10	chr18	11850153	11859716	NM_001142339.2	GNAL
10	chr18	31447547	31454815	NM_001944.3
10	chr19	69747	71555	NR_033266.1	WASH5P
10	chr19	57799595	57820388	NM_024762.3	ZNF552
10	chr2	91597765	91600598	XR_001739589.1	LOC101926969
10	chr2	187529378	187554689	NM_001032281.3	TFPI
10	chr2	230776505	230794102	NM_001130849.1	CAB39
10	chr2	237085008	237099105	NM_006710.5
10	chr20	35303033	35311364	NM_001184977.1	UQCC1
10	chr20	35870926	35885680	NM_016436.5
10	chr20	44204483	44211961	NM_016470.8
10	chr21	6318480	6323991	XM_017028222.2	LOC102724843
10	chr21	8197580	8205132	NR_106782.1	MIR6724-1
10	chr22	17627572	17639906	NM_001039366.1	ATP6V1E1
10	chr3	15782105	15798746	NM_001195098.1	ANKRD28
10	chr3	29280569	29291140	NM_001003792.3
10	chr4	41695045	41713161	NM_001112717.4
10	chr4	74445248	74452356	NM_001657.4
10	chr4	86922019	86937368	NM_001166693.2	AFF1
10	chr4	156769785	156782629	NM_016205.3
10	chr5	59759697	59772943	NM_001104631.2
10	chr5	67246475	67269771	NM_005582.3
10	chr5	107667061	107673779	NM_001962.3
10	chr5	134174105	134177855	NM_006930.3	SKP1
10	chr5	151614779	151632894	XR_944417.2	LOC105378231
10	chr5	159205687	159210627	NM_001199380.1	RNF145
10	chr5	163458289	163463357	NM_001142556.2
10	chr5	163502621	163510361	NM_013283.5
10	chr5	181173107	181207632	NM_033342.4
10	chr6	14732452	14744824	XR_001744003.1	LOC107986572
10	chr6	35596169	35604077	NM_001145775.2	FKBP5
10	chr6	35684611	35688868	NM_001145775.2	FKBP5
10	chr6	73695202	73705746	NM_001159587.2	CD109
10	chr6	129489726	129501992	NM_000426.3	LAMA2
10	chr6	143327929	143337782	NM_001286587.1	AIG1
10	chr6	150250583	150272684	XR_943109.2	LOC105378054
10	chr7	26854096	26864586	NM_001303468.1	SKAP2
10	chr7	80134802	80152007	NM_001256414.2
10	chr7	116671529	116688702	NM_000245.4
10	chr8	117999590	118019818	NM_000127.2	EXT1
10	chr8	125218533	125232496	NM_001349485.1	NSMCE2
9	chr1	65417974	65430677	NM_001003679.3	LEPR
9	chr1	120340839	120342570	XR_001737690.1	LOC107985522
9	chr1	145813195	145825195	NM_001303456.1	POLR3C
9	chr1	147166952	147173135	NM_001348451.2
9	chr1	148943082	148955414	NM_001002811.2	PDE4DIP
9	chr1	149175858	149177768	NR_037182.1	LOC653513
9	chr1	173863606	173868067	NR_002578.3	GAS5
9	chr1	202957073	202967334	NM_001290553.1	ADIPOR1
9	chr1	207046646	207053812	NM_001018053.2
9	chr1	207750606	207755352	NM_002389.4	CD46
9	chr1	208202773	208220595	NM_025179.4
9	chr1	209647431	209659987	NM_000228.3
9	chr1	214438441	214478027	NM_005401.5
9	chr1	230066611	230087686	NM_001291866.2
9	chr1	231333691	231341147	NM_001010984.4
9	chr10	21525372	21534946	NM_001195626.3
9	chr11	102109772	102120419	NM_001130145.3
9	chr12	54278357	54286349	NM_002136.4
9	chr12	108690874	108702343	NM_001105237.2	CORO1C
9	chr13	44300381	44314065	XR_001749973.1	LOC107984552
9	chr13	73055546	73065317	NM_001286818.1	KLF5
9	chr16	15143238	15155521	NR_037466.1	MIR3180-4
9	chr16	18788173	18804748	NM_001019.5
9	chr16	29457341	29470344	NM_001017390.2	SULT1A4
9	chr17	19061554	19065272	NR_003271.1	SNORD3B-1
9	chr17	19188962	19197108	NR_006881.1	SNORD3C
9	chr2	36355889	36368860	NM_016441.3
9	chr2	113583546	113585562	NR_024077.2	WASH2P
9	chr20	35739145	35743507	NM_001242599.2
9	chr20	62362224	62388712	NM_001024.4
9	chr21	6110011	6114607	NM_001320643.3
9	chr4	41134990	41160826	NM_001166050.2
9	chr5	171386798	171393156	NM_001037738.3
9	chr6	12310125	12329334	NM_001168319.2
9	chr6	56639083	56660358	NM_001144769.3
9	chr7	27138852	27143587	NM_019102.4
9	chr7	42219744	42237918	NM_000168.6
9	chr8	22980909	23000974	NM_001160036.2
9	chr9	95004517	95019445	NM_001193329.1	C9orf3
8	chr1	61076843	61086033	NM_001134673.4
8	chr1	155930744	155941439	NM_014949.4
8	chr1	212595569	212609639	NM_001030287.3	ATF3
8	chr10	32953505	32959961	NM_002211.4
8	chr11	18307639	18323185	NM_001142307.1	GTF2H1
8	chr12	52279077	52288174	NM_001320198.2
8	chr12	96214277	96237870	NM_005230.4
8	chr15	92882756	92887603	NR_037600.1	LINC01578
8	chr2	234242156	234259146	XR_001739931.1	LOC105373933
8	chr2	241314135	241330146	NM_001008491.2	SEPT2
8	chr20	33663471	33686247	NM_001024675.2
8	chr20	41316368	41341551	NM_001301860.2
8	chr20	49678737	49714314	NM_004776.4
8	chr21	34795337	34815190	NM_001001890.3
8	chr3	160398720	160403907	NM_001002800.3
8	chr7	22854176	22859951	NR_003075.1	SNORD93
8	chr8	100718542	100723310	NM_002568.4
8	chr9	124859263	124872866	NM_007209.4
7	chr1	120724486	120731796	NR_157049.1
7	chr1	149830709	149834417	NM_003548.2	HIST2H4A
7	chr1	150363111	150367194	NM_001297673.1	RPRD2
7	chr1	206873724	206909935	NM_001142473.2
7	chr1	211257633	211261343	NM_001136223.2	RCOR3
7	chr1	226061116	226065183	NM_002107.6
7	chr10	87081763	87096018	NM_001318900.1	GLUD1
7	chr11	114295353	114308836	NM_001372045.1
7	chr11	123059461	123064239	NM_006597.6
7	chr20	23349935	23362884	NM_001317012.2
7	chr21	6368637	6373109	XM_017028222.2	LOC102724843
7	chr5	91378265	91384576	NM_001329670.2
7	chr5	136005954	136031817	NM_000358.3
7	chr6	26155704	26173214	NM_005321.2	HIST1H1E
7	chr7	73003293	73006614	NR_040582.2	STAG3L3
7	chr8	140718850	140728130	NM_001199649.2
7	chr9	121363952	121374239	NM_001270526.2
6	chr1	16643023	16645543	NR_027504.1	MST1P2
6	chr1	201259466	201276232	NM_000299.3	PKP1
6	chr1	214546898	214552586	NM_005401.5
6	chr1	225649067	225654261	NM_001008493.3
6	chr1	235502672	235506097	NM_001277155.3
6	chr16	21517994	21520892	NR_002594.1	SLC7A5P2
6	chr17	8209541	8223764	NM_001256834.3
6	chr21	43585165	43609811	NM_007031.2
6	chr22	40485716	40512311	NM_001282661.3
6	chr3	186782559	186787974	NM_001967.4
6	chr5	154754055	154758877	NM_001367713.1
6	chr6	106510962	106528696	NM_001371242.2
6	chr8	144136866	144149946	NM_001099280.3
ERR_AT1lostSE_final.tsv
# of Patients	Chr	Start	Stop	Refseq ID	Gene Symbol
10	chr1	199064	200374	XR_001737556.1	LOC102723897
10	chr1	120607754	120616218	NR_144516.1	LOC100996724
10	chr1	121183639	121186329	NM_001100910.1	FAM72B
10	chr1	121261733	121281854	NM_001271872.3
10	chr1	143362839	143364263	XR_922007.2	LOC105371175
10	chr1	143728466	143736687	NR_004400.1	RNVU1-18
10	chr1	144188649	144190636	XR_922024.2	LOC105371206
10	chr1	144411953	144418962	NR_104076.1	RNVU1-15
10	chr1	144998570	145016960	NM_001271870.3
10	chr1	149228245	149230031	NR_037182.1	LOC653513
10	chr1	180501602	180522230	NM_032360.4
10	chr1	193103909	193123287	NM_001243399.1	GLRX2
10	chr1	198442510	198461911	XR_922398.2	LOC105371677
10	chr1	205745999	205750906	NM_022731.5
10	chr1	206201712	206206010	NM_001123168.2	FAM72A
10	chr1	206282601	206303410	NM_001170637.3	SRGAP2
10	chr1	212030805	212037502	NM_001199809.1	INTS7
10	chr1	214568342	214582470	XM_017001941.1	PTPN14
10	chr1	221829178	221846465	NR_125989.1	LINC01655
10	chr1	224497737	224504249	NM_001322302.2
10	chr1	227314163	227318959	NM_001366010.2
10	chr1	228101932	228110105	NM_001321284.1	MRPL55
10	chr1	229221282	229239165	XR_001738515.1	LOC102723935
10	chr1	234356440	234374656	NM_001012985.2	COA6
10	chr1	235909079	235920619	XR_001738537.1	LOC105373215
10	chr1	241518044	241532277	NM_000143.3	FH
10	chr1	241637931	241642445	NM_014322.3
10	chr10	47696613	47707037	NR_027634.1	FAM35DP
10	chr12	30347	32012	NR_130745.1	LOC100288778
10	chr13	79481518	79493175	NM_001161407.1	NDFIP2
10	chr15	20775565	20788921	NR_027992.1	NBEAP1
10	chr15	21344761	21358721	XR_002957733.1	LOC112268154
10	chr15	75625133	75648718	NM_001042581.1	SNUPN
10	chr19	45439490	45479089	NM_001114171.2
10	chr20	35303033	35311364	NM_001184977.1	UQCC1
10	chr21	8197580	8205132	NR_106782.1	MIR6724-1
10	chr3	29280569	29291140	NM_001003792.3
10	chr3	189292733	189316886	NM_198485.4
10	chr4	41695045	41713161	NM_001112717.4
10	chr4	86922019	86937368	NM_001166693.2	AFF1
10	chr5	40832793	40842159	NM_000997.5
10	chr5	134174105	134177855	NM_006930.3	SKP1
10	chr5	151614779	151632894	XR_944417.2	LOC105378231
10	chr5	159205687	159210627	NM_001199380.1	RNF145
10	chr5	163458289	163463357	NM_001142556.2
10	chr5	163502621	163510361	NM_013283.5
10	chr5	181173107	181207632	NM_033342.4
10	chr6	35596169	35604077	NM_001145775.2	FKBP5
10	chr6	35684611	35688868	NM_001145775.2	FKBP5
10	chr6	129489726	129501992	NM_000426.3	LAMA2
10	chr7	80134802	80152007	NM_001256414.2
10	chr8	125218533	125232496	NM_001349485.1	NSMCE2
9	chr1	65417974	65430677	NM_001003679.3	LEPR
9	chr1	120340839	120342570	XR_001737690.1	LOC107985522
9	chr1	145813195	145825195	NM_001303456.1	POLR3C
9	chr1	147166952	147173135	NM_001348451.2
9	chr1	148943082	148955414	NM_001002811.2	PDE4DIP
9	chr1	173863606	173868067	NR_002578.3	GAS5
9	chr1	202957073	202967334	NM_001290553.1	ADIPOR1
9	chr1	207046646	207053812	NM_001018053.2
9	chr1	207750606	207755352	NM_002389.4	CD46
9	chr1	208202773	208220595	NM_025179.4
9	chr1	230066611	230087686	NM_001291866.2
9	chr1	231333691	231341147	NM_001010984.4
9	chr11	12674444	12695246	NM_021961.6
9	chr11	102109772	102120419	NM_001130145.3
9	chr16	15143238	15155521	NR_037466.1	MIR3180-4
9	chr2	36355889	36368860	NM_016441.3
9	chr2	84946515	84973398	NM_020122.5
9	chr20	62362224	62388712	NM_001024.4
9	chr5	171386798	171393156	NM_001037738.3
9	chr7	27138852	27143587	NM_019102.4
9	chr7	42219744	42237918	NM_000168.6
9	chr8	22980909	23000974	NM_001160036.2
8	chr1	61076843	61086033	NM_001134673.4
8	chr1	155930744	155941439	NM_014949.4
8	chr1	212595569	212609639	NM_001030287.3	ATF3
8	chr12	96214277	96237870	NM_005230.4
8	chr15	92882756	92887603	NR_037600.1	LINC01578
8	chr2	241314135	241330146	NM_001008491.2	SEPT2
8	chr20	33663471	33686247	NM_001024675.2
8	chr20	41316368	41341551	NM_001301860.2
8	chr20	49678737	49714314	NM_004776.4
8	chr5	2745869	2759716	NM_001134222.2
8	chr7	22854176	22859951	NR_003075.1	SNORD93
8	chr8	100718542	100723310	NM_002568.4
7	chr1	149830709	149834417	NM_003548.2	HIST2H4A
7	chr1	150363111	150367194	NM_001297673.1	RPRD2
7	chr1	206873724	206909935	NM_001142473.2
7	chr1	211257633	211261343	NM_001136223.2	RCOR3
7	chr1	226061116	226065183	NM_002107.6
7	chr11	114153279	114180980	NM_001018011.2	ZBTB16
7	chr11	114295353	114308836	NM_001372045.1
7	chr11	123059461	123064239	NM_006597.6
7	chr19	1847637	1885067	NM_001130111.2
7	chr8	140718850	140728130	NM_001199649.2
6	chr1	201259466	201276232	NM_000299.3	PKP1
6	chr1	214546898	214552586	NM_005401.5
6	chr1	225649067	225654261	NM_001008493.3
6	chr1	235502672	235506097	NM_001277155.3
6	chr17	8209541	8223764	NM_001256834.3
6	chr2	238284964	238291100	NM_022817.3
6	chr20	31547011	31574168	NM_030789.3	HM13
6	chr22	40485716	40512311	NM_001282661.3
6	chr5	154754055	154758877	NM_001367713.1
6	chr8	144136866	144149946	NM_001099280.3
ERR_DCISlostSE_final.tsv
# of Patients	Chr	Start	Stop	Refseq ID	Gene Symbol
10	chr1	121261733	121281854	NM_001271872.3
10	chr1	143362839	143364263	XR_922007.2	LOC105371175
10	chr1	144188649	144190636	XR_922024.2	LOC105371206
10	chr1	144998570	145016960	NM_001271870.3
10	chr1	193103909	193123287	NM_001243399.1	GLRX2
10	chr1	200654831	200675597	NM_001031725.6
10	chr1	206282601	206303410	NM_001170637.3	SRGAP2
10	chr1	221829178	221846465	NR_125989.1	LINC01655
10	chr1	224497737	224504249	NM_001322302.2
10	chr1	227314163	227318959	NM_001366010.2
10	chr1	228101932	228110105	NM_001321284.1	MRPL55
10	chr1	229221282	229239165	XR_001738515.1	LOC102723935
10	chr1	235909079	235920619	XR_001738537.1	LOC105373215
10	chr1	241518044	241532277	NM_000143.3	FH
10	chr1	241637931	241642445	NM_014322.3
10	chr10	47696613	47707037	NR_027634.1	FAM35DP
10	chr10	97683431	97690791	NM_021732.3
10	chr11	93736193	93742312	NM_001286067.2
10	chr12	65823397	65830188	NM_001300918.1	HMGA2
10	chr12	79685254	79692196	NM_001354732.1	PAWR
10	chr13	40102218	40131918	XR_001749970.1	LOC107984569
10	chr13	79481518	79493175	NM_001161407.1	NDFIP2
10	chr15	75625133	75648718	NM_001042581.1	SNUPN
10	chr17	39450729	39464114	NM_004774.4
10	chr18	31447547	31454815	NM_001944.3
10	chr19	57799595	57820388	NM_024762.3	ZNF552
10	chr2	91597765	91600598	XR_001739589.1	LOC101926969
10	chr2	142868280	142879840	NM_001032998.2
10	chr20	44204483	44211961	NM_016470.8
10	chr4	41695045	41713161	NM_001112717.4
10	chr4	86922019	86937368	NM_001166693.2	AFF1
10	chr5	40832793	40842159	NM_000997.5
10	chr5	134174105	134177855	NM_006930.3	SKP1
10	chr5	151614779	151632894	XR_944417.2	LOC105378231
10	chr5	163502621	163510361	NM_013283.5
10	chr5	181173107	181207632	NM_033342.4
10	chr6	14732452	14744824	XR_001744003.1	LOC107986572
10	chr6	35596169	35604077	NM_001145775.2	FKBP5
10	chr6	35684611	35688868	NM_001145775.2	FKBP5
10	chr6	73695202	73705746	NM_001159587.2	CD109
10	chr6	129489726	129501992	NM_000426.3	LAMA2
10	chr6	143327929	143337782	NM_001286587.1	AIG1
10	chr7	26854096	26864586	NM_001303468.1	SKAP2
10	chr7	80134802	80152007	NM_001256414.2
9	chr1	120340839	120342570	XR_001737690.1	LOC107985522
9	chr1	147166952	147173135	NM_001348451.2
9	chr1	173863606	173868067	NR_002578.3	GAS5
9	chr1	202957073	202967334	NM_001290553.1	ADIPOR1
9	chr1	207046646	207053812	NM_001018053.2
9	chr1	207750606	207755352	NM_002389.4	CD46
9	chr1	231333691	231341147	NM_001010984.4
9	chr10	21525372	21534946	NM_001195626.3
9	chr11	102109772	102120419	NM_001130145.3
9	chr13	73055546	73065317	NM_001286818.1	KLF5
9	chr13	109243538	109271846	NM_001198950.3
9	chr16	15143238	15155521	NR_037466.1	MIR3180-4
9	chr16	18788173	18804748	NM_001019.5
9	chr16	29457341	29470344	NM_001017390.2	SULT1A4
9	chr20	35739145	35743507	NM_001242599.2
9	chr20	62362224	62388712	NM_001024.4
9	chr7	27138852	27143587	NM_019102.4
9	chr7	42219744	42237918	NM_000168.6
9	chr9	95004517	95019445	NM_001193329.1	C9orf3
8	chr10	32953505	32959961	NM_002211.4
8	chr12	96214277	96237870	NM_005230.4
8	chr15	92882756	92887603	NR_037600.1	LINC01578
8	chr2	241314135	241330146	NM_001008491.2	SEPT2
8	chr20	33663471	33686247	NM_001024675.2
8	chr20	41316368	41341551	NM_001301860.2
8	chr21	34795337	34815190	NM_001001890.3
8	chr7	22854176	22859951	NR_003075.1	SNORD93
8	chr8	100718542	100723310	NM_002568.4
7	chr1	150363111	150367194	NM_001297673.1	RPRD2
7	chr1	211257633	211261343	NM_001136223.2	RCOR3
7	chr1	226061116	226065183	NM_002107.6
7	chr11	123059461	123064239	NM_006597.6
7	chr20	23349935	23362884	NM_001317012.2
7	chr8	140718850	140728130	NM_001199649.2
6	chr1	214546898	214552586	NM_005401.5
6	chr1	235502672	235506097	NM_001277155.3
6	chr15	92900361	92917976	NM_001042572.3
6	chr16	21517994	21520892	NR_002594.1	SLC7A5P2
6	chr17	8209541	8223764	NM_001256834.3
6	chr8	144136866	144149946	NM_001099280.3

## Sheet: PRJEB22757ER+ Patients
AT1_acq_ERR.tsv
# of Patients	Chr	Start	Stop	Refseq ID	Gene Symbol
13	chr1	8061658	8098833	XR_001737893.1	LOC107984915
8	chr1	26692405	26702597	NR_135804.1	LOC101928728
6	chr1	8174215	8211962	NR_125998.1	LINC01714
5	chr1	150603962	150614433	XR_001738230.2	LOC107985203
2	chr1	20483328	20508072	NM_018584.6	CAMK2N1
1	chr19	36128149	36141150	XR_935954.2	LOC105372385
1	chr12	12871729	12894520	XR_002957402.1	LOC112267864
1	chr10	5545550	5567231	XR_001747343.1	LOC105376380
1	chr10	73909400	73932363	XM_011539866.2	PLAU
1	chr1	32953803	32993357	XM_006710356.2	RNF19B
CA1_acq_ERR.tsv
# of Patients	Chr	Start	Stop	Refseq ID	Gene Symbol
14	chr1	33334563	33350843	NM_001330488.1	PHC2
6	chr10	71765061	71774852	NM_022124.6	CDH23
4	chr17	82205898	82231794	XM_017024479.1	CCDC57
4	chr16	70684212	70716785	XM_011523450.2	MTSS1L
3	chr1	94619603	94655277	XR_001738161.1	LOC105378861
3	chr12	113220597	113247001	XM_011537863.2	IQCD
3	chr19	13149500	13168402	NM_001271611.2	STX10
1	chr20	49767290	49776412	XR_936825.2	LOC105372652
1	chr17	40900826	40922405	XR_934754.2	LOC105371777
1	chr17	42998394	43011760	NM_001349921.2
DCIS_acq_ERR.tsv
# of Patients	Chr	Start	Stop	Refseq ID	Gene Symbol
34	chr1	16139842	16189664	NM_004431.5	EphA2
12	chr1	32741489	32769771	NM_020888.3	PEX14
8	chr1	10494514	10529805	XM_011541580.1
8	chr1	8700708	8733448	NM_012102.4	ARG
6	chr1	16612050	16624526	NM_017940.6	NBPF
6	chr1	18922549	18957473	NM_001136265.2	LOC105376859
4	chr1	23554251	23595649	XR_947065.3	LOC105371473
2	chr1	161428374	161455591	XR_922214.2	ETV6
2	chr12	11648421	11668741	XM_011520607.2	POLR3GL
2	chr1	145978108	146010443	XM_005277431.4
AT1 lost
# of Patients	Chr	Start	Stop	Refseq ID	Gene Symbol
26	chr1	15833039	15850691	NR_024279.1	FLJ37453
45	chr1	199064	200374	XR_001737582.2	LOC100996442
48	chr1	156499797	156511170	XM_006711333.2	MEF2D
49	chr1	16896717	16925722	XM_006711058.3	CROCC
49	chr1	155000306	155018202	XM_006711359.2	ZBTB7B
51	chr1	226108846	226125007	NR_146920.1	LINC01703
51	chr12	121798545	121805644	NR_152740.1	LINC01089
51	chr17	82095212	82110979	NM_004104.5
52	chr1	46301159	46308759	NM_006369.4	LRRC41
52	chr1	61076843	61086033	NM_001145511.2
52	chr1	65417974	65430677	NM_001003680.3	LEPR
52	chr1	120340839	120342570	XR_001737690.1	LOC107985522
52	chr1	120607754	120616218	NR_144517.1	LOC100996724
52	chr1	121183639	121186329	NM_001320149.1	FAM72B
52	chr1	121261733	121281854	NM_001329984.2
52	chr1	143362839	143364263	XR_922007.2	LOC105371175
52	chr1	143728466	143736687	NR_004400.1	RNVU1-18
52	chr1	144188649	144190636	XR_922024.2	LOC105371206
52	chr1	144411953	144418962	XR_922012.2	LOC105373467
52	chr1	144998570	145016960	NM_001330684.1	SRGAP2B
52	chr1	145813195	145825195	NM_014455.4
52	chr1	147166952	147173135	XR_001737291.2	PRKAB2
52	chr1	148678056	148680224	XM_024452035.1	LOC100996763
52	chr1	148943082	148955414	XM_024451068.1	PDE4DIP
52	chr1	149228245	149230031	NR_037182.1	LOC653513
52	chr1	149830709	149834417	NM_003548.2	HIST2H4A
52	chr1	149839345	149841331	NM_021059.2	HIST2H3C
52	chr1	149849576	149852442	NR_036461.1	HIST2H2BC
52	chr1	149852655	149854553	NM_001005464.2	HIST2H3A
52	chr1	150363111	150367194	NM_001297674.1	RPRD2
52	chr1	155560840	155564614	XM_017001785.1	ASH1L
52	chr1	155930744	155941439	NM_014949.4
52	chr1	156747428	156752933	NM_001319187.1	HDGF
52	chr1	173863606	173868067	NR_037605.1	GAS5-AS1
52	chr1	174990598	175001675	XM_005245681.2	RABGAP1L
52	chr1	179876502	179883722	NM_001349937.2
52	chr1	180501602	180522230	XR_001737484.2	ACBD6
52	chr1	181088750	181119895	NM_016545.5
52	chr1	193103909	193123287	NM_016066.4	GLRX2
52	chr1	198442510	198461911	XR_922398.2	LOC105371677
52	chr1	201259466	201276232	NM_000299.3	PKP1
52	chr1	201289894	201312294	NM_000299.3	PKP1
52	chr1	201460601	201469229	NM_012396.5
52	chr1	202957073	202967334	NM_001290629.1	ADIPOR1
52	chr1	204494104	204517246	XR_241085.2	PIK3C2B
52	chr1	205745999	205750906	NM_022731.5
52	chr1	206201712	206206010	NM_001123168.2	FAM72A
52	chr1	206282601	206303410	XM_005277510.3	SRGAP2
52	chr1	206873724	206909935	XR_922483.2	LOC105372879
52	chr1	207046646	207053812	NM_018566.3	YOD1
52	chr1	207750606	207755352	NM_002389.4	CD46
52	chr1	208202773	208220595	NM_025179.4
52	chr1	211257633	211261343	XR_922552.2	LOC105372902
52	chr1	212030805	212037502	XM_011509396.2	INTS7
52	chr1	212595569	212609639	NM_001030287.3	ATF3
52	chr1	214546898	214552586	NM_005401.5
52	chr1	214568342	214582470	XM_024448759.1	PTPN14
52	chr1	221829178	221846465	NR_125989.1	LINC01655
52	chr1	224429544	224435682	NM_025160.6	WDR26
52	chr1	224497737	224504249	NR_136289.1	CNIH3
52	chr1	225649067	225654261	NM_018212.6
52	chr1	226061116	226065183	NM_002107.6
52	chr1	227314163	227318959	NM_001366011.1
52	chr1	228081393	228087646	NM_001024226.1	ARF1
52	chr1	228101932	228110105	NM_024319.4
52	chr1	229221282	229239165	XR_002958475.1	LOC105373158
52	chr1	230066611	230087686	XM_017000965.1	GALNT2
52	chr1	231333691	231341147	NM_175876.5
52	chr1	234356440	234374656	NR_125962.1	LOC101927765
52	chr1	234499148	234534792	NR_038426.1	LINC01354
52	chr1	234980287	235012509	XR_001738535.2	LOC107985366
52	chr1	235324737	235331353	XM_006711781.3	ARID4B
52	chr1	235502672	235506097	XM_006711749.3	B3GALNT2
52	chr1	235909079	235920619	XR_001738539.1	LOC105373215
52	chr1	241518044	241532277	NM_000143.3	FH
52	chr1	241637931	241642445	NM_014322.3
52	chr1	243252207	243256951	XM_017002949.2	CEP170
52	chr1	244436122	244452732	NM_001365073.1
52	chr1	244833322	244837592	NM_001312871.1	COX20
52	chr1	244860617	244865283	NM_031844.3
52	chr1	244968993	244972398	NR_111907.1	LOC101928068
52	chr10	47696613	47707037	XM_006717951.3	ANXA8
52	chr10	69316491	69339663	XM_024447969.1	HK1
52	chr10	77847006	77875148	XM_011540347.2	DLG5
52	chr10	93463951	93482472	NM_013451.4
52	chr10	119651517	119687522	NM_004281.3	BAG3
52	chr11	12674444	12695246	NM_021961.6
52	chr11	102109772	102120419	XM_005271380.3	YAP1
52	chr11	114153279	114180980	XM_024448681.1	ZBTB16
52	chr11	114295353	114308836	NM_001372047.1
52	chr11	123059461	123064239	NM_153201.4
52	chr12	30347	32012	NR_130745.1	LOC100288778
52	chr12	52230775	52244794	NM_005556.4
52	chr12	96214277	96237870	NM_005230.4
52	chr13	79481518	79493175	XM_006719840.3	NDFIP2
52	chr14	34538498	34547724	NM_001318916.1	EAPP
52	chr14	102524896	102553565	XR_944239.2	LOC105370680
52	chr15	20775565	20788921	NR_027992.1	NBEAP1
52	chr15	21344761	21358721	XR_002957733.1	LOC112268154
52	chr15	75625133	75648718	NM_001042581.1	SNUPN
52	chr15	92882756	92887603	NR_037601.1	LINC01578
52	chr15	96330734	96341294	NM_001145155.2
52	chr16	4613620	4626137	NM_145253.3
52	chr16	15143238	15155521	XM_024450194.1	PDXDC1
52	chr16	87852869	87869410	XM_006721286.3	SLC7A5
52	chr17	8209541	8223764	NM_001313951.1	AURKB
52	chr19	1847637	1885067	NM_020695.4
52	chr19	45439490	45479089	NM_001369414.1
52	chr2	28376919	28396260	XR_939876.2	LOC105374383
52	chr2	36355889	36368860	NM_016441.3
52	chr2	70085478	70089494	NR_033872.1	PCBP1-AS1
52	chr2	84946515	84973398	XR_002959407.1	LOC105374838
52	chr2	177261683	177275994	NM_001145413.3	NFE2L2
52	chr2	238284964	238291100	XM_006712824.4	PER2
52	chr2	241314135	241330146	NM_001320965.2
52	chr20	19974078	19978683	XM_005260731.2	RIN2
52	chr20	31547011	31574168	NM_178581.2	HM13
52	chr20	33663471	33686247	XR_002958502.1	NECAB3
52	chr20	35303033	35311364	NM_001184977.1	UQCC1
52	chr20	41316368	41341551	XM_024451861.1	ZHX3
52	chr20	47304943	47336670	NM_001281779.3
52	chr20	49678737	49714314	NM_004776.4
52	chr20	50143808	50166792	NM_199203.2	TMEM189-UBE2V1
52	chr20	50187198	50194792	NR_125739.1	CEBPB-AS1
52	chr20	53611260	53624287	NR_134576.1	LOC105372672
52	chr20	62362224	62388712	XM_011528818.2	LAMA5
52	chr21	8197580	8205132	NR_106782.1	MIR6724-1
52	chr21	43502515	43520994	XM_017028269.1	HSF2BP
52	chr22	37896259	37908006	XM_017029026.1	MICALL1
52	chr22	40485716	40512311	NM_001282661.3
52	chr22	46071677	46085836	NR_110479.1	MIRLET7BHG
52	chr3	29280569	29291140	NR_109804.1	RBMS3-AS3
52	chr3	129180698	129196652	NM_003418.5
52	chr3	152258000	152272083	XM_005247475.3	MBNL1
52	chr3	189292733	189316886	XM_017006261.2	TPRG1
52	chr4	41695045	41713161	NM_001289124.2
52	chr4	86922019	86937368	NR_038841.1	AFF1-AS1
52	chr5	2745869	2759716	XR_001742016.1	IRX2
52	chr5	40832793	40842159	NR_159993.1
52	chr5	134174105	134177855	NM_170679.3
52	chr5	151614779	151632894	XR_944417.2	LOC105378231
52	chr5	154754055	154758877	NM_001367715.1
52	chr5	159205687	159210627	NM_001199382.1	RNF145
52	chr5	163458289	163463357	NR_138426.2
52	chr5	163502621	163510361	NM_182796.2	MAT2B
52	chr5	171386798	171393156	NM_001355006.1	NPM1
52	chr5	172853577	172871600	NM_001031711.3
52	chr5	176534958	176544136	XM_011534467.2	RNF44
52	chr5	179619525	179624701	NM_001364241.2
52	chr5	181173107	181207632	NR_108031.1	LINC01962
52	chr5	181240363	181244690	NM_006098.5
52	chr6	10408549	10415039	NM_001042425.2
52	chr6	35596169	35604077	NM_004117.3	FKBP5
52	chr6	35684611	35688868	NM_004117.3	FKBP5
52	chr6	129489726	129501992	NM_001079823.2	LAMA2
52	chr7	22854176	22859951	NR_146320.1	SNHG26
52	chr7	27138852	27143587	XM_011515343.3	HOXA3
52	chr7	42219744	42237918	NM_000168.6
52	chr7	47580991	47604710	NM_022748.12
52	chr7	80134802	80152007	NM_002069.6
52	chr8	22980909	23000974	XM_017014154.1	LOC107984124
52	chr8	66521193	66535623	NM_152765.4
52	chr8	100718542	100723310	XM_005250861.3	PABPC1
52	chr8	100945941	100953957	NM_145690.3
52	chr8	125218533	125232496	XM_024447130.1	NSMCE2
52	chr8	129972081	129996688	NM_001353307.2
52	chr8	140718850	140728130	NM_001352705.2
52	chr8	142669225	142681399	XM_011517354.2	JRK
52	chr8	143934879	143957781	NM_000445.5
52	chr8	144136866	144149946	XR_001745537.1	HGH1
DCIS lost
# of Patients	Chr	Start	Stop	Refseq ID	Gene Symbol
28	chr1	155000306	155018202	XM_006711359.2	ZBTB7B
49	chr1	46301159	46308759	NM_006369.4	LRRC41
49	chr1	204494104	204517246	XR_241085.2	PIK3C2B
50	chr1	120340839	120342570	XR_001737690.1	LOC107985522
50	chr1	121261733	121281854	NM_001329984.2
50	chr10	21525372	21534946	XM_017016226.2	SKIDA1
50	chr12	121798545	121805644	NR_152740.1	LINC01089
51	chr1	144998570	145016960	NM_001330684.1	SRGAP2B
51	chr1	150363111	150367194	NM_001297674.1	RPRD2
51	chr1	229221282	229239165	XR_002958475.1	LOC105373158
51	chr1	235909079	235920619	XR_001738539.1	LOC105373215
51	chr10	104320623	104339728	NM_033397.3	ITPRIP
51	chr11	61965124	61974699	NM_001139443.2
51	chr20	50187198	50194792	NR_125739.1	CEBPB-AS1
52	chr1	143362839	143364263	XR_922007.2	LOC105371175
52	chr1	144188649	144190636	XR_922024.2	LOC105371206
52	chr1	147166952	147173135	XR_001737291.2	PRKAB2
52	chr1	149849576	149852442	NR_036461.1	HIST2H2BC
52	chr1	149852655	149854553	NM_001005464.2	HIST2H3A
52	chr1	155560840	155564614	XM_017001785.1	ASH1L
52	chr1	173863606	173868067	NR_037605.1	GAS5-AS1
52	chr1	174990598	175001675	XM_005245681.2	RABGAP1L
52	chr1	179876502	179883722	NM_001349937.2
52	chr1	193103909	193123287	NM_016066.4	GLRX2
52	chr1	200654831	200675597	NM_001349802.3
52	chr1	202957073	202967334	NM_001290629.1	ADIPOR1
52	chr1	206282601	206303410	XM_005277510.3	SRGAP2
52	chr1	207046646	207053812	NM_018566.3	YOD1
52	chr1	207750606	207755352	NM_002389.4	CD46
52	chr1	211257633	211261343	XR_922552.2	LOC105372902
52	chr1	214546898	214552586	NM_005401.5
52	chr1	221829178	221846465	NR_125989.1	LINC01655
52	chr1	224429544	224435682	NM_025160.6	WDR26
52	chr1	224497737	224504249	NR_136289.1	CNIH3
52	chr1	226061116	226065183	NM_002107.6
52	chr1	227314163	227318959	NM_001366011.1
52	chr1	228081393	228087646	NM_001024226.1	ARF1
52	chr1	228101932	228110105	NM_024319.4
52	chr1	231333691	231341147	NM_175876.5
52	chr1	235324737	235331353	XM_006711781.3	ARID4B
52	chr1	235502672	235506097	XM_006711749.3	B3GALNT2
52	chr1	241518044	241532277	NM_000143.3	FH
52	chr1	241637931	241642445	NM_014322.3
52	chr1	244833322	244837592	NM_001312871.1	COX20
52	chr10	32953505	32959961	NM_002211.4
52	chr10	47696613	47707037	XM_006717951.3	ANXA8
52	chr10	97683431	97690791	XM_017016494.1	AVPI1
52	chr11	10293389	10306210	NM_030962.3	SBF2
52	chr11	93736193	93742312	NR_146091.1	TAF1D
52	chr11	102109772	102120419	XM_005271380.3	YAP1
52	chr11	123059461	123064239	NM_153201.4
52	chr12	52230775	52244794	NM_005556.4
52	chr12	65823397	65830188	NR_026825.2	RPSAP52
52	chr12	79685254	79692196	NM_001354732.1	PAWR
52	chr12	96214277	96237870	NM_005230.4
52	chr13	40102218	40131918	XR_001749970.1	LOC107984569
52	chr13	73055546	73065317	NM_001286818.1	KLF5
52	chr13	79481518	79493175	XM_006719840.3	NDFIP2
52	chr13	109243538	109271846	XM_011521062.1	MYO16
52	chr14	102524896	102553565	XR_944239.2	LOC105370680
52	chr15	75625133	75648718	NM_001042581.1	SNUPN
52	chr15	92882756	92887603	NR_037601.1	LINC01578
52	chr15	92900361	92917976	NM_001042572.3
52	chr15	96330734	96341294	NM_001145155.2
52	chr16	4613620	4626137	NM_145253.3
52	chr16	15143238	15155521	XM_024450194.1	PDXDC1
52	chr16	18788173	18804748	NM_001019.5
52	chr16	21517994	21520892	NR_002594.1	SLC7A5P2
52	chr16	27313929	27328031	XM_011545831.1	IL4R
52	chr16	29457341	29470344	NM_024044.4
52	chr16	30053099	30076956	NM_001365305.1
52	chr17	8209541	8223764	NM_001313951.1	AURKB
52	chr17	39450729	39464114	XM_005257465.3	MED1
52	chr18	31447547	31454815	NM_001944.3
52	chr19	57799595	57820388	XM_005259267.4	ZNF552
52	chr2	91597765	91600598	XR_427062.3	LOC101926969
52	chr2	142868280	142879840	XR_923389.2	LOC105373652
52	chr2	177261683	177275994	NM_001145413.3	NFE2L2
52	chr2	241314135	241330146	NM_001320965.2
52	chr20	17964520	17972374	NM_014426.4
52	chr20	19974078	19978683	XM_005260731.2	RIN2
52	chr20	23136253	23162850	XR_937371.2	LOC100505664
52	chr20	23349935	23362884	XR_937384.1	LOC105372572
52	chr20	33663471	33686247	XR_002958502.1	NECAB3
52	chr20	35739145	35743507	NM_001242600.2
52	chr20	41316368	41341551	XM_024451861.1	ZHX3
52	chr20	44204483	44211961	NM_016470.8
52	chr20	53611260	53624287	NR_134576.1	LOC105372672
52	chr20	62362224	62388712	XM_011528818.2	LAMA5
52	chr21	34795337	34815190	XM_017028487.1	RUNX1
52	chr21	34882304	34890180	XM_017028487.1	RUNX1
52	chr22	46071677	46085836	NR_110479.1	MIRLET7BHG
52	chr4	41695045	41713161	NM_001289124.2
52	chr4	86922019	86937368	NR_038841.1	AFF1-AS1
52	chr5	40832793	40842159	NR_159993.1
52	chr5	134174105	134177855	NM_170679.3
52	chr5	151614779	151632894	XR_944417.2	LOC105378231
52	chr5	163502621	163510361	NM_182796.2	MAT2B
52	chr5	176534958	176544136	XM_011534467.2	RNF44
52	chr5	181173107	181207632	NR_108031.1	LINC01962
52	chr5	181240363	181244690	NM_006098.5
52	chr6	10408549	10415039	NM_001042425.2
52	chr6	14732452	14744824	XR_001744003.1	LOC107986572
52	chr6	35596169	35604077	NM_004117.3	FKBP5
52	chr6	35684611	35688868	NM_004117.3	FKBP5
52	chr6	73695202	73705746	NR_110889.1	LOC101928489
52	chr6	129489726	129501992	NM_001079823.2	LAMA2
52	chr6	143327929	143337782	NM_001286587.1	AIG1
52	chr7	22854176	22859951	NR_146320.1	SNHG26
52	chr7	26854096	26864586	XM_017012771.2	SKAP2
52	chr7	27138852	27143587	XM_011515343.3	HOXA3
52	chr7	42219744	42237918	NM_000168.6
52	chr7	80134802	80152007	NM_002069.6
52	chr8	100718542	100723310	XM_005250861.3	PABPC1
52	chr8	100945941	100953957	NM_145690.3
52	chr8	129972081	129996688	NM_001353307.2
52	chr8	140718850	140728130	NM_001352705.2
52	chr8	142669225	142681399	XM_011517354.2	JRK
52	chr8	144136866	144149946	XR_001745537.1	HGH1
52	chr9	95004517	95019445	XM_011519121.3	C9orf3
CA1 lost
# of Patients	Chr	Start	Stop	Refseq ID	Gene Symbol
31	chr1	16896717	16925722	XM_006711058.3	CROCC
45	chr1	199064	200374	XR_001737582.2	LOC100996442
46	chr1	16643023	16645543	NR_027504.1	MST1P2
49	chr1	155000306	155018202	XM_006711359.2	ZBTB7B
49	chr1	156499797	156511170	XM_006711333.2	MEF2D
50	chr1	50959492	50978492	NM_007051.3
51	chr1	61076843	61086033	NM_001145511.2
51	chr1	120912418	120915533	NR_024584.2	LINC00623
51	chr1	226108846	226125007	NR_146920.1	LINC01703
51	chr11	118911040	118925860	XM_005271511.2	BCL9L
51	chr12	12716372	12726799	XM_011520623.3	GPR19
51	chr17	82095212	82110979	NM_004104.5
52	chr1	46301159	46308759	NM_006369.4	LRRC41
52	chr1	65417974	65430677	NM_001003680.3	LEPR
52	chr1	120340839	120342570	XR_001737690.1	LOC107985522
52	chr1	120607754	120616218	NR_144517.1	LOC100996724
52	chr1	120724486	120731796	NR_157049.1
52	chr1	121183639	121186329	NM_001320149.1	FAM72B
52	chr1	121261733	121281854	NM_001329984.2
52	chr1	143362839	143364263	XR_922007.2	LOC105371175
52	chr1	143728466	143736687	NR_004400.1	RNVU1-18
52	chr1	144188649	144190636	XR_922024.2	LOC105371206
52	chr1	144411953	144418962	XR_922012.2	LOC105373467
52	chr1	144998570	145016960	NM_001330684.1	SRGAP2B
52	chr1	145813195	145825195	NM_014455.4
52	chr1	147166952	147173135	XR_001737291.2	PRKAB2
52	chr1	148678056	148680224	XM_024452035.1	LOC100996763
52	chr1	148899720	148901858	NM_022359.6	PDE4DIP
52	chr1	148943082	148955414	XM_024451068.1	PDE4DIP
52	chr1	149175858	149177768	NR_037182.1	LOC653513
52	chr1	149228245	149230031	NR_037182.1	LOC653513
52	chr1	149830709	149834417	NM_003548.2	HIST2H4A
52	chr1	149839345	149841331	NM_021059.2	HIST2H3C
52	chr1	150363111	150367194	NM_001297674.1	RPRD2
52	chr1	153561787	153568686	NM_001366406.1
52	chr1	155560840	155564614	XM_017001785.1	ASH1L
52	chr1	155930744	155941439	NM_014949.4
52	chr1	173863606	173868067	NR_037605.1	GAS5-AS1
52	chr1	174990598	175001675	XM_005245681.2	RABGAP1L
52	chr1	179876502	179883722	NM_001349937.2
52	chr1	180501602	180522230	XR_001737484.2	ACBD6
52	chr1	181088750	181119895	NM_016545.5
52	chr1	183180443	183199203	NM_018891.3
52	chr1	193103909	193123287	NM_016066.4	GLRX2
52	chr1	198442510	198461911	XR_922398.2	LOC105371677
52	chr1	198920000	198937427	NR_040073.1	MIR181A1HG
52	chr1	201259466	201276232	NM_000299.3	PKP1
52	chr1	201460601	201469229	NM_012396.5
52	chr1	202957073	202967334	NM_001290629.1	ADIPOR1
52	chr1	204406278	204423119	XM_005245551.5	PPP1R15B
52	chr1	204494104	204517246	XR_241085.2	PIK3C2B
52	chr1	205745999	205750906	NM_022731.5
52	chr1	206282601	206303410	XM_005277510.3	SRGAP2
52	chr1	206873724	206909935	XR_922483.2	LOC105372879
52	chr1	207046646	207053812	NM_018566.3	YOD1
52	chr1	207750606	207755352	NM_002389.4	CD46
52	chr1	208202773	208220595	NM_025179.4
52	chr1	209647431	209659987	XM_017001272.2	LAMB3
52	chr1	211257633	211261343	XR_922552.2	LOC105372902
52	chr1	212030805	212037502	XM_011509396.2	INTS7
52	chr1	212595569	212609639	NM_001030287.3	ATF3
52	chr1	214438441	214478027	NM_005401.5
52	chr1	214546898	214552586	NM_005401.5
52	chr1	214568342	214582470	XM_024448759.1	PTPN14
52	chr1	221829178	221846465	NR_125989.1	LINC01655
52	chr1	224429544	224435682	NM_025160.6	WDR26
52	chr1	224497737	224504249	NR_136289.1	CNIH3
52	chr1	225649067	225654261	NM_018212.6
52	chr1	226061116	226065183	NM_002107.6
52	chr1	227314163	227318959	NM_001366011.1
52	chr1	228081393	228087646	NM_001024226.1	ARF1
52	chr1	228101932	228110105	NM_024319.4
52	chr1	229221282	229239165	XR_002958475.1	LOC105373158
52	chr1	230066611	230087686	XM_017000965.1	GALNT2
52	chr1	231333691	231341147	NM_175876.5
52	chr1	234356440	234374656	NR_125962.1	LOC101927765
52	chr1	235324737	235331353	XM_006711781.3	ARID4B
52	chr1	235502672	235506097	XM_006711749.3	B3GALNT2
52	chr1	235909079	235920619	XR_001738539.1	LOC105373215
52	chr1	241518044	241532277	NM_000143.3	FH
52	chr1	241637931	241642445	NM_014322.3
52	chr1	243252207	243256951	XM_017002949.2	CEP170
52	chr1	244436122	244452732	NM_001365073.1
52	chr1	244833322	244837592	NM_001312871.1	COX20
52	chr1	244860617	244865283	NM_031844.3
52	chr1	244968993	244972398	NR_111907.1	LOC101928068
52	chr10	3775080	3786324	NR_027653.2
52	chr10	21525372	21534946	XM_017016226.2	SKIDA1
52	chr10	32953505	32959961	NM_002211.4
52	chr10	47696613	47707037	XM_006717951.3	ANXA8
52	chr10	77847006	77875148	XM_011540347.2	DLG5
52	chr10	87081763	87096018	NM_001318904.2
52	chr10	87861817	87875601	NM_001126049.1	KLLN
52	chr10	97683431	97690791	XM_017016494.1	AVPI1
52	chr10	104320623	104339728	NM_033397.3	ITPRIP
52	chr10	119651517	119687522	NM_004281.3	BAG3
52	chr11	10293389	10306210	NM_030962.3	SBF2
52	chr11	18307639	18323185	NM_181508.1	HPS5
52	chr11	61965124	61974699	NM_001139443.2
52	chr11	93736193	93742312	NR_146091.1	TAF1D
52	chr11	102109772	102120419	XM_005271380.3	YAP1
52	chr11	102305512	102317377	XM_024448467.1	BIRC3
52	chr11	114295353	114308836	NM_001372047.1
52	chr11	123059461	123064239	NM_153201.4
52	chr12	30347	32012	NR_130745.1	LOC100288778
52	chr12	6371770	6385372	NM_001159575.1	SCNN1A
52	chr12	18260894	18268310	XM_017019471.1	PIK3C2G
52	chr12	52230775	52244794	NM_005556.4
52	chr12	52279077	52288174	XM_005268866.4	KRT86
52	chr12	54278357	54286349	NM_012117.3
52	chr12	65823397	65830188	NR_026825.2	RPSAP52
52	chr12	79685254	79692196	NM_001354732.1	PAWR
52	chr12	95201016	95219931	NM_018351.4
52	chr12	96214277	96237870	NM_005230.4
52	chr12	108690874	108702343	NM_001105237.2	CORO1C
52	chr12	121798545	121805644	NR_152740.1	LINC01089
52	chr13	33271261	33285792	NM_178006.4
52	chr13	40102218	40131918	XR_001749970.1	LOC107984569
52	chr13	44300381	44314065	XR_001749973.1	LOC107984552
52	chr13	51631610	51646208	XM_011534915.2	WDFY2
52	chr13	73055546	73065317	NM_001286818.1	KLF5
52	chr13	79481518	79493175	XM_006719840.3	NDFIP2
52	chr14	34538498	34547724	NM_001318916.1	EAPP
52	chr14	49892544	49908326	NM_001663.4
52	chr14	63852951	63870888	XM_011536576.2	SYNE2
52	chr14	68789002	68796490	NM_001244698.1	ZFP36L1
52	chr14	102524896	102553565	XR_944239.2	LOC105370680
52	chr15	20775565	20788921	NR_027992.1	NBEAP1
52	chr15	21344761	21358721	XR_002957733.1	LOC112268154
52	chr15	68270578	68282282	NM_015322.5
52	chr15	75625133	75648718	NM_001042581.1	SNUPN
52	chr15	92882756	92887603	NR_037601.1	LINC01578
52	chr15	96330734	96341294	NM_001145155.2
52	chr15	101961295	101962448	NR_003659.2	WASH3P
52	chr16	4613620	4626137	NM_145253.3
52	chr16	15143238	15155521	XM_024450194.1	PDXDC1
52	chr16	18788173	18804748	NM_001019.5
52	chr16	21517994	21520892	NR_002594.1	SLC7A5P2
52	chr16	27313929	27328031	XM_011545831.1	IL4R
52	chr16	29457341	29470344	NM_024044.4
52	chr16	30053099	30076956	NM_001365305.1
52	chr17	8209541	8223764	NM_001313951.1	AURKB
52	chr17	19061554	19065272	NR_003271.1	SNORD3B-1
52	chr17	19188962	19197108	NR_006881.1	SNORD3C
52	chr17	39450729	39464114	XM_005257465.3	MED1
52	chr17	59753923	59788275	NM_001329394.2
52	chr18	3446770	3454348	NM_174886.2	TGIF1
52	chr18	11850153	11859716	NM_182978.4
52	chr18	31447547	31454815	NM_001944.3
52	chr19	69747	71555	NR_033266.1	WASH5P
52	chr19	47109077	47113941	XM_017026531.1	ZC3H4
52	chr19	57799595	57820388	XM_005259267.4	ZNF552
52	chr2	36355889	36368860	NM_016441.3
52	chr2	91597765	91600598	XR_427062.3	LOC101926969
52	chr2	113583546	113585562	NR_024077.2	WASH2P
52	chr2	150477539	150487515	NM_001254738.1	RND3
52	chr2	177261683	177275994	NM_001145413.3	NFE2L2
52	chr2	187529378	187554689	XR_001739823.1	LOC105373786
52	chr2	230776505	230794102	XM_011511350.2	CAB39
52	chr2	231706129	231712869	NM_002823.4	PTMA
52	chr2	234242156	234259146	XR_001739931.1	LOC105373933
52	chr2	237085008	237099105	NM_198189.2	COPS8
52	chr2	241314135	241330146	NM_001320965.2
52	chr20	10664797	10675202	NM_000214.3
52	chr20	19974078	19978683	XM_005260731.2	RIN2
52	chr20	23349935	23362884	XR_937384.1	LOC105372572
52	chr20	33663471	33686247	XR_002958502.1	NECAB3
52	chr20	35303033	35311364	NM_001184977.1	UQCC1
52	chr20	35739145	35743507	NM_001242600.2
52	chr20	35870926	35885680	XM_017027869.2	PHF20
52	chr20	41316368	41341551	XM_024451861.1	ZHX3
52	chr20	44204483	44211961	NM_016470.8
52	chr20	49678737	49714314	NM_004776.4
52	chr20	50187198	50194792	NR_125739.1	CEBPB-AS1
52	chr20	53611260	53624287	NR_134576.1	LOC105372672
52	chr20	62362224	62388712	XM_011528818.2	LAMA5
52	chr20	62924264	62939059	NM_033081.2	DIDO1
52	chr21	6110011	6114607	NM_001320643.3
52	chr21	6318480	6323991	XR_002958659.1	LOC102724701
52	chr21	6368637	6373109	XR_002958659.1	LOC102724701
52	chr21	8197580	8205132	NR_106782.1	MIR6724-1
52	chr21	34795337	34815190	XM_017028487.1	RUNX1
52	chr21	34882304	34890180	XM_017028487.1	RUNX1
52	chr21	43502515	43520994	XM_017028269.1	HSF2BP
52	chr21	43585165	43609811	XM_017028269.1	HSF2BP
52	chr22	17627572	17639906	NM_001039366.1	ATP6V1E1
52	chr22	39519589	39532638	XM_017028807.2	ATF4
52	chr22	40485716	40512311	NM_001282661.3
52	chr22	46064365	46071166	NR_148973.1	LOC642648
52	chr22	46071677	46085836	NR_110479.1	MIRLET7BHG
52	chr3	15782105	15798746	NM_001195098.1	ANKRD28
52	chr3	29280569	29291140	NR_109804.1	RBMS3-AS3
52	chr3	69079346	69088043	NM_003968.4
52	chr3	129180698	129196652	NM_003418.5
52	chr3	152258000	152272083	XM_005247475.3	MBNL1
52	chr3	160398720	160403907	NR_148401.1	TRIM59-IFT80
52	chr3	186782559	186787974	NM_001967.4
52	chr4	41134990	41160826	NM_001330658.2
52	chr4	41695045	41713161	NM_001289124.2
52	chr4	74445248	74452356	NM_001657.4
52	chr4	86922019	86937368	NR_038841.1	AFF1-AS1
52	chr4	156769785	156782629	NM_016205.3
52	chr5	59759697	59772943	XM_024446110.1	PDE4D
52	chr5	67246475	67269771	NM_005582.3
52	chr5	91378265	91384576	NM_001329670.2
52	chr5	107667061	107673779	XM_006714565.3	EFNA5
52	chr5	133040896	133053569	NM_002154.4
52	chr5	134174105	134177855	NM_170679.3
52	chr5	136005954	136031817	XR_948809.2	LOC105379189
52	chr5	151614779	151632894	XR_944417.2	LOC105378231
52	chr5	154754055	154758877	NM_001367715.1
52	chr5	159205687	159210627	NM_001199382.1	RNF145
52	chr5	163458289	163463357	NR_138426.2
52	chr5	163502621	163510361	NM_182796.2	MAT2B
52	chr5	171386798	171393156	NM_001355006.1	NPM1
52	chr5	172853577	172871600	NM_001031711.3
52	chr5	176534958	176544136	XM_011534467.2	RNF44
52	chr5	179619525	179624701	NM_001364241.2
52	chr5	181173107	181207632	NR_108031.1	LINC01962
52	chr5	181240363	181244690	NM_006098.5
52	chr6	7541597	7546051	XR_241970.4	LOC101928076
52	chr6	12310125	12329334	XM_011514331.3	EDN1
52	chr6	14732452	14744824	XR_001744003.1	LOC107986572
52	chr6	26155704	26173214	NM_005321.2	HIST1H1E
52	chr6	32967818	32974043	NM_005104.4
52	chr6	35596169	35604077	NM_004117.3	FKBP5
52	chr6	35684611	35688868	NM_004117.3	FKBP5
52	chr6	56639083	56660358	NM_001144770.1	DST
52	chr6	73515035	73522230	NM_001402.6
52	chr6	73695202	73705746	NR_110889.1	LOC101928489
52	chr6	106510962	106528696	NM_001371242.2
52	chr6	129489726	129501992	NM_001079823.2	LAMA2
52	chr6	143327929	143337782	NM_001286587.1	AIG1
52	chr6	150250583	150272684	XR_943109.2	LOC105378054
52	chr7	5419331	5429923	XM_017012734.2	TNRC18
52	chr7	22854176	22859951	NR_146320.1	SNHG26
52	chr7	26197469	26204171	XM_017012109.2	HNRNPA2B1
52	chr7	26854096	26864586	XM_017012771.2	SKAP2
52	chr7	27138852	27143587	XM_011515343.3	HOXA3
52	chr7	42219744	42237918	NM_000168.6
52	chr7	47580991	47604710	NM_022748.12
52	chr7	73003293	73006614	XR_002956450.1	TRIM74
52	chr7	80134802	80152007	NM_002069.6
52	chr7	105010119	105017071	XM_024446837.1	KMT2E
52	chr7	116671529	116688702	NM_000245.4
52	chr8	22980909	23000974	XM_017014154.1	LOC107984124
52	chr8	66521193	66535623	NM_152765.4
52	chr8	100718542	100723310	XM_005250861.3	PABPC1
52	chr8	100945941	100953957	NM_145690.3
52	chr8	117999590	118019818	NM_000127.2	EXT1
52	chr8	125218533	125232496	XM_024447130.1	NSMCE2
52	chr8	129972081	129996688	NM_001353307.2
52	chr8	140718850	140728130	NM_001352705.2
52	chr8	142669225	142681399	XM_011517354.2	JRK
52	chr8	143934879	143957781	NM_000445.5
52	chr8	144136866	144149946	XR_001745537.1	HGH1
52	chr9	95004517	95019445	XM_011519121.3	C9orf3
52	chr9	121363952	121374239	NM_004099.6
52	chr9	124859263	124872866	NM_007209.4

## Sheet: PRJEB33558Triple Neg Cell Lines
----SUM159PT_AT1acquiredSE_genes----						----BT20_AT1acquiredSE_genes----						----BT549_AT1acquiredSE_genes----						----CAL51_AT1acquiredSE_genes----						----HCC38_AT1acquiredSE_genes----						----HCC1187_AT1acquiredSE_genes----						----HCC1395_AT1acquiredSE_genes----						----Hs578T_AT1acquiredSE_genes----						----MDAMB157_AT1acquiredSE_genes----
Chr	Start	Stop	Refseq ID	Gene Symbol		Chr	Start	Stop	Refseq ID	Gene Symbol		Chr	Start	Stop	Refseq ID	Gene Symbol		Chr	Start	Stop	Refseq ID	Gene Symbol		Chr	Start	Stop	Refseq ID	Gene Symbol		Chr	Start	Stop	Refseq ID	Gene Symbol		Chr	Start	Stop	Refseq ID	Gene Symbol		Chr	Start	Stop	Refseq ID	Gene Symbol		Chr	Start
chr1	153611399	153613137	NM_080388.3	S100A14		chr1	120058594	120069643	NM_024408.4	MUL1		chr1	26692405	26694131	NR_135804.1	LOC101928728		chr1	26692405	26694131	NR_135804.1	LOC101928728		chr1	215566641	215567357	XR_922599.1	LOC105372919		chr1	120058594	120069643	NM_024408.4			chr1	26692405	26694131	NR_135804.1	LOC101928728		chr1	26692405	26694131	NR_135804.1	LOC101928728		chr1	26692405
chr1	153614254	153616917	XM_017001875.1	RNF19B		chr1	20483328	20486210	NM_018584.6			chr1	26696014	26702597	NM_139135.4			chr1	26696014	26702597	NM_139135.4			chr1	215567303	215583520	NM_001319294.2			chr1	153611399	153613137	NM_080388.3			chr1	26696014	26702597	NM_139135.4			chr1	26696014	26702597	NM_139135.4			chr1	26696014
chr1	32953803	32965266	XM_006710356.2	LINC01714		chr1	20499447	20508072	XM_011542137.2	LOC102723480		chr1	8208671	8211962	NR_125998.1	LINC01714		chr1	8208671	8211962	NR_125998.1	LINC01714		chr1	215567496	215583520	XM_005273158.2	KCTD3		chr1	153614254	153616917	XM_017001875.1	S100A14		chr1	93679884	93703303	NM_001261408.2			chr1	93679884	93703303	NM_001261408.2			chr1	8208671
chr1	8208671	8211962	NR_125998.1			chr1	93679884	93703303	NM_001261408.2	PLAU		chr1	93679884	93703303	NM_001261408.2			chr1	94535580	94541759	NM_001993.5			chr1	93679884	93703303	NM_001261408.2			chr1	20483328	20486210	NM_018584.6			chr1	93692226	93700257	XR_001737685.1	LOC102723480		chr1	93692226	93700257	XR_001737685.1	LOC102723480		chr1	93679884
chr1	93679884	93703303	NM_001261408.2	LOC102723480		chr1	93692226	93700257	XR_001737685.1			chr1	93692226	93700257	XR_001737685.1	LOC102723480		chr1	94543701	94543779	NR_162147.1			chr1	93692226	93700257	XR_001737685.1	LOC102723480		chr1	20499447	20508072	XM_011542137.2	MUL1		chr10	33238205	33274002	NM_001330068.1	NRP1		chr1	94535580	94541759	NM_001993.5			chr1	93692226
chr1	93692226	93700257	XR_001737685.1			chr10	73909400	73917497	XM_011539866.2	PLAU		chr10	32980075	32988714	XR_001747417.1	ITGB1-DT		chr10	71964394	71976942	NM_004273.5			chr1	94234815	94247616	NM_001328665.2			chr1	26692405	26694131	NR_135804.1	LOC101928728		chr11	128496368	128522310	NM_001162422.1	ETS1		chr1	94543701	94543779	NR_162147.1			chr10	3805429
chr10	103894840	103917998	NM_024928.5	NRP1		chr10	73909968	73922777	NR_160937.1			chr10	33238205	33274002	NM_001330068.1	NRP1		chr10	71964908	71976942	XM_006718075.4	CHST3		chr1	94246984	94247616	XR_001738154.1	LOC107985092		chr1	26696014	26702597	NM_139135.4			chr11	128522389	128522449	NR_106738.1	MIR6090		chr10	33238205	33274002	NM_001330068.1	NRP1		chr10	5549546
chr10	33238205	33274002	NM_001330068.1	ANXA8		chr10	73911100	73917501	NM_001319191.1	LOC105376617		chr10	5549546	5552077	XR_001747343.1	LOC105376380		chr10	71968455	71976942	XM_011540369.2	CHST3		chr1	94535580	94541759	NM_001993.5			chr1	8208671	8211962	NR_125998.1	LINC01714		chr11	33689439	33697173	XR_931170.2	LOC105376617		chr10	3805429	3808517	XR_930580.2	LOC105376364		chr10	5563137
chr10	47987607	47991879	XM_006717951.3	LOC105376380		chr10	73911131	73917494	NM_002658.5	C11orf91		chr10	5563137	5566881	XR_001747274.1	LOC105376381		chr11	12164002	12190225	NM_001282668.1	MICAL2		chr1	94543701	94543779	NR_162147.1			chr11	58575343	58578218	XM_011545391.3	LPXN		chr11	33698107	33700740	NM_001166692.1	C11orf91		chr10	47987607	47991879	XM_006717951.3	ANXA8		chr10	73909400
chr10	5549546	5552077	XR_001747343.1	LOC105376381		chr11	33689439	33697173	XR_931170.2	C11orf91		chr10	68072084	68075283	NM_001278186.2			chr11	12184062	12190225	XR_001748135.1	LOC107984312		chr10	32980075	32988714	XR_001747417.1	ITGB1-DT		chr11	58579062	58584493	NM_053023.5			chr11	33698260	33702981	XM_017017053.1	C11orf91		chr10	5549546	5552077	XR_001747343.1	LOC105376380		chr10	73909968
chr10	5563137	5566881	XR_001747274.1			chr11	33698107	33700740	NM_001166692.1	CD59		chr10	68087906	68097185	XM_017016834.2	MYPN		chr11	62591134	62591523	NM_022830.3			chr10	33238205	33274002	NM_001330068.1	NRP1		chr11	58579113	58584493	NR_024091.1	ZFP91-CNTF		chr11	33715880	33722952	NM_001127227.1	CD59		chr10	5563137	5566881	XR_001747274.1	LOC105376381		chr10	73911100
chr10	68072084	68075283	NM_001278186.2	MYPN		chr11	33698260	33702981	XM_017017053.1	LOC112267864		chr10	71964394	71976942	NM_004273.5			chr11	62593213	62601250	NM_001330292.2			chr10	47987607	47991879	XM_006717951.3	ANXA8		chr11	62591134	62591523	NM_022830.3			chr11	58575343	58578218	XM_011545391.3	LPXN		chr10	73909400	73917497	XM_011539866.2	PLAU		chr10	73911131
chr10	68087906	68097185	XM_017016834.2			chr11	33715880	33722952	NM_001127227.1	RPL13AP20		chr10	71964908	71976942	XM_006718075.4	CHST3		chr11	62602217	62612012	NM_001300793.2			chr10	5549546	5552077	XR_001747343.1	LOC105376380		chr11	62593213	62601250	NM_001330292.2			chr11	58579062	58584493	NM_053023.5			chr10	73909968	73922777	NR_160937.1			chr11	128496368
chr10	71837634	71851251	NM_001042466.3			chr12	12871729	12874811	XR_002957402.1			chr10	71968455	71976942	XM_011540369.2	CHST3		chr12	13196886	13211593	XM_024448877.1	EMP1		chr10	5563137	5566881	XR_001747274.1	LOC105376381		chr11	62602217	62612012	NM_001300793.2			chr11	58579113	58584493	NR_024091.1	ZFP91-CNTF		chr10	73911100	73917501	NM_001319191.1	PLAU		chr11	128522389
chr10	71964394	71976942	NM_004273.5	PLAU		chr12	12875476	12876136	NR_003932.2	RAD51B		chr10	73909400	73917497	XM_011539866.2	PLAU		chr12	46260872	46269043	NM_001278387.2			chr10	68072084	68075283	NM_001278186.2			chr13	110704174	110706515	NM_001352252.1	CARS2		chr14	68459370	68477698	NM_001321810.1	RAD51B		chr10	73911131	73917494	NM_002658.5			chr13	110704174
chr10	73911100	73917501	NM_001319191.1			chr12	12891561	12894520	NM_003979.4	PKM		chr10	73909968	73922777	NR_160937.1			chr12	46269070	46270624	XR_001749101.1	LOC105378248		chr10	68087906	68097185	XM_017016834.2	MYPN		chr13	110712622	110717270	NM_198217.2	ING1		chr14	74565915	74574130	XM_011536765.2	LTBP2		chr11	12164002	12190225	NM_001282668.1	MICAL2		chr13	110712622
chr10	73911131	73917494	NM_002658.5	LOC105376617		chr14	68505966	68527256	NM_001321810.1			chr10	73911100	73917501	NM_001319191.1	PLAU		chr12	89348372	89352501	NM_022652.4			chr10	71837634	71851251	NM_001042466.3			chr14	22829900	22834347	XM_005267325.5	MRPL52		chr15	72227741	72231108	XM_006720570.1	PKM		chr11	12184062	12190225	XR_001748135.1	LOC107984312		chr13	110713262
chr11	33689439	33697173	XR_931170.2	C11orf91		chr15	72227741	72231108	XM_006720570.1			chr10	73911131	73917494	NM_002658.5			chr13	110704174	110706515	NM_001352252.1	CARS2		chr10	71964394	71976942	NM_004273.5			chr14	22836584	22847758	NM_004995.4			chr16	20899511	20900358	NM_173475.4			chr11	58575343	58578218	XM_011545391.3	LPXN		chr13	110713699
chr11	33698107	33700740	NM_001166692.1	C11orf91		chr16	68737316	68761750	NM_001317185.2			chr11	128496368	128522310	NM_001162422.1	ETS1		chr13	110712622	110717270	NM_198217.2	ING1		chr10	71964908	71976942	XM_006718075.4	CHST3		chr14	68459370	68477698	NM_001321810.1	RAD51B		chr16	20899625	20914205	XR_950823.2	LYRM1		chr11	58579062	58584493	NM_053023.5			chr13	110715011
chr11	33698260	33702981	XM_017017053.1	CD59		chr16	73047697	73048128	NM_006885.4	CENPN		chr11	128522389	128522449	NR_106738.1	MIR6090		chr14	68505966	68527256	NM_001321810.1	RAD51B		chr10	71968455	71976942	XM_011540369.2	CHST3		chr14	74565915	74574130	XM_011536765.2	LTBP2		chr16	20899628	20914205	XM_017023476.1	LYRM1		chr11	58579113	58584493	NR_024091.1	ZFP91-CNTF		chr13	110715436
chr11	33715880	33722952	NM_001127227.1	VPS37B		chr16	80992999	81006885	NR_147840.2	KLHDC4		chr11	62591134	62591523	NM_022830.3			chr15	72227741	72231108	XM_006720570.1	PKM		chr11	58575343	58578218	XM_011545391.3	LPXN		chr16	68737316	68761750	NM_001317185.2			chr16	20899634	20914205	XM_017023475.1	LYRM1		chr11	62591134	62591523	NM_022830.3			chr13	97249939
chr12	122886728	122896129	XM_011538743.2	LOC105369844		chr16	81006497	81008861	NM_018455.5	LOC105371399		chr11	62593213	62601250	NM_001330292.2			chr16	73047697	73048128	NM_006885.4			chr11	58579062	58584493	NM_053023.5			chr16	73047697	73048128	NM_006885.4			chr16	20899881	20914205	NM_001369632.1			chr11	62593213	62601250	NM_001330292.2			chr13	97278436
chr12	75943973	75954960	XR_001749214.2			chr16	87765012	87765991	XM_006721204.4	LOC102724467		chr11	62602217	62612012	NM_001300793.2			chr17	17681375	17697402	XM_017024025.1	RAI1		chr11	58579113	58584493	NR_024091.1	ZFP91-CNTF		chr17	17681375	17697402	XM_017024025.1	RAI1		chr16	20899912	20914205	XM_011545908.2	LYRM1		chr11	62602217	62612012	NM_001300793.2			chr14	51532766
chr12	89348372	89352501	NM_022652.4			chr16	87766255	87775389	XR_933871.2	RAI1		chr12	13196886	13211593	XM_024448877.1	EMP1		chr17	17681457	17697402	NM_030665.4			chr12	122886728	122896129	XM_011538743.2	VPS37B		chr17	17759153	17766302	NR_130894.1	RAI1-AS1		chr16	20899936	20914205	XM_017023480.1	LYRM1		chr12	89348372	89352501	NM_022652.4			chr14	51546628
chr12	96194374	96200169	NM_005230.4	ELK3		chr16	87766330	87779148	NR_120309.1			chr12	89348372	89352501	NM_022652.4			chr17	17682979	17697402	XM_017024026.1	RAI1		chr12	12871729	12874811	XR_002957402.1	LOC112267864		chr17	17776685	17777756	NR_024007.1	SMCR5		chr16	20900412	20914205	NM_001369634.1			chr13	110704174	110706515	NM_001352252.1	CARS2		chr14	68543337
chr12	96194401	96200169	XM_006719275.3	MBNL2		chr17	17681375	17697402	XM_017024025.1	RAI1		chr13	110704174	110706515	NM_001352252.1	CARS2		chr17	17824103	17836986	NM_001005291.3			chr12	12875476	12876136	NR_003932.2	RPL13AP20		chr17	17824103	17836986	NM_001005291.3			chr16	20900716	20914205	NM_001369635.1			chr13	110712622	110717270	NM_198217.2	ING1		chr14	74565915
chr13	97222288	97226585	NM_001306070.1	MBNL2		chr17	17681457	17697402	NM_030665.4			chr13	110712622	110717270	NM_198217.2	ING1		chr17	17957382	17972406	XM_005256462.1	TOM1L2		chr12	12891561	12894520	NM_003979.4			chr17	41772861	41786768	NM_001352773.1	JUP		chr16	20900770	20914205	NR_161427.1			chr13	110713262	110717270	NM_198218.2	ING1		chr15	72227741
chr13	97222295	97226585	NM_207304.2	MBNL2		chr17	17682979	17697402	XM_017024026.1	FLII		chr14	22829900	22834347	XM_005267325.5	MRPL52		chr17	17972765	17991156	XR_934110.2	DRC3		chr13	50076335	50083276	NR_152566.1	DLEU2		chr17	41801951	41811979	XM_024450538.1	P3H4		chr16	20900799	20914205	XM_011545901.2	LYRM1		chr13	110713699	110717270	NM_198219.3			chr17	17681375
chr13	97222330	97226585	XM_005254018.3			chr17	17824103	17836986	NM_001005291.3			chr14	22836584	22847758	NM_004995.4			chr17	17977555	17990735	XR_001752801.1	LOC107984989		chr13	50082168	50083276	NR_109974.1	DLEU1		chr17	41801952	41811949	NM_006455.3			chr16	20901041	20914205	NM_001369638.1			chr13	110715011	110717270	NM_005537.5	ING1		chr17	17681457
chr13	97222332	97226585	NM_144778.4	LOC101927385		chr17	18256746	18258727	XM_005256555.4	MIEF2		chr14	74565915	74574130	XM_011536765.2	LTBP2		chr17	17987179	17990735	XR_002958098.1	LOC107984989		chr14	51532766	51547990	NR_051990.1	FRMD6-AS2		chr17	41802821	41811979	XM_006721640.4	P3H4		chr16	20901100	20914205	XM_011545900.2	LYRM1		chr13	110715436	110717270	NM_001267728.1	ING1		chr17	17682979
chr13	97278436	97280477	XR_243059.4	RAD51B		chr17	18260661	18262003	NM_001144900.2	MIEF2		chr15	72227741	72231108	XM_006720570.1	PKM		chr17	18256746	18258727	XM_005256555.4	FLII		chr14	51546628	51547990	NR_047477.2	FRMD6-AS2		chr17	50706812	50707914	NM_052855.4			chr16	20901261	20914205	NM_001369645.1			chr14	22829900	22834347	XM_005267325.5	MRPL52		chr17	17824103
chr14	68459370	68477698	NM_001321810.1	LTBP2		chr17	18261109	18262003	NM_148886.1	CDC42EP4		chr17	17681375	17697402	XM_017024025.1	RAI1		chr17	18260661	18262003	NM_001144900.2			chr14	74565915	74574130	XM_011536765.2	LTBP2		chr17	50719564	50721630	NM_006107.3	LUC7L3		chr16	20911182	20914205	XM_017023478.1	LYRM1		chr14	22836584	22847758	NM_004995.4			chr17	17957382
chr14	74565915	74574130	XM_011536765.2	PKM		chr17	18261178	18262003	XM_017024190.1	LOC105371907		chr17	17681457	17697402	NM_030665.4			chr17	18261109	18262003	NM_148886.1	MIEF2		chr15	72227741	72231108	XM_006720570.1	PKM		chr17	73292987	73311307	XM_005257182.2	CDC42EP4		chr17	17681375	17697402	XM_017024025.1	RAI1		chr14	74565915	74574130	XM_011536765.2	LTBP2		chr17	17972765
chr15	72227741	72231108	XM_006720570.1			chr17	73292987	73311307	XM_005257182.2	SEPT9		chr17	17682979	17697402	XM_017024026.1	RAI1		chr17	18261178	18262003	XM_017024190.1	MIEF2		chr16	53768152	53781240	NM_001363891.1			chr17	82874020	82890261	XM_005256396.4	TBCD		chr17	17681457	17697402	NM_030665.4			chr15	72227741	72231108	XM_006720570.1	PKM		chr17	17977555
chr16	20899511	20900358	NM_173475.4	LYRM1		chr17	77281605	77281897	NR_136503.1	BAIAP2		chr17	17824103	17836986	NM_001005291.3			chr17	2392309	2401060	NM_020310.3			chr16	68737316	68761750	NM_001317185.2			chr19	13012987	13037780	NM_001365982.2			chr17	17682979	17697402	XM_017024026.1	RAI1		chr16	73047697	73048128	NM_006885.4			chr17	17987179
chr16	73047697	73048128	NM_006885.4	CDH13		chr17	77287890	77288606	NM_001113492.1	TBCD		chr17	18183827	18188289	NM_017758.4			chr17	2406980	2407908	NR_028335.1	LOC284009		chr16	73047697	73048128	NM_006885.4			chr19	13013887	13014331	XR_001753870.1	LOC107985286		chr17	17759153	17766302	NR_130894.1	RAI1-AS1		chr16	82626822	82635132	XM_017022849.2	CDH13		chr17	18183827
chr16	82626822	82635132	XM_017022849.2	CDH13		chr19	41262518	41267342	XM_005258464.4	HNRNPUL1		chr17	2392309	2401060	NM_020310.3			chr17	41772861	41786768	NM_001352773.1	JUP		chr16	87765012	87765991	XM_006721204.4	KLHDC4		chr19	13023253	13037780	XM_005259920.3	NFIX		chr17	17776685	17777756	NR_024007.1	SMCR5		chr16	82626874	82635132	XM_017022848.2	CDH13		chr17	2392309
chr16	82626968	82635132	NM_001220488.2	KLHDC4		chr19	41265085	41267342	XM_005258461.5	BCL3		chr17	2406980	2407908	NR_028335.1	LOC284009		chr17	41801951	41811979	XM_024450538.1	P3H4		chr16	87766255	87775389	XR_933871.2	LOC105371399		chr19	41262518	41267342	XM_005258464.4	HNRNPUL1		chr17	17824103	17836986	NM_001005291.3			chr16	82626968	82635132	NM_001220488.2			chr17	2406980
chr16	87765012	87765991	XM_006721204.4	LOC105371399		chr2	105397151	105399051	NM_001318895.2			chr17	73292987	73311307	XM_005257182.2	CDC42EP4		chr17	41801952	41811949	NM_006455.3			chr16	87766330	87779148	NR_120309.1	LOC102724467		chr2	156332372	156332722	XM_011511246.2	NR4A2		chr17	18183827	18188289	NM_017758.4			chr16	87765012	87765991	XM_006721204.4	KLHDC4		chr17	73292987
chr16	87766255	87775389	XR_933871.2	LOC102724467		chr2	201116103	201124828	NR_147241.1	CFLAR	<-- something shifted?	chr19	13012987	13037780	NM_001365982.2			chr17	41802821	41811979	XM_006721640.4	P3H4		chr17	17681375	17697402	XM_017024025.1	RAI1		chr2	156336571	156342120	NR_147695.1	FLJ46875		chr17	2392309	2401060	NM_020310.3			chr16	87766255	87775389	XR_933871.2	LOC105371399		chr17	75683394
chr16	87766330	87779148	NR_120309.1			chr2	201118715	201124828	NR_147253.2	SDC1		chr19	13013887	13014331	XR_001753870.1	LOC107985286		chr17	45148474	45152099	NM_006460.3			chr17	17681457	17697402	NM_030665.4			chr2	201116103	201124828	NR_147241.1	CFLAR		chr17	2406980	2407908	NR_028335.1	LOC284009		chr16	87766330	87779148	NR_120309.1	LOC102724467		chr17	77124156
chr17	2392309	2401060	NM_020310.3	LOC284009		chr2	201122476	201124828	XM_017005191.2	BCL2L1		chr19	13023253	13037780	XM_005259920.3	NFIX		chr17	45159947	45170040	XM_006721687.4	HEXIM2		chr17	17682979	17697402	XM_017024026.1	RAI1		chr2	20208688	20225433	NM_001006946.1	SDC1		chr17	73292987	73311307	XM_005257182.2	CDC42EP4		chr17	17681375	17697402	XM_017024025.1	RAI1		chr17	77124237
chr17	2406980	2407908	NR_028335.1	CDC42EP4		chr2	20208688	20225433	NM_001006946.1	ABALON		chr19	40421588	40425992	NM_013376.4			chr17	45168804	45171485	NR_135646.1	LOC105371795		chr17	17759153	17766302	NR_130894.1	RAI1-AS1		chr21	37365572	37370820	NM_001396.4	DYRK1A		chr17	77124156	77153245	NM_001204408.2			chr17	17681457	17697402	NM_030665.4			chr17	77125293
chr17	73292987	73311307	XM_005257182.2	SAP30BP		chr20	31699614	31722330	NR_134257.1	HORMAD2		chr19	40440840	40442598	NM_013368.3	SERTAD3		chr17	73292987	73311307	XM_005257182.2	CDC42EP4		chr17	17776685	17777756	NR_024007.1	SMCR5		chr3	120089370	120094447	NM_002093.4			chr17	77124237	77136871	XR_001753024.1	LOC105371901		chr17	17682979	17697402	XM_017024026.1	RAI1		chr17	77140968
chr17	75683394	75701453	NM_001301839.1			chr20	31721506	31723409	NR_131907.1			chr19	40440842	40444075	XM_006723179.3	SERTAD3		chr17	75683394	75701453	NM_001301839.1	SAP30BP		chr17	2392309	2401060	NM_020310.3			chr3	120095699	120100437	XR_001740863.2	LOC107986119		chr17	77125293	77141439	XR_934987.2	LOC105371901		chr17	17759153	17766302	NR_130894.1	RAI1-AS1		chr17	77281605
chr17	77124156	77153245	NM_001204408.2	LOC105371901		chr22	30195117	30207182	XM_011529914.2	LOC105373038		chr19	40440843	40444335	NM_203344.3			chr17	77281605	77281897	NR_136503.1	LOC105371907		chr17	2406980	2407908	NR_028335.1	LOC284009		chr3	120095830	120100437	XR_002959638.1	LOC107986119		chr17	77140968	77153245	NM_001143998.2			chr17	17776685	17777756	NR_024007.1	SMCR5		chr17	77287890
chr17	77124237	77136871	XR_001753024.1	LOC105371901		chr22	40634913	40636719	NM_001282661.3			chr19	40443183	40445166	XR_001753817.1	LOC105372489		chr17	77287890	77288606	NM_001113492.1	SEPT9		chr17	45148474	45152099	NM_006460.3			chr5	132410928	132427609	NR_161242.1			chr17	77281605	77281897	NR_136503.1	LOC105371907		chr17	17824103	17836986	NM_001005291.3			chr17	82874020
chr17	77125293	77141439	XR_934987.2			chr22	40651868	40653222	XR_001755554.1	LOC107986119		chr19	41262518	41267342	XM_005258464.4	HNRNPUL1		chr17	81035295	81051427	XM_024450534.1	BAIAP2		chr17	45159947	45170040	XM_006721687.4	HEXIM2		chr5	132418775	132427075	XR_948788.3	LOC102723741		chr17	77287890	77288606	NM_001113492.1	SEPT9		chr17	17957382	17972406	XM_005256462.1	TOM1L2		chr17	82875607
chr17	77140968	77153245	NM_001143998.2	LOC105371907		chr3	120089370	120094447	NM_002093.4	LOC107986119		chr19	42241352	42243330	XR_001753673.1	GSK3A		chr19	41262518	41267342	XM_005258464.4	HNRNPUL1		chr17	45168804	45171485	NR_135646.1	LOC105371795		chr5	151072159	151081084	NM_001252385.1	TNIP1		chr19	42241352	42243330	XR_001753673.1	GSK3A		chr17	17972765	17991156	XR_934110.2	DRC3		chr17	82883342
chr17	77281605	77281897	NR_136503.1	SEPT9		chr3	120095699	120100437	XR_001740863.2			chr19	42247560	42254635	NM_001301035.1	ERF		chr19	42241352	42243330	XR_001753673.1	GSK3A		chr17	73292987	73311307	XM_005257182.2	CDC42EP4		chr6	156776627	156791736	NM_001371656.1			chr19	42247560	42254635	NM_001301035.1	ERF		chr17	17972766	17991156	XR_934109.2	DRC3		chr17	82883633
chr17	77287890	77288606	NM_001113492.1	BAIAP2		chr3	120095830	120100437	XR_002959638.1			chr19	42247568	42250918	XM_017026468.1	ERF		chr19	42247560	42254635	NM_001301035.1	ERF		chr17	75683394	75701453	NM_001301839.1	SAP30BP		chr6	156777846	156791736	XR_002956289.1	ARID1B		chr19	42247568	42250918	XM_017026468.1	ERF		chr17	17972773	17991156	XM_011524022.2	DRC3		chr17	82884719
chr17	81035295	81051427	XM_024450534.1			chr3	58008421	58053166	NM_001164317.2	FAM84B		chr19	43753578	43754962	NM_019108.4			chr19	42247568	42250918	XM_017026468.1	ERF		chr17	77124156	77153245	NM_001204408.2			chr6	156777853	156791736	XM_017011107.2	ARID1B		chr19	43753578	43754962	NM_019108.4			chr17	17972780	17991156	XM_024450961.1	DRC3		chr17	82886089
chr19	13012987	13037780	NM_001365982.2	LOC107985286		chr8	126552442	126558478	NM_174911.5	LOC105375751		chr19	44742619	44755023	XM_011527198.3	BCL3		chr2	201116103	201124828	NR_147241.1	CFLAR		chr17	77124237	77136871	XR_001753024.1	LOC105371901		chr6	156777854	156791736	XM_017011106.2	ARID1B		chr19	44742619	44755023	XM_011527198.3	BCL3		chr17	17972782	17991156	XM_011524021.2	DRC3		chr19	36128149
chr19	13013887	13014331	XR_001753870.1	NFIX		chr8	126552536	126558391	XM_017013108.2	PVT1		chr2	1706753	1731040	XM_011510396.1	PXDN		chr2	85537466	85538886	NR_038942.1	PARTICL		chr17	77125293	77141439	XR_934987.2	LOC105371901		chr6	156777929	156791736	NM_020732.3	ARID1B		chr19	44745044	44755023	XM_011527197.2	BCL3		chr17	17972784	17991156	XM_024450963.1	DRC3		chr19	36140065
chr19	13023253	13037780	XM_005259920.3			chr8	126557405	126558934	XR_001746076.2	FAM129B		chr2	173108992	173161182	XM_017004324.1	MAP3K20		chr2	85539167	85542959	NM_005911.6			chr17	77140968	77153245	NM_001143998.2			chr6	156779677	156779731	NR_039676.1	MIR4466		chr19	44746362	44755023	XM_017027110.1	BCL3		chr17	17972786	17991156	XM_024450966.1	DRC3		chr19	36140119
chr19	13024778	13037780	NM_001365985.2	GSK3A		chr8	127851809	127860788	NR_003367.3	LOC105376287		chr2	201116103	201124828	NR_147241.1	CFLAR		chr20	31699614	31722330	NR_134257.1	BCL2L1		chr17	77281605	77281897	NR_136503.1	LOC105371907		chr6	7129090	7145717	NM_001168344.2			chr19	44746368	44755023	XM_017027109.1	BCL3		chr17	17972812	17991156	NM_001130090.1	DRC3		chr19	36140125
chr19	42241352	42243330	XR_001753673.1	ERF		chr9	127555100	127569046	XM_011518925.1	SET		chr2	85537466	85538886	NR_038942.1	PARTICL		chr20	31721506	31723409	NR_131907.1	ABALON		chr17	77287890	77288606	NM_001113492.1	SEPT9		chr7	20328873	20331762	NR_110119.1	LOC101927811		chr19	44748707	44755023	NM_005178.5			chr17	17972861	17991156	NM_001130092.2			chr19	36140989
chr19	42247560	42254635	NM_001301035.1	ERF		chr9	129175551	129178205	NM_203434.3	FNBP1		chr2	85539167	85542959	NM_005911.6			chr21	37365572	37370820	NM_001396.4	DYRK1A		chr17	81035295	81051427	XM_024450534.1	BAIAP2		chr7	20329818	20365323	XM_011515393.2	ITGB8		chr19	44749303	44755023	XM_011527200.2	BCL3		chr17	17972968	17991156	XM_024450962.1	DRC3		chr2	1706753
chr19	42247568	42250918	XM_017026468.1			chr9	129746804	129753042	NM_004878.5	GPR107		chr20	31699614	31722330	NR_134257.1	BCL2L1		chr22	30195117	30207182	XM_011529914.2	HORMAD2		chr17	82519731	82536750	NM_004514.4			chr7	24966784	24980138	XM_011515259.2	OSBPL3		chr2	201116103	201124828	NR_147241.1	CFLAR		chr17	17973713	17991156	XM_011524019.2	DRC3		chr2	201116103
chr19	43753578	43754962	NM_019108.4	BCL3		chr9	130041799	130043167	XM_005251826.2			chr20	31721506	31723409	NR_131907.1	ABALON		chr22	37518048	37519415	NM_014550.4			chr17	82519769	82536750	XR_001752506.1	FOXK2		chr8	101492049	101492534	XR_001746020.1	LOC107986961		chr2	201116163	201124828	NR_147247.2			chr17	17977555	17990735	XR_001752801.1	LOC107984989		chr2	201116163
chr19	44749303	44755023	XM_011527200.2	LOC107985960		chr9	130053705	130055067	NM_001136558.1	GPR107		chr22	30195117	30207182	XM_011529914.2	HORMAD2		chr22	40634913	40636719	NM_001282661.3			chr17	82519995	82536750	XM_024450739.1	FOXK2		chr8	101492438	101504750	NM_001330593.2			chr2	201116165	201124828	XR_001739013.2	CFLAR		chr17	17987179	17990735	XR_002958098.1	LOC107984989		chr2	201116165
chr2	172248272	172262243	XR_001739774.1	LOC105376738		chr9	130053905	130055067	NM_001136557.2	ARRDC1		chr22	37518048	37519415	NM_014550.4			chr22	40651868	40653222	XR_001755554.1	LOC105373038		chr17	82874020	82890261	XM_005256396.4	TBCD		chr8	101492441	101504750	XM_011517307.3	GRHL2		chr2	201116173	201124828	XM_017005195.2	CFLAR		chr17	18183827	18188289	NM_017758.4			chr2	201116173
chr2	172250057	172256114	XR_001739780.1	LOC107985960		chr9	130053906	130055067	XM_017014953.2	ARRDC1		chr22	40634913	40636719	NM_001282661.3			chr3	120089370	120094447	NM_002093.4			chr19	13012987	13037780	NM_001365982.2			chr8	101492469	101504750	XM_011517306.3	GRHL2		chr2	201116565	201124828	XR_001739018.1	CFLAR		chr17	18256746	18258727	XM_005256555.4	FLII		chr2	201116565
chr2	172252330	172262243	XR_001739775.2	CFLAR		chr9	137605714	137615360	NM_001317968.1	ARRDC1		chr22	40651868	40653222	XR_001755554.1	LOC105373038		chr3	120095699	120100437	XR_001740863.2	LOC107986119		chr19	13013887	13014331	XR_001753870.1	LOC107985286		chr8	101492583	101495874	XM_024447286.1	GRHL2		chr2	201118490	201124828	NM_001351591.1	CFLAR		chr17	18260661	18262003	NM_001144900.2			chr2	201118490
chr2	201122476	201124828	XM_017005191.2	SDC1		chr9	137605880	137615360	XM_024447714.1	ARRDC1-AS1		chr3	120089370	120094447	NM_002093.4			chr3	120095830	120100437	XR_002959638.1	LOC107986119		chr19	13023253	13037780	XM_005259920.3	NFIX		chr8	126552442	126558478	NM_174911.5			chr2	201118715	201124828	NR_147253.2			chr17	18261109	18262003	NM_148886.1	MIEF2		chr2	201118715
chr2	20208688	20225433	NM_001006946.1			chr9	137611524	137615360	XM_024447713.1	EHMT1		chr3	120095699	120100437	XR_001740863.2	LOC107986119		chr3	157157321	157160760	NM_001308185.1	CCNL1		chr19	36128149	36140021	XR_935954.2	LOC105372385		chr8	126552536	126558391	XM_017013108.2	FAM84B		chr2	201122476	201124828	XM_017005191.2	CFLAR		chr17	18261178	18262003	XM_017024190.1	MIEF2		chr2	201122476
chr2	54557610	54576364	NM_003128.3	SPTBN1		chr9	137615331	137618895	NR_122035.1			chr3	120095830	120100437	XR_002959638.1	LOC107986119		chr3	157167347	157176675	XR_001740984.1	LOC101928236		chr19	36140065	36141150	NM_001749.4			chr8	126557405	126558934	XR_001746076.2	LOC105375751		chr2	85537466	85538886	NR_038942.1	PARTICL		chr17	2392309	2401060	NM_020310.3			chr2	55046228
chr2	54557722	54576364	XM_005264518.2	SPTBN1		chr9	137619000	137620280	XM_017015136.2	EHMT1		chr3	156674681	156675713	NR_027954.1	TIPARP-AS1		chr3	185813889	185825042	NM_001291869.3			chr19	36140119	36141150	XM_005259296.1	CAPNS1		chr9	121725217	121744274	XM_005251721.1	DAB2IP		chr2	85539167	85542959	NM_005911.6			chr17	2406980	2407908	NR_028335.1	LOC284009		chr2	64644256
chr2	54558393	54576364	NM_178313.2	PARTICL		chr9	137619004	137620280	NM_001354612.2			chr3	156674925	156687167	NM_001184717.1	TIPARP		chr3	52276135	52278337	XM_011534136.2	WDR82		chr19	36140125	36141150	XM_005259295.1	CAPNS1		chr9	121731487	121737128	XR_930314.3	LOC105376257		chr22	30195117	30207182	XM_011529914.2	HORMAD2		chr17	77124156	77153245	NM_001204408.2			chr2	64644418
chr2	85537466	85538886	NR_038942.1			chr9	137619012	137620280	XM_017015138.1			chr3	156676663	156687167	NM_001184718.1	TIPARP		chr3	52282892	52288263	XR_001740699.1	LOC107986086		chr19	36140989	36141150	NM_001302633.2			chr9	121737162	121744274	XM_024447417.1	DAB2IP		chr22	37518048	37519415	NM_014550.4			chr17	77124237	77136871	XR_001753024.1	LOC105371901		chr2	85537466
chr2	85539167	85542959	NM_005911.6	BCL2L1								chr3	156678620	156682273	XR_001740978.1	LOC107986148		chr3	52287557	52288414	XM_017005730.1	GLYCTK		chr19	43753578	43754962	NM_019108.4			chr9	121742784	121744274	NM_138709.2	DAB2IP		chr22	40634913	40636719	NM_001282661.3			chr17	77125293	77141439	XR_934987.2	LOC105371901		chr2	85539167
chr20	31699614	31722330	NR_134257.1	ABALON		----BT20_AT1lostSE_genes----						chr3	157157321	157160760	NM_001308185.1	CCNL1		chr3	52287819	52288414	NM_001144951.1	GLYCTK		chr19	44742619	44755023	XM_011527198.3	BCL3		chr9	121743139	121744274	XM_011518270.2	DAB2IP		chr22	40651868	40653222	XR_001755554.1	LOC105373038		chr17	77140968	77153245	NM_001143998.2			chr21	37365572
chr20	31721506	31723409	NR_131907.1	LOC105376934								chr3	157167347	157176675	XR_001740984.1	LOC101928236		chr3	52287827	52288414	NM_145262.4			chr19	45716561	45730726	NM_001080469.2			chr9	127555100	127569046	XM_011518925.1	FAM129B		chr3	5017658	5026610	XR_940562.2	LOC105376934		chr17	77281605	77281897	NR_136503.1	LOC105371907		chr21	37365789
chr3	5017658	5026610	XR_940562.2			chr1	120340839	120342570	XR_001737690.1	LOC107985522		chr3	52276135	52278337	XM_011534136.2	WDR82		chr3	58008421	58053166	NM_001164317.2			chr2	105397151	105399051	NM_001318895.2			chr9	12772307	12798159	NR_125775.1	LURAP1L-AS1		chr3	58008421	58053166	NM_001164317.2			chr17	77287890	77288606	NM_001113492.1	SEPT9		chr21	37366072
chr3	58008421	58053166	NM_001164317.2			chr1	120607754	120616218	NR_144516.1	LOC100996724		chr3	52282892	52288263	XR_001740699.1	LOC107986086		chr4	38664252	38664628	NR_026804.1	KLF3-AS1		chr2	1706753	1731040	XM_011510396.1	PXDN		chr9	12774993	12777578	XM_005251443.3	LURAP1L		chr4	101346767	101347526	NM_001130691.2			chr19	13012987	13037780	NM_001365982.2			chr21	37366503
chr5	132410928	132427609	NR_161242.1	LOC102723741		chr1	121261733	121281854	NM_001271872.3			chr3	52287557	52288414	XM_017005730.1	GLYCTK		chr4	38664342	38673471	XR_001741235.2	KLF3		chr2	173108992	173161182	XM_017004324.1	MAP3K20		chr9	12775019	12798159	NM_203403.2			chr4	101347776	101348883	NR_033874.1	FLJ20021		chr19	13013887	13014331	XR_001753870.1	LOC107985286		chr21	37366772
chr5	132425866	132427075	XR_001742885.2	TNIP1		chr1	143362839	143364263	XR_922007.2	LOC105371175		chr3	52287819	52288414	NM_001144951.1	GLYCTK		chr4	76688900	76705475	NM_020859.4			chr2	201116103	201124828	NR_147241.1	CFLAR		chr9	128683012	128685804	XR_930378.2	LOC105376287		chr4	102823400	102825860	NM_001300795.1	UBE2D3		chr19	13023253	13037780	XM_005259920.3	NFIX		chr21	37366933
chr5	151072159	151081084	NM_001252385.1			chr1	143728466	143736687	NR_004400.1	RNVU1-18		chr3	52287827	52288414	NM_145262.4			chr5	138540275	138541711	NM_001282185.1	ETF1		chr2	54557610	54576364	NM_003128.3			chr9	128683431	128691798	XM_024447650.1	SET		chr4	102828054	102829617	NR_131186.1	LOC105377348		chr19	40421588	40425992	NM_013376.4			chr21	37367556
chr5	52989351	53008966	NM_002203.4	NT5E		chr1	144188649	144190636	XR_922024.2	LOC105371206		chr3	58008421	58053166	NM_001164317.2			chr6	156776627	156791736	NM_001371656.1			chr2	54557722	54576364	XM_005264518.2	SPTBN1		chr9	129175551	129178205	NM_203434.3			chr4	102829313	102829617	NR_131185.1	LOC105377348		chr19	40440840	40442598	NM_013368.3	SERTAD3		chr22	37518048
chr6	85450027	85464955	NM_001204813.1			chr1	144411953	144418962	NR_104076.1	RNVU1-15		chr3	9393190	9396623	NR_132781.1	THUMPD3-AS1		chr6	156777846	156791736	XR_002956289.1	ARID1B		chr2	54558393	54576364	NM_178313.2	SPTBN1		chr9	137605714	137615360	NM_001317968.1	ARRDC1		chr5	132410928	132427609	NR_161242.1			chr19	40440842	40444075	XM_006723179.3	SERTAD3		chr22	40634913
chr6	85450082	85464955	NM_002526.4	UPP1		chr1	144998570	145016960	NM_001271870.3			chr3	9397614	9403135	NM_001292043.2			chr6	156779677	156779731	NR_039676.1	MIR4466		chr2	64644256	64653913	NM_014755.3			chr9	137605880	137615360	XM_024447714.1	ARRDC1		chr5	132418775	132427075	XR_948788.3	LOC102723741		chr19	40440843	40444335	NM_203344.3			chr22	40651868
chr7	48089253	48091239	NR_109837.1			chr1	145813195	145825195	NM_001303456.1	POLR3C		chr3	9397699	9403135	XM_017006778.1	SETD5		chr6	85450027	85464955	NM_001204813.1	NT5E		chr2	64644418	64647690	XR_940172.2	LOC105374775		chr9	137611524	137615360	XM_024447713.1	ARRDC1		chr5	151072159	151081084	NM_001252385.1	TNIP1		chr19	40443183	40445166	XR_001753817.1	LOC105372489		chr3	120089370
chr7	48089264	48091239	NM_003364.4	CASC21		chr1	147166952	147173135	NM_001348451.2			chr5	138540275	138541711	NM_001282185.1	ETF1		chr6	85450082	85464955	NM_002526.4			chr2	85537466	85538886	NR_038942.1	PARTICL		chr9	137615331	137618895	NR_122035.1	ARRDC1-AS1		chr7	76605705	76627982	NR_029411.1	LOC100133091		chr19	41262518	41267342	XM_005258464.4	HNRNPUL1		chr3	120095699
chr8	127292660	127298764	NR_117099.1	PVT1		chr1	148678056	148680224	NM_001364007.2			chr5	65189882	65209962	XM_011543125.1	ADAMTS6		chr7	135169363	135170821	XM_017012595.1	CYREN		chr2	85539167	85542959	NM_005911.6			chr9	137619000	137620280	XM_017015136.2	EHMT1		chr7	76609985	76627303	NM_012230.3	POMZP3		chr19	43753578	43754962	NM_019108.4			chr3	120095830
chr8	127851809	127860788	NR_003367.3	FAM129B		chr1	148943082	148955414	NM_001002811.2	PDE4DIP		chr5	65197303	65209962	XM_011543119.3	ADAMTS6		chr7	20328873	20331762	NR_110119.1	LOC101927811		chr20	31699614	31722330	NR_134257.1	BCL2L1		chr9	137619004	137620280	NM_001354612.2			chr8	127851809	127860788	NR_003367.3	PVT1		chr19	44742619	44755023	XM_011527198.3	BCL3		chr3	157157321
chr9	127555100	127569046	XM_011518925.1			chr1	149228245	149230031	NR_037182.1	LOC653513		chr6	157823136	157841403	XM_005267015.2	SNX9		chr7	20329818	20365323	XM_011515393.2	ITGB8		chr20	31721506	31723409	NR_131907.1	ABALON		chr9	137619012	137620280	XM_017015138.1	EHMT1		chr9	127555100	127569046	XM_011518925.1	FAM129B		chr2	105397151	105399051	NM_001318895.2			chr3	157167347
chr9	129175551	129178205	NM_203434.3	ABL1		chr1	149830709	149834417	NM_003548.2	HIST2H4A		chr6	157823245	157841403	NM_016224.5			chr7	23467029	23470491	NM_006547.3			chr22	30195117	30207182	XM_011529914.2	HORMAD2		chr9	27498745	27529734	NM_024761.5			chr9	129175551	129178205	NM_203434.3			chr2	1706753	1731040	XM_011510396.1	PXDN		chr3	58008421
chr9	130834348	130847557	NM_007313.2			chr1	150363111	150367194	NM_001297673.1	RPRD2		chr6	56730250	56749593	NM_001144770.1	DST		chr8	126506358	126507665	XR_928633.1	LOC105375750		chr22	37518048	37519415	NM_014550.4			chr9	27524313	27526498	NM_020124.2	IFNK		chr9	70411399	70414657	NM_001206.2	KLF9		chr2	201116103	201124828	NR_147241.1	CFLAR		chr3	61561570
chr9	130835253	130847557	NM_005157.6	KLF9		chr1	155560840	155564614	NM_001366177.2			chr6	85450027	85464955	NM_001204813.1	NT5E		chr8	126552442	126558478	NM_174911.5			chr3	120089370	120094447	NM_002093.4			chr9	35070847	35072308	NM_001354928.1	VCP		chr9	70413671	70421423	XR_001746708.2	LOC101927086		chr2	54557610	54576364	NM_003128.3			chr3	61561910
chr9	70411399	70414657	NM_001206.2	LOC101927086		chr1	155930744	155941439	NM_014949.4			chr6	85450082	85464955	NM_002526.4			chr8	126552536	126558391	XM_017013108.2	FAM84B		chr3	120095699	120100437	XR_001740863.2	LOC107986119		chr9	35073837	35080016	NM_004629.1	FANCG		chr9	70418161	70421423	XR_001746712.1	LOC101927086		chr2	54557722	54576364	XM_005264518.2	SPTBN1		chr3	9393190
chr9	70413671	70421423	XR_001746708.2	LOC101927086		chr1	156499797	156511170	NM_005920.4			chr7	23467029	23470491	NM_006547.3			chr8	126557405	126558934	XR_001746076.2	LOC105375751		chr3	120095830	120100437	XR_002959638.1	LOC107986119		chr9	41358861	41361200	NR_148348.1	LOC107984035		chr9	97983340	97986408	NM_006401.3			chr2	54558393	54576364	NM_178313.2	SPTBN1		chr3	9397614
chr9	70418161	70421423	XR_001746712.1			chr1	16896717	16925722	NM_014675.5			chr7	36387414	36390357	NM_001100425.2			chr9	127555100	127569046	XM_011518925.1	FAM129B		chr3	151302121	151320435	XM_011512399.3	MED12L		chr9	66269986	66272701	XR_001746688.1	LOC107987072								chr2	55046228	55053273	NM_001321904.2			chr3	9397699
chr9	98248611	98255649	NR_051978.2			chr1	173863606	173868067	NR_002578.3	GAS5		chr7	36389808	36394186	XM_006715746.2	ANLN		chr9	129175551	129178205	NM_203434.3			chr3	157157321	157160760	NM_001308185.1	CCNL1		chr9	83976774	83980208	XM_017014669.1	HNRNPK		----HCC1395_AT1lostSE_genes----						chr2	64644256	64653913	NM_014755.3			chr3	9397718
						chr1	174990598	175001675	NM_001007214.1	CACYBP		chr7	36389861	36394186	NM_018685.5			chr9	35070847	35072308	NM_001354928.1	VCP		chr3	157167347	157176675	XR_001740984.1	LOC101928236		chr9	83980358	83987125	NM_001358294.1	RMI1								chr2	64644418	64647690	XR_940172.2	LOC105374775		chr3	9397722
----SUM159PT_AT1lostSE_genes----						chr1	179876502	179883722	NM_001199260.2			chr8	127851809	127860788	NR_003367.3	PVT1		chr9	35073837	35080016	NM_004629.1	FANCG		chr3	172137264	172170228	NM_022763.4			chr9	83980804	83987125	NM_001358291.2			chr1	120340839	120342570	XR_001737690.1	LOC107985522		chr2	85537466	85538886	NR_038942.1	PARTICL		chr5	132410928
Chr	Start	Stop	Refseq ID	Gene Symbol		chr1	180501602	180522230	NM_032360.4			chr8	25184688	25196084	NM_001322810.2			chr9	67722821	67724090	XR_001746692.1	LOC107987075		chr3	185813889	185825042	NM_001291869.3			chr9	97983340	97986408	NM_006401.3			chr1	120607754	120616218	NR_144516.1	LOC100996724		chr2	85539167	85542959	NM_005911.6			chr5	132418775
chr1	120340839	120342570	XR_001737690.1	LOC107985522		chr1	193103909	193123287	NM_001243399.1	GLRX2		chr8	38995431	38996509	NM_031940.4			chr9	67725482	67726743	NR_027422.1	FAM27B		chr3	58008421	58053166	NM_001164317.2									chr1	121183639	121186329	NM_001100910.1	FAM72B		chr20	31699614	31722330	NR_134257.1	BCL2L1		chr5	132423205
chr1	120607754	120616218	NR_144516.1	LOC100996724		chr1	198442510	198461911	XR_922398.2	LOC105371677		chr8	38996766	39004537	XR_001745616.2	ADAM9		chr9	72358723	72365208	NM_006007.4			chr3	9393190	9396623	NR_132781.1	THUMPD3-AS1		----HCC1187_AT1lostSE_genes----						chr1	143362839	143364263	XR_922007.2	LOC105371175		chr20	31721506	31723409	NR_131907.1	ABALON		chr5	132423901
chr1	121183639	121186329	NM_001100910.1	FAM72B		chr1	199064	200374	XR_001737556.1	LOC102723897		chr9	121945191	121973454	XM_005251729.4	TTLL11		chr9	83976774	83980208	XM_017014669.1	HNRNPK		chr3	9397614	9403135	NM_001292043.2									chr1	143728466	143736687	NR_004400.1	RNVU1-18		chr21	37365572	37370820	NM_001396.4	DYRK1A		chr5	132424884
chr1	143362839	143364263	XR_922007.2	LOC105371175		chr1	201259466	201276232	NM_000299.3	PKP1		chr9	127555100	127569046	XM_011518925.1	FAM129B		chr9	83980358	83987125	NM_001358294.1	RMI1		chr3	9397699	9403135	XM_017006778.1	SETD5		chr1	120607754	120616218	NR_144516.1	LOC100996724		chr1	144188649	144190636	XR_922024.2	LOC105371206		chr22	30195117	30207182	XM_011529914.2	HORMAD2		chr5	132425866
chr1	143728466	143736687	NR_004400.1	RNVU1-18		chr1	201289894	201312294	NM_001005337.3			chr9	12772307	12798159	NR_125775.1	LURAP1L-AS1		chr9	83980804	83987125	NM_001358291.2			chr3	9397718	9403135	XM_011533922.1	SETD5		chr1	121183639	121186329	NM_001100910.1	FAM72B		chr1	144411953	144418962	NR_104076.1	RNVU1-15		chr22	40634913	40636719	NM_001282661.3			chr5	140106959
chr1	144188649	144190636	XR_922024.2	LOC105371206		chr1	202957073	202967334	NM_001290553.1	ADIPOR1		chr9	12774993	12777578	XM_005251443.3	LURAP1L		chr9	97983340	97986408	NM_006401.3			chr3	9397722	9403135	XM_011533921.2	SETD5		chr1	143362839	143364263	XR_922007.2	LOC105371175		chr1	144998570	145016960	NM_001271870.3			chr22	40651868	40653222	XR_001755554.1	LOC105373038		chr5	140114108
chr1	144411953	144418962	NR_104076.1	RNVU1-15		chr1	204494104	204517246	NM_001204171.1	MDM4		chr9	12775019	12798159	NM_203403.2									chr4	102823400	102825860	NM_001300795.1	UBE2D3		chr1	143728466	143736687	NR_004400.1	RNVU1-18		chr1	145813195	145825195	NM_001303456.1	POLR3C		chr3	115802373	115805404	NM_001318915.2			chr5	150485540
chr1	144998570	145016960	NM_001271870.3			chr1	205745999	205750906	NM_022731.5			chr9	128683012	128685804	XR_930378.2	LOC105376287		----CAL51_AT1lostSE_genes----						chr4	102828054	102829617	NR_131186.1	LOC105377348		chr1	144188649	144190636	XR_922024.2	LOC105371206		chr1	147166952	147173135	NM_001348451.2			chr3	120089370	120094447	NM_002093.4			chr5	150497778
chr1	145813195	145825195	NM_001303456.1	POLR3C		chr1	206282601	206303410	NM_001170637.3	SRGAP2		chr9	128683431	128691798	XM_024447650.1	SET								chr4	102829313	102829617	NR_131185.1	LOC105377348		chr1	144411953	144418962	NR_104076.1	RNVU1-15		chr1	148678056	148680224	NM_001364007.2			chr3	120095699	120100437	XR_001740863.2	LOC107986119		chr6	26123466
chr1	147166952	147173135	NM_001348451.2			chr1	206873724	206909935	NM_001142473.2			chr9	129175551	129178205	NM_203434.3			chr1	120340839	120342570	XR_001737690.1	LOC107985522		chr5	132410928	132427609	NR_161242.1			chr1	144998570	145016960	NM_001271870.3			chr1	148943082	148955414	NM_001002811.2	PDE4DIP		chr3	120095830	120100437	XR_002959638.1	LOC107986119		chr6	26124144
chr1	148678056	148680224	NM_001364007.2			chr1	207046646	207053812	NM_001018053.2			chr9	130834348	130847557	NM_007313.2	ABL1		chr1	120607754	120616218	NR_144516.1	LOC100996724		chr5	132418775	132427075	XR_948788.3	LOC102723741		chr1	145813195	145825195	NM_001303456.1	POLR3C		chr1	149228245	149230031	NR_037182.1	LOC653513		chr3	157157321	157160760	NM_001308185.1	CCNL1		chr6	36594312
chr1	148943082	148955414	NM_001002811.2	PDE4DIP		chr1	207750606	207755352	NM_002389.4	CD46		chr9	130835253	130847557	NM_005157.6			chr1	121183639	121186329	NM_001100910.1	FAM72B		chr5	138540275	138541711	NM_001282185.1	ETF1		chr1	147166952	147173135	NM_001348451.2			chr1	149830709	149834417	NM_003548.2	HIST2H4A		chr3	157167347	157176675	XR_001740984.1	LOC101928236		chr6	36594361
chr1	149228245	149230031	NR_037182.1	LOC653513		chr1	208202773	208220595	NM_025179.4			chr9	35070847	35072308	NM_001354928.1	VCP		chr1	143362839	143364263	XR_922007.2	LOC105371175		chr5	140106959	140108012	NR_102741.1	MALINC1		chr1	148943082	148955414	NM_001002811.2	PDE4DIP		chr1	150363111	150367194	NM_001297673.1	RPRD2		chr3	197711397	197736845	NM_014687.4			chr7	23467029
chr1	149830709	149834417	NM_003548.2	HIST2H4A		chr1	211257633	211261343	NM_001136223.2	RCOR3		chr9	35073837	35080016	NM_004629.1	FANCG		chr1	143728466	143736687	NR_004400.1	RNVU1-18		chr5	140114108	140116382	NM_005859.5			chr1	149228245	149230031	NR_037182.1	LOC653513		chr1	155560840	155564614	NM_001366177.2			chr3	5017658	5026610	XR_940562.2	LOC105376934		chr7	36387414
chr1	150363111	150367194	NM_001297673.1	RPRD2		chr1	212030805	212037502	NM_001199809.1	INTS7		chr9	683412	709010	NM_001256876.2	KANK1		chr1	144188649	144190636	XR_922024.2	LOC105371206		chr5	150485540	150485992	NR_105061.1	NDST1-AS1		chr1	155930744	155941439	NM_014949.4			chr1	155930744	155941439	NM_014949.4			chr3	58008421	58053166	NM_001164317.2			chr7	36389808
chr1	155560840	155564614	NM_001366177.2			chr1	212595569	212609639	NM_001030287.3	ATF3		chr9	706947	709010	XM_017015393.2	LOC107987042		chr1	144411953	144418962	NR_104076.1	RNVU1-15		chr5	150497778	150498409	NM_001301063.2			chr1	16896717	16925722	NM_014675.5			chr1	16896717	16925722	NM_014675.5			chr3	61561570	61576212	NM_002841.4			chr7	36389861
chr1	155930744	155941439	NM_014949.4			chr1	214546898	214552586	NM_005401.5			chr9	707133	709010	XM_024447471.1	KANK1		chr1	144998570	145016960	NM_001271870.3			chr5	151072159	151081084	NM_001252385.1	TNIP1		chr1	173863606	173868067	NR_002578.3	GAS5		chr1	173863606	173868067	NR_002578.3	GAS5		chr3	61561910	61576212	XM_005265353.3	PTPRG		chr7	43635594
chr1	16896717	16925722	NM_014675.5			chr1	221829178	221846465	NR_125989.1	LINC01655		chr9	83976774	83980208	XM_017014669.1	HNRNPK		chr1	145813195	145825195	NM_001303456.1	POLR3C		chr6	128507848	128520599	NM_001135648.3			chr1	174990598	175001675	NM_001007214.1	CACYBP		chr1	174990598	175001675	NM_001007214.1	CACYBP		chr3	9393190	9396623	NR_132781.1	THUMPD3-AS1		chr7	43639246
chr1	173863606	173868067	NR_002578.3	GAS5		chr1	224429544	224435682	NM_001115113.3			chr9	83980358	83987125	NM_001358294.1	RMI1		chr1	147166952	147173135	NM_001348451.2			chr6	26123466	26123904	NM_003526.2	HIST1H2BC		chr1	179876502	179883722	NM_001199260.2			chr1	179876502	179883722	NM_001199260.2			chr3	9397614	9403135	NM_001292043.2			chr7	43639256
chr1	174990598	175001675	NM_001007214.1	CACYBP		chr1	225649067	225654261	NM_001008493.3			chr9	83980804	83987125	NM_001358291.2			chr1	148678056	148680224	NM_001364007.2			chr6	26124144	26124690	NM_003512.3	HIST1H2AC		chr1	180501602	180522230	NM_032360.4			chr1	180501602	180522230	NM_032360.4			chr3	9397699	9403135	XM_017006778.1	SETD5		chr7	43640219
chr1	179876502	179883722	NM_001199260.2			chr1	226061116	226065183	NM_002107.6			chr9	98248611	98255649	NR_051978.2			chr1	148943082	148955414	NM_001002811.2	PDE4DIP		chr6	7129090	7145717	NM_001168344.2			chr1	181088750	181119895	NM_016545.5			chr1	181088750	181119895	NM_016545.5			chr3	9397718	9403135	XM_011533922.1	SETD5		chr7	43640228
chr1	180501602	180522230	NM_032360.4			chr1	226108846	226125007	NR_146920.1	LINC01703								chr1	149228245	149230031	NR_037182.1	LOC653513		chr6	71403550	71403621	NR_029504.1	MIR30A		chr1	193103909	193123287	NM_001243399.1	GLRX2		chr1	193103909	193123287	NM_001243399.1	GLRX2		chr3	9397722	9403135	XM_011533921.2	SETD5		chr7	43646471
chr1	193103909	193123287	NM_001243399.1	GLRX2		chr1	227314163	227318959	NM_001366010.2			----BT549_AT1lostSE_genes----						chr1	149830709	149834417	NM_003548.2	HIST2H4A		chr6	71407863	71420159	NR_121612.1	LINC00472		chr1	198442510	198461911	XR_922398.2	LOC105371677		chr1	198442510	198461911	XR_922398.2	LOC105371677		chr5	132410928	132427609	NR_161242.1			chr7	48088307
chr1	198442510	198461911	XR_922398.2	LOC105371677		chr1	228081393	228087646	NM_001024226.1	ARF1								chr1	150363111	150367194	NM_001297673.1	RPRD2		chr7	135169363	135170821	XM_017012595.1	CYREN		chr1	199064	200374	XR_001737556.1	LOC102723897		chr1	199064	200374	XR_001737556.1	LOC102723897		chr5	132418775	132427075	XR_948788.3	LOC102723741		chr7	48088602
chr1	199064	200374	XR_001737556.1	LOC102723897		chr1	228101932	228110105	NM_001321284.1	MRPL55		chr1	120340839	120342570	XR_001737690.1	LOC107985522		chr1	155930744	155941439	NM_014949.4			chr7	23467029	23470491	NM_006547.3			chr1	202957073	202967334	NM_001290553.1	ADIPOR1		chr1	201259466	201276232	NM_000299.3	PKP1		chr5	140106959	140108012	NR_102741.1	MALINC1		chr7	48089142
chr1	201259466	201276232	NM_000299.3	PKP1		chr1	229221282	229239165	XR_001738515.1	LOC102723935		chr1	120607754	120616218	NR_144516.1	LOC100996724		chr1	16896717	16925722	NM_014675.5			chr8	101492049	101492534	XR_001746020.1	LOC107986961		chr1	205745999	205750906	NM_022731.5			chr1	201289894	201312294	NM_001005337.3			chr5	140114108	140116382	NM_005859.5			chr7	48089145
chr1	201289894	201312294	NM_001005337.3			chr1	230066611	230087686	NM_001291866.2			chr1	121183639	121186329	NM_001100910.1	FAM72B		chr1	173863606	173868067	NR_002578.3	GAS5		chr8	101492438	101504750	NM_001330593.2			chr1	206201712	206206010	NM_001123168.2	FAM72A		chr1	202957073	202967334	NM_001290553.1	ADIPOR1		chr5	150485540	150485992	NR_105061.1	NDST1-AS1		chr7	48089253
chr1	202957073	202967334	NM_001290553.1	ADIPOR1		chr1	231333691	231341147	NM_001010984.4			chr1	143362839	143364263	XR_922007.2	LOC105371175		chr1	174990598	175001675	NM_001007214.1	CACYBP		chr8	101492441	101504750	XM_011517307.3	GRHL2		chr1	206282601	206303410	XM_024446014.1	SRGAP2		chr1	204494104	204517246	NM_001204171.1	MDM4		chr5	150497778	150498409	NM_001301063.2			chr7	48089264
chr1	204494104	204517246	NM_001204171.1	MDM4		chr1	234356440	234374656	NM_001012985.2	COA6		chr1	143728466	143736687	NR_004400.1	RNVU1-18		chr1	179876502	179883722	NM_001199260.2			chr8	101492469	101504750	XM_011517306.3	GRHL2		chr1	206873724	206909935	NM_001142473.2			chr1	205745999	205750906	NM_022731.5			chr5	151072159	151081084	NM_001252385.1	TNIP1		chr7	76605705
chr1	205745999	205750906	NM_022731.5			chr1	235324737	235331353	NM_001037277.1	GGPS1		chr1	144188649	144190636	XR_922024.2	LOC105371206		chr1	180501602	180522230	NM_032360.4			chr8	101492583	101495874	XM_024447286.1	GRHL2		chr1	207046646	207053812	NM_001018053.2			chr1	206201712	206206010	NM_001123168.2	FAM72A		chr6	36594312	36599753	NR_036610.1	SRSF3		chr7	76609985
chr1	206201712	206206010	NM_001123168.2	FAM72A		chr1	235502672	235506097	NM_001277155.3			chr1	144411953	144418962	NR_104076.1	RNVU1-15		chr1	193103909	193123287	NM_001243399.1	GLRX2		chr8	127851809	127860788	NR_003367.3	PVT1		chr1	207750606	207755352	NM_002389.4	CD46		chr1	206282601	206303410	XM_024446014.1	SRGAP2		chr6	36594361	36599753	NM_003017.5			chr8	127851809
chr1	206282601	206303410	XM_024446014.1	SRGAP2		chr1	235909079	235920619	XR_001738537.1	LOC105373215		chr1	144998570	145016960	NM_001271870.3			chr1	198442510	198461911	XR_922398.2	LOC105371677		chr8	38995431	38996509	NM_031940.4			chr1	208202773	208220595	NM_025179.4			chr1	206873724	206909935	NM_001142473.2			chr7	43635594	43659264	XM_017012416.2	COA1		chr8	38995431
chr1	206873724	206909935	NM_001142473.2			chr1	241518044	241532277	NM_000143.3	FH		chr1	145813195	145825195	NM_001303456.1	POLR3C		chr1	199064	200374	XR_001737556.1	LOC102723897		chr8	38996766	39004537	XR_001745616.2	ADAM9		chr1	212030805	212037502	NM_001199809.1	INTS7		chr1	207046646	207053812	NM_001018053.2			chr7	48088307	48091239	XM_011515512.2	UPP1		chr8	38996766
chr1	207046646	207053812	NM_001018053.2			chr1	241637931	241642445	NM_014322.3			chr1	147166952	147173135	NM_001348451.2			chr1	201259466	201276232	NM_000299.3	PKP1		chr8	38996972	39004537	NM_003816.3			chr1	214568342	214582470	XM_017001941.1	PTPN14		chr1	207750606	207755352	NM_002389.4	CD46		chr8	127851809	127860788	NR_003367.3	PVT1		chr8	38996972
chr1	207750606	207755352	NM_002389.4	CD46		chr1	243252207	243256951	NM_001042404.1	CEP170		chr1	148678056	148680224	NM_001364007.2			chr1	201289894	201312294	NM_001005337.3			chr8	38996985	39004537	NR_027638.1	ADAM9		chr1	221829178	221846465	NR_125989.1	LINC01655		chr1	208202773	208220595	NM_025179.4			chr8	13352382	13368020	NM_001348082.2			chr8	38996985
chr1	208202773	208220595	NM_025179.4			chr1	244436122	244452732	NM_001126.5			chr1	148943082	148955414	NM_001002811.2	PDE4DIP		chr1	201460601	201469229	NM_012396.5			chr8	38997209	39004537	XM_011544682.2	ADAM9		chr1	224429544	224435682	NM_001115113.3			chr1	211257633	211261343	NM_001136223.2	RCOR3		chr8	25184688	25196084	NM_001322810.2			chr8	38997209
chr1	211257633	211261343	NM_001136223.2	RCOR3		chr1	244833322	244837592	NM_001312871.1	COX20		chr1	149228245	149230031	NR_037182.1	LOC653513		chr1	202957073	202967334	NM_001290553.1	ADIPOR1		chr8	39002860	39004537	XR_001745617.1	ADAM9		chr1	227314163	227318959	NM_001366010.2			chr1	212030805	212037502	NM_001199809.1	INTS7		chr8	38995431	38996509	NM_031940.4			chr8	39002860
chr1	212030805	212037502	NM_001199809.1	INTS7		chr1	46301159	46308759	NM_001297565.2			chr1	149830709	149834417	NM_003548.2	HIST2H4A		chr1	204494104	204517246	NM_001204171.1	MDM4		chr8	42491825	42504431	NM_001257181.1	SLC20A2		chr1	228081393	228087646	NM_001024226.1	ARF1		chr1	212595569	212609639	NM_001030287.3	ATF3		chr8	38996766	39004537	XR_001745616.2	ADAM9		chr9	127555100
chr1	212595569	212609639	NM_001030287.3	ATF3		chr1	61076843	61086033	NM_001134673.4			chr1	150363111	150367194	NM_001297673.1	RPRD2		chr1	205745999	205750906	NM_022731.5			chr8	81719956	81721304	NM_001170796.1	ZFAND1		chr1	229221282	229239165	XR_001738515.1	LOC102723935		chr1	221829178	221846465	NR_125989.1	LINC01655		chr9	121725217	121744274	XM_005251721.1	DAB2IP		chr9	129175551
chr1	221829178	221846465	NR_125989.1	LINC01655		chr1	65417974	65430677	NM_001003679.3	LEPR		chr1	155930744	155941439	NM_014949.4			chr1	206201712	206206010	NM_001123168.2	FAM72A		chr8	81732447	81745237	NM_152284.4			chr1	230066611	230087686	NM_001291866.2			chr1	224429544	224435682	NM_001115113.3			chr9	121731487	121737128	XR_930314.3	LOC105376257		chr9	130834348
chr1	224429544	224435682	NM_001115113.3			chr10	119651517	119687522	NM_004281.3	BAG3		chr1	156499797	156511170	NM_005920.4			chr1	206282601	206303410	XM_024446014.1	SRGAP2		chr9	121268148	121287608	NM_001353053.1	GSN		chr1	231333691	231341147	NM_001010984.4			chr1	226061116	226065183	NM_002107.6			chr9	121737162	121744274	XM_024447417.1	DAB2IP		chr9	130835253
chr1	225649067	225654261	NM_001008493.3			chr10	47696613	47707037	NR_027634.1	FAM35DP		chr1	173863606	173868067	NR_002578.3	GAS5		chr1	206873724	206909935	NM_001142473.2			chr9	121268161	121287608	NM_001353072.2			chr1	234356440	234374656	NM_001012985.2	COA6		chr1	227314163	227318959	NM_001366010.2			chr9	121742784	121744274	NM_138709.2	DAB2IP		chr9	72358723
chr1	226061116	226065183	NM_002107.6			chr10	77847006	77875148	NM_004747.4			chr1	174990598	175001675	NM_001007214.1	CACYBP		chr1	207046646	207053812	NM_001018053.2			chr9	121268163	121287608	XM_011518584.1	GSN		chr1	234499148	234534792	NR_038426.1	LINC01354		chr1	228081393	228087646	NM_001024226.1	ARF1		chr9	121743139	121744274	XM_011518270.2	DAB2IP		chr9	83976774
chr1	226108846	226125007	NR_146920.1	LINC01703		chr10	93463951	93482472	NM_013451.4			chr1	179876502	179883722	NM_001199260.2			chr1	207750606	207755352	NM_002389.4	CD46		chr9	121268166	121287608	XM_017014648.1	GSN		chr1	234980287	235012509	XR_001738535.2	LOC107985366		chr1	228101932	228110105	NM_001321284.1	MRPL55		chr9	127555100	127569046	XM_011518925.1	FAM129B		chr9	83980358
chr1	227314163	227318959	NM_001366010.2			chr11	102109772	102120419	NM_001130145.3			chr1	180501602	180522230	NM_032360.4			chr1	208202773	208220595	NM_025179.4			chr9	121268169	121287608	XM_024447522.1	GSN		chr1	235909079	235920619	XR_001738537.1	LOC105373215		chr1	229221282	229239165	XR_001738515.1	LOC102723935		chr9	129175551	129178205	NM_203434.3			chr9	83980804
chr1	228081393	228087646	NM_001024226.1	ARF1		chr11	114153279	114180980	NM_001018011.2	ZBTB16		chr1	181088750	181119895	NM_016545.5			chr1	211257633	211261343	NM_001136223.2	RCOR3		chr9	121269924	121287608	NM_001353062.1	GSN		chr1	241518044	241532277	NM_000143.3	FH		chr1	230066611	230087686	NM_001291866.2			chr9	129746804	129753042	NM_004878.5			chr9	97983340
chr1	228101932	228110105	NM_001321284.1	MRPL55		chr11	114295353	114308836	NM_001372045.1			chr1	193103909	193123287	NM_001243399.1	GLRX2		chr1	212030805	212037502	NM_001199809.1	INTS7		chr9	121280767	121285530	NR_103560.1	GSN-AS1		chr1	241637931	241642445	NM_014322.3			chr1	231333691	231341147	NM_001010984.4			chr9	130834348	130847557	NM_007313.2	ABL1		chrX	23783443
chr1	229221282	229239165	XR_001738515.1	LOC102723935		chr11	123059461	123064239	NM_006597.6			chr1	198442510	198461911	XR_922398.2	LOC105371677		chr1	212595569	212609639	NM_001030287.3	ATF3		chr9	121286080	121287608	NM_001258029.1	GSN		chr1	243252207	243256951	NM_001042404.1	CEP170		chr1	234356440	234374656	NM_001012985.2	COA6		chr9	130835253	130847557	NM_005157.6
chr1	231333691	231341147	NM_001010984.4			chr12	30347	32012	NR_130745.1	LOC100288778		chr1	199064	200374	XR_001737556.1	LOC102723897		chr1	214546898	214552586	NM_005401.5			chr9	121286104	121287608	XM_011518585.1	GSN		chr1	244436122	244452732	NM_001126.5			chr1	235324737	235331353	NM_001037277.1	GGPS1		chr9	70411399	70414657	NM_001206.2	KLF9		----MDAMB157_AT1lostSE_genes----
chr1	234356440	234374656	NM_001012985.2	COA6		chr12	52230775	52244794	NM_005556.4			chr1	201259466	201276232	NM_000299.3	PKP1		chr1	221829178	221846465	NR_125989.1	LINC01655		chr9	121286120	121287608	XM_017014645.1	GSN		chr1	244833322	244837592	NM_001312871.1	COX20		chr1	235502672	235506097	NM_001277155.3			chr9	70413671	70421423	XR_001746708.2	LOC101927086
chr1	234499148	234534792	NR_038426.1	LINC01354		chr12	96214277	96237870	NM_005230.4			chr1	201289894	201312294	NM_001005337.3			chr1	224429544	224435682	NM_001115113.3			chr9	121286548	121287608	NM_001258030.2			chr1	61076843	61086033	NM_001134673.4			chr1	235909079	235920619	XR_001738537.1	LOC105373215		chr9	70418161	70421423	XR_001746712.1	LOC101927086		chr1	120340839
chr1	235324737	235331353	NM_001037277.1	GGPS1		chr13	79481518	79493175	NM_001161407.1	NDFIP2		chr1	201460601	201469229	NM_012396.5			chr1	225649067	225654261	NM_001008493.3			chr9	127555100	127569046	XM_011518925.1	FAM129B		chr1	65417974	65430677	NM_001003679.3	LEPR		chr1	241518044	241532277	NM_000143.3	FH		chr9	83976774	83980208	XM_017014669.1	HNRNPK		chr1	120607754
chr1	235502672	235506097	NM_001277155.3			chr14	102524896	102553565	NR_036192.1	MIR4309		chr1	202957073	202967334	NM_001290553.1	ADIPOR1		chr1	226061116	226065183	NM_002107.6			chr9	128067442	128067867	XR_242574.2	NAIF1		chr10	119651517	119687522	NM_004281.3	BAG3		chr1	241637931	241642445	NM_014322.3			chr9	83980358	83987125	NM_001358294.1	RMI1		chr1	121183639
chr1	235909079	235920619	XR_001738537.1	LOC105373215		chr14	34538498	34547724	NM_001318916.1	EAPP		chr1	204494104	204517246	NM_001204171.1	MDM4		chr1	226108846	226125007	NR_146920.1	LINC01703		chr9	128068199	128099793	NM_001330988.1	SLC25A25		chr10	47696613	47707037	NR_027634.1	FAM35DP		chr1	243252207	243256951	NM_001042404.1	CEP170		chr9	83980804	83987125	NM_001358291.2			chr1	143362839
chr1	241518044	241532277	NM_000143.3	FH		chr15	20775565	20788921	NR_027992.1	NBEAP1		chr1	205745999	205750906	NM_022731.5			chr1	227314163	227318959	NM_001366010.2			chr9	128091463	128099793	NM_001006642.3	SLC25A25		chr10	69316491	69339663	NM_000188.2	HK1		chr1	244436122	244452732	NM_001126.5									chr1	143728466
chr1	241637931	241642445	NM_014322.3			chr15	21344761	21358721	XR_002957733.1	LOC112268154		chr1	206201712	206206010	NM_001123168.2	FAM72A		chr1	228081393	228087646	NM_001024226.1	ARF1		chr9	128091475	128099793	XR_002956755.1	SLC25A25		chr10	93463951	93482472	NM_013451.4			chr1	244833322	244837592	NM_001312871.1	COX20		----Hs578T_AT1lostSE_genes----						chr1	144188649
chr1	243252207	243256951	NM_001042404.1	CEP170		chr15	75625133	75648718	NM_001042581.1	SNUPN		chr1	206282601	206303410	XM_024446014.1	SRGAP2		chr1	228101932	228110105	NM_001321284.1	MRPL55		chr9	128097594	128099793	XR_002956756.1	SLC25A25		chr11	114153279	114180980	NM_001018011.2	ZBTB16		chr1	61076843	61086033	NM_001134673.4									chr1	144411953
chr1	244436122	244452732	NM_001126.5			chr15	92882756	92887603	NR_037600.1	LINC01578		chr1	206873724	206909935	NM_001142473.2			chr1	229221282	229239165	XR_001738515.1	LOC102723935		chr9	128097942	128099793	XM_006716948.3	SLC25A25		chr11	114295353	114308836	NM_001372045.1			chr1	65417974	65430677	NM_001003679.3	LEPR		chr1	120340839	120342570	XR_001737690.1	LOC107985522		chr1	144998570
chr1	244833322	244837592	NM_001312871.1	COX20		chr15	96330734	96341294	NM_001145155.2			chr1	207046646	207053812	NM_001018053.2			chr1	230066611	230087686	NM_001291866.2			chr9	128098481	128099793	NR_049766.2	SLC25A25		chr11	12674444	12695246	NM_021961.6			chr10	47696613	47707037	NR_027634.1	FAM35DP		chr1	120607754	120616218	NR_144516.1	LOC100996724		chr1	145813195
chr1	244860617	244865283	NM_004501.3	HNRNPU		chr16	15143238	15155521	NR_037466.1	MIR3180-4		chr1	207750606	207755352	NM_002389.4	CD46		chr1	231333691	231341147	NM_001010984.4			chr9	128098510	128099793	XR_002956757.1	SLC25A25		chr12	30347	32012	NR_130745.1	LOC100288778		chr10	69316491	69339663	NM_000188.2	HK1		chr1	121183639	121186329	NM_001100910.1	FAM72B		chr1	147166952
chr1	244968993	244972398	NM_001143943.1	EFCAB2		chr16	4613620	4626137	NM_001142289.2	MGRN1		chr1	208202773	208220595	NM_025179.4			chr1	234356440	234374656	NM_001012985.2	COA6		chr9	128098737	128099793	XR_002956758.1	SLC25A25		chr12	96214277	96237870	NM_005230.4			chr10	77847006	77875148	NM_004747.4			chr1	143362839	143364263	XR_922007.2	LOC105371175		chr1	148678056
chr1	61076843	61086033	NM_001134673.4			chr17	8209541	8223764	NM_001256834.3			chr1	211257633	211261343	NM_001136223.2	RCOR3		chr1	235324737	235331353	NM_001037277.1	GGPS1		chr9	128098739	128099793	XR_002956759.1	SLC25A25		chr13	79481518	79493175	NM_001161407.1	NDFIP2		chr11	102109772	102120419	NM_001130145.3			chr1	143728466	143736687	NR_004400.1	RNVU1-18		chr1	148943082
chr1	65417974	65430677	NM_001003679.3	LEPR		chr19	1847637	1885067	NM_001130111.2			chr1	212030805	212037502	NM_001199809.1	INTS7		chr1	235502672	235506097	NM_001277155.3			chr9	128098743	128099793	XM_006716949.3	SLC25A25		chr14	102524896	102553565	NR_036192.1	MIR4309		chr11	114153279	114180980	NM_001018011.2	ZBTB16		chr1	144188649	144190636	XR_922024.2	LOC105371206		chr1	149228245
chr10	47696613	47707037	NR_027634.1	FAM35DP		chr19	45439490	45479089	NM_001114171.2			chr1	212595569	212609639	NM_001030287.3	ATF3		chr1	235909079	235920619	XR_001738537.1	LOC105373215		chr9	128882193	128882523	NM_001352988.1	KYAT1		chr14	34538498	34547724	NM_001318916.1	EAPP		chr11	114295353	114308836	NM_001372045.1			chr1	144411953	144418962	NR_104076.1	RNVU1-15		chr1	149830709
chr11	102109772	102120419	NM_001130145.3			chr2	238284964	238291100	NM_022817.3			chr1	214546898	214552586	NM_005401.5			chr1	241518044	241532277	NM_000143.3	FH		chr9	128882501	128902753	NM_001127244.1	LRRC8A		chr15	20775565	20788921	NR_027992.1	NBEAP1		chr11	123059461	123064239	NM_006597.6			chr1	144998570	145016960	NM_001271870.3			chr1	150363111
chr11	114153279	114180980	NM_001018011.2	ZBTB16		chr2	241314135	241330146	NM_001008491.2	SEPT2		chr1	221829178	221846465	NR_125989.1	LINC01655		chr1	241637931	241642445	NM_014322.3			chr9	128882585	128902753	XM_005252095.2	LRRC8A		chr15	21344761	21358721	XR_002957733.1	LOC112268154		chr11	12674444	12695246	NM_021961.6			chr1	145813195	145825195	NM_001303456.1	POLR3C		chr1	155000306
chr11	114295353	114308836	NM_001372045.1			chr2	36355889	36368860	NM_016441.3			chr1	224429544	224435682	NM_001115113.3			chr1	243252207	243256951	NM_001042404.1	CEP170		chr9	128882636	128902753	XM_006717186.2	LRRC8A		chr15	75625133	75648718	NM_001042581.1	SNUPN		chr12	121798545	121805644	NM_001353345.1	SETD1B		chr1	147166952	147173135	NM_001348451.2			chr1	155930744
chr11	123059461	123064239	NM_006597.6			chr2	84946515	84973398	NM_020122.5			chr1	226061116	226065183	NM_002107.6			chr1	244436122	244452732	NM_001126.5			chr9	128883164	128902753	XM_011518863.1	LRRC8A		chr15	92882756	92887603	NR_037600.1	LINC01578		chr12	30347	32012	NR_130745.1	LOC100288778		chr1	148678056	148680224	NM_001364007.2			chr1	173863606
chr11	12674444	12695246	NM_021961.6			chr20	19974078	19978683	NM_001242581.1	RIN2		chr1	226108846	226125007	NR_146920.1	LINC01703		chr1	244833322	244837592	NM_001312871.1	COX20		chr9	128885176	128902753	XM_005252096.4	LRRC8A		chr15	96330734	96341294	NM_001145155.2			chr12	52230775	52244794	NM_005556.4			chr1	148943082	148955414	NM_001002811.2	PDE4DIP		chr1	174990598
chr12	30347	32012	NR_130745.1	LOC100288778		chr20	31547011	31574168	NM_030789.3	HM13		chr1	227314163	227318959	NM_001366010.2			chr1	61076843	61086033	NM_001134673.4			chr9	128892427	128902753	XM_011518865.2	LRRC8A		chr16	15143238	15155521	NR_037466.1	MIR3180-4		chr12	96214277	96237870	NM_005230.4			chr1	149228245	149230031	NR_037182.1	LOC653513		chr1	179876502
chr13	79481518	79493175	NM_001161407.1	NDFIP2		chr20	33663471	33686247	NM_001024675.2			chr1	228081393	228087646	NM_001024226.1	ARF1		chr1	65417974	65430677	NM_001003679.3	LEPR		chr9	129175551	129178205	NM_203434.3			chr16	4613620	4626137	NM_001142289.2	MGRN1		chr13	79481518	79493175	NM_001161407.1	NDFIP2		chr1	149830709	149834417	NM_003548.2	HIST2H4A		chr1	180501602
chr14	34538498	34547724	NM_001318916.1	EAPP		chr20	35303033	35311364	NM_001184977.1	UQCC1		chr1	228101932	228110105	NM_001321284.1	MRPL55		chr10	119651517	119687522	NM_004281.3	BAG3		chr9	129746804	129753042	NM_004878.5			chr17	8209541	8223764	NM_001256834.3			chr14	102524896	102553565	NR_036192.1	MIR4309		chr1	150363111	150367194	NM_001297673.1	RPRD2		chr1	193103909
chr15	20775565	20788921	NR_027992.1	NBEAP1		chr20	41316368	41341551	NM_001301860.2			chr1	229221282	229239165	XR_001738515.1	LOC102723935		chr10	47696613	47707037	NR_027634.1	FAM35DP		chr9	130041799	130043167	XM_005251826.2	FNBP1		chr19	1847637	1885067	NM_001130111.2			chr14	34538498	34547724	NM_001318916.1	EAPP		chr1	155000306	155018202	NM_001252406.2	ZBTB7B		chr1	198442510
chr15	21344761	21358721	XR_002957733.1	LOC112268154		chr20	50143808	50166792	NM_001162505.1	TMEM189		chr1	231333691	231341147	NM_001010984.4			chr10	69316491	69339663	NM_000188.2	HK1		chr9	130053705	130055067	NM_001136558.1	GPR107		chr19	45439490	45479089	NM_001114171.2			chr15	20775565	20788921	NR_027992.1	NBEAP1		chr1	155560840	155564614	NM_001366177.2			chr1	199064
chr15	75625133	75648718	NM_001042581.1	SNUPN		chr21	43502515	43520994	XM_011529443.2	HSF2BP		chr1	234356440	234374656	NM_001012985.2	COA6		chr10	77847006	77875148	NM_004747.4			chr9	130053905	130055067	NM_001136557.2			chr2	238284964	238291100	NM_022817.3			chr15	21344761	21358721	XR_002957733.1	LOC112268154		chr1	155930744	155941439	NM_014949.4			chr1	201259466
chr15	92882756	92887603	NR_037600.1	LINC01578		chr21	8197580	8205132	NR_106782.1	MIR6724-1		chr1	235324737	235331353	NM_001037277.1	GGPS1		chr11	114153279	114180980	NM_001018011.2	ZBTB16		chr9	130053906	130055067	XM_017014953.2	GPR107		chr2	241314135	241330146	NM_001008491.2	SEPT2		chr15	75625133	75648718	NM_001042581.1	SNUPN		chr1	173863606	173868067	NR_002578.3	GAS5		chr1	201289894
chr15	96330734	96341294	NM_001145155.2			chr22	37896259	37908006	NM_033386.4			chr1	235502672	235506097	NM_001277155.3			chr11	114295353	114308836	NM_001372045.1			chr9	41358861	41361200	NR_148348.1	LOC107984035		chr2	36355889	36368860	NM_016441.3			chr15	92882756	92887603	NR_037600.1	LINC01578		chr1	174990598	175001675	NM_001007214.1	CACYBP		chr1	202957073
chr16	15143238	15155521	NR_037466.1	MIR3180-4		chr22	40485716	40512311	NM_001282661.3			chr1	241518044	241532277	NM_000143.3	FH		chr11	123059461	123064239	NM_006597.6			chr9	5436471	5438539	XM_005251510.5	PLGRKT		chr2	70085478	70089494	NM_006196.4			chr16	15143238	15155521	NR_037466.1	MIR3180-4		chr1	179876502	179883722	NM_001199260.2			chr1	205745999
chr16	4613620	4626137	NM_001142289.2	MGRN1		chr3	152258000	152272083	NM_001314057.2			chr1	241637931	241642445	NM_014322.3			chr11	12674444	12695246	NM_021961.6			chr9	5450502	5455840	NM_001267706.1	CD274		chr2	84946515	84973398	NM_020122.5			chr17	8209541	8223764	NM_001256834.3			chr1	180501602	180522230	NM_032360.4			chr1	206282601
chr17	8209541	8223764	NM_001256834.3			chr3	189292733	189316886	NM_198485.4			chr1	243252207	243256951	NM_001042404.1	CEP170		chr12	30347	32012	NR_130745.1	LOC100288778		chr9	5450541	5455840	NM_001314029.2			chr20	19974078	19978683	NM_001242581.1	RIN2		chr19	1847637	1885067	NM_001130111.2			chr1	193103909	193123287	NM_001243399.1	GLRX2		chr1	206873724
chr19	1847637	1885067	NM_001130111.2			chr3	29280569	29291140	NM_001003792.3			chr1	244436122	244452732	NM_001126.5			chr12	52230775	52244794	NM_005556.4			chr9	5629029	5633196	XR_428426.3	RIC1		chr20	33663471	33686247	NM_001024675.2			chr19	45439490	45479089	NM_001114171.2			chr1	198442510	198461911	XR_922398.2	LOC105371677		chr1	207046646
chr19	45439490	45479089	NM_001114171.2			chr4	41695045	41713161	NM_001112717.4			chr1	244833322	244837592	NM_001312871.1	COX20		chr12	96214277	96237870	NM_005230.4			chr9	5629106	5633196	NM_001135920.3			chr20	35303033	35311364	NM_001184977.1	UQCC1		chr2	238284964	238291100	NM_022817.3			chr1	199064	200374	XR_001737556.1	LOC102723897		chr1	207750606
chr2	238284964	238291100	NM_022817.3			chr4	86922019	86937368	NM_001166693.2	AFF1		chr1	244968993	244972398	NM_001143943.1	EFCAB2		chr13	79481518	79493175	NM_001161407.1	NDFIP2		chr9	5629118	5633196	NM_001206557.1	RIC1		chr20	41316368	41341551	NM_001301860.2			chr2	241314135	241330146	NM_001008491.2	SEPT2		chr1	201259466	201276232	NM_000299.3	PKP1		chr1	208202773
chr2	241314135	241330146	NM_001008491.2	SEPT2		chr5	134174105	134177855	NM_006930.3	SKP1		chr1	61076843	61086033	NM_001134673.4			chr14	102524896	102553565	NR_036192.1	MIR4309		chr9	66269986	66272701	XR_001746688.1	LOC107987072		chr20	47304943	47336670	NM_001281769.1	ZMYND8		chr2	36355889	36368860	NM_016441.3			chr1	201289894	201312294	NM_001005337.3			chr1	212030805
chr2	36355889	36368860	NM_016441.3			chr5	151614779	151632894	XR_944417.2	LOC105378231		chr1	65417974	65430677	NM_001003679.3	LEPR		chr14	34538498	34547724	NM_001318916.1	EAPP		chr9	683412	709010	NM_001256876.2	KANK1		chr20	49678737	49714314	NM_004776.4			chr2	84946515	84973398	NM_020122.5			chr1	202957073	202967334	NM_001290553.1	ADIPOR1		chr1	212595569
chr2	84946515	84973398	NM_020122.5			chr5	154754055	154758877	NM_001367713.1			chr10	47696613	47707037	NR_027634.1	FAM35DP		chr15	20775565	20788921	NR_027992.1	NBEAP1		chr9	686766	709010	NM_001354336.1	KANK1		chr20	50143808	50166792	NM_001162505.1	TMEM189		chr20	19974078	19978683	NM_001242581.1	RIN2		chr1	204494104	204517246	NM_001204171.1	MDM4		chr1	214568342
chr20	19974078	19978683	NM_001242581.1	RIN2		chr5	159205687	159210627	NM_001199380.1	RNF145		chr10	77847006	77875148	NM_004747.4			chr15	21344761	21358721	XR_002957733.1	LOC112268154		chr9	693338	709010	NM_001354340.1	KANK1		chr20	53611260	53624287	NR_134576.1	LOC105372672		chr20	31547011	31574168	NM_030789.3	HM13		chr1	205745999	205750906	NM_022731.5			chr1	221829178
chr20	31547011	31574168	NM_030789.3	HM13		chr5	163458289	163463357	NM_001142556.2			chr11	102109772	102120419	NM_001130145.3			chr15	75625133	75648718	NM_001042581.1	SNUPN		chr9	693441	709010	XM_024447470.1	KANK1		chr20	62362224	62388712	NM_001024.4			chr20	33663471	33686247	NM_001024675.2			chr1	206201712	206206010	NM_001123168.2	FAM72A		chr1	224429544
chr20	33663471	33686247	NM_001024675.2			chr5	163502621	163510361	NM_013283.5			chr11	114153279	114180980	NM_001018011.2	ZBTB16		chr16	15143238	15155521	NR_037466.1	MIR3180-4		chr9	706676	709010	NM_001354344.1	KANK1		chr21	8197580	8205132	NR_106782.1	MIR6724-1		chr20	35303033	35311364	NM_001184977.1	UQCC1		chr1	206282601	206303410	XM_024446014.1	SRGAP2		chr1	227314163
chr20	41316368	41341551	NM_001301860.2			chr5	171386798	171393156	NM_001037738.3			chr11	123059461	123064239	NM_006597.6			chr16	4613620	4626137	NM_001142289.2	MGRN1		chr9	706947	709010	XM_017015393.2	LOC107987042		chr22	37896259	37908006	NM_033386.4			chr20	41316368	41341551	NM_001301860.2			chr1	206873724	206909935	NM_001142473.2			chr1	228101932
chr20	49678737	49714314	NM_004776.4			chr5	172853577	172871600	NM_001031711.3			chr11	12674444	12695246	NM_021961.6			chr17	8209541	8223764	NM_001256834.3			chr9	707133	709010	XM_024447471.1	KANK1		chr22	40485716	40512311	NM_001282661.3			chr21	43502515	43520994	XM_011529443.2	HSF2BP		chr1	207046646	207053812	NM_001018053.2			chr1	229221282
chr20	50143808	50166792	NM_001162505.1	TMEM189		chr5	176534958	176544136	NM_001171976.1	CDHR2		chr12	30347	32012	NR_130745.1	LOC100288778		chr19	45439490	45479089	NM_001114171.2			chr9	97983340	97986408	NM_006401.3			chr3	129180698	129196652	NM_001127192.2			chr21	8197580	8205132	NR_106782.1	MIR6724-1		chr1	207750606	207755352	NM_002389.4	CD46		chr1	231333691
chr20	50187198	50194792	NM_001285878.1	CEBPB		chr5	179619525	179624701	NM_001257293.2			chr12	52230775	52244794	NM_005556.4			chr2	238284964	238291100	NM_022817.3									chr3	152258000	152272083	NM_001314057.2			chr22	37896259	37908006	NM_033386.4			chr1	208202773	208220595	NM_025179.4			chr1	234356440
chr20	62362224	62388712	NM_001024.4			chr5	181173107	181207632	NM_033342.4			chr12	96214277	96237870	NM_005230.4			chr2	241314135	241330146	NM_001008491.2	SEPT2		----HCC38_AT1lostSE_genes----						chr3	189292733	189316886	NM_198485.4			chr22	40485716	40512311	NM_001282661.3			chr1	211257633	211261343	NM_001136223.2	RCOR3		chr1	241518044
chr21	8197580	8205132	NR_106782.1	MIR6724-1		chr5	181240363	181244690	NM_006098.5			chr13	79481518	79493175	NM_001161407.1	NDFIP2		chr20	19974078	19978683	NM_001242581.1	RIN2								chr3	29280569	29291140	NM_001003792.3			chr3	129180698	129196652	NM_001127192.2			chr1	212030805	212037502	NM_001199809.1	INTS7		chr1	241637931
chr22	37896259	37908006	NM_033386.4			chr5	40832793	40842159	NM_000997.5			chr14	102524896	102553565	NR_036192.1	MIR4309		chr20	33663471	33686247	NM_001024675.2			chr1	120340839	120342570	XR_001737690.1	LOC107985522		chr4	41695045	41713161	NM_001112717.4			chr3	152258000	152272083	NM_001314057.2			chr1	212595569	212609639	NM_001030287.3	ATF3		chr1	61076843
chr22	40485716	40512311	NM_001282661.3			chr6	129489726	129501992	NM_000426.3	LAMA2		chr14	34538498	34547724	NM_001318916.1	EAPP		chr20	35303033	35311364	NM_001184977.1	UQCC1		chr1	120607754	120616218	NR_144516.1	LOC100996724		chr4	86922019	86937368	NM_001166693.2	AFF1		chr3	189292733	189316886	NM_198485.4			chr1	221829178	221846465	NR_125989.1	LINC01655		chr1	65417974
chr3	152258000	152272083	NM_001314057.2			chr6	35596169	35604077	NM_001145775.2	FKBP5		chr15	20775565	20788921	NR_027992.1	NBEAP1		chr20	41316368	41341551	NM_001301860.2			chr1	121183639	121186329	NM_001100910.1	FAM72B		chr5	134174105	134177855	NM_006930.3	SKP1		chr3	29280569	29291140	NM_001003792.3			chr1	224429544	224435682	NM_001115113.3			chr10	119651517
chr3	189292733	189316886	NM_198485.4			chr7	22854176	22859951	NR_003075.1	SNORD93		chr15	21344761	21358721	XR_002957733.1	LOC112268154		chr20	49678737	49714314	NM_004776.4			chr1	143362839	143364263	XR_922007.2	LOC105371175		chr5	151614779	151632894	XR_944417.2	LOC105378231		chr4	41695045	41713161	NM_001112717.4			chr1	226061116	226065183	NM_002107.6			chr10	47696613
chr3	29280569	29291140	NM_001003792.3			chr7	27138852	27143587	NM_019102.4			chr15	75625133	75648718	NM_001042581.1	SNUPN		chr20	50143808	50166792	NM_001162505.1	TMEM189		chr1	143728466	143736687	NR_004400.1	RNVU1-18		chr5	154754055	154758877	NM_001367713.1			chr4	86922019	86937368	NM_001166693.2	AFF1		chr1	226108846	226125007	NR_146920.1	LINC01703		chr10	69316491
chr4	41695045	41713161	NM_001112717.4			chr7	42219744	42237918	NM_000168.6			chr15	92882756	92887603	NR_037600.1	LINC01578		chr21	8197580	8205132	NR_106782.1	MIR6724-1		chr1	144188649	144190636	XR_922024.2	LOC105371206		chr5	159205687	159210627	NM_001199380.1	RNF145		chr5	134174105	134177855	NM_006930.3	SKP1		chr1	227314163	227318959	NM_001366010.2			chr10	77847006
chr4	86922019	86937368	NM_001166693.2	AFF1		chr7	80134802	80152007	NM_001256414.2			chr16	15143238	15155521	NR_037466.1	MIR3180-4		chr22	37896259	37908006	NM_033386.4			chr1	144411953	144418962	NR_104076.1	RNVU1-15		chr5	163458289	163463357	NM_001142556.2			chr5	151614779	151632894	XR_944417.2	LOC105378231		chr1	228081393	228087646	NM_001024226.1	ARF1		chr11	102109772
chr5	134174105	134177855	NM_006930.3	SKP1		chr8	100718542	100723310	NM_002568.4			chr16	87852869	87869410	NM_003486.7			chr22	40485716	40512311	NM_001282661.3			chr1	144998570	145016960	NM_001271870.3			chr5	163502621	163510361	NM_013283.5			chr5	159205687	159210627	NM_001199380.1	RNF145		chr1	228101932	228110105	NM_001321284.1	MRPL55		chr11	114153279
chr5	151614779	151632894	XR_944417.2	LOC105378231		chr8	125218533	125232496	NM_001349485.1	NSMCE2		chr17	82095212	82110979	NM_001367828.2			chr3	129180698	129196652	NM_001127192.2			chr1	145813195	145825195	NM_001303456.1	POLR3C		chr5	171386798	171393156	NM_001037738.3			chr5	163458289	163463357	NM_001142556.2			chr1	229221282	229239165	XR_001738515.1	LOC102723935		chr11	114295353
chr5	159205687	159210627	NM_001199380.1	RNF145		chr8	129972081	129996688	NM_001353242.2			chr17	8209541	8223764	NM_001256834.3			chr3	152258000	152272083	NM_001314057.2			chr1	147166952	147173135	NM_001348451.2			chr5	172853577	172871600	NM_001031711.3			chr5	163502621	163510361	NM_013283.5			chr1	231333691	231341147	NM_001010984.4			chr11	123059461
chr5	163458289	163463357	NM_001142556.2			chr8	140718850	140728130	NM_001199649.2			chr19	1847637	1885067	NM_001130111.2			chr3	189292733	189316886	NM_198485.4			chr1	148943082	148955414	NM_001002811.2	PDE4DIP		chr5	179619525	179624701	NM_001257293.2			chr5	171386798	171393156	NM_001037738.3			chr1	234356440	234374656	NM_001012985.2	COA6		chr11	12674444
chr5	163502621	163510361	NM_013283.5			chr8	144136866	144149946	NM_001099280.3			chr19	45439490	45479089	NM_001114171.2			chr3	29280569	29291140	NM_001003792.3			chr1	149228245	149230031	NR_037182.1	LOC653513		chr5	181173107	181207632	NM_033342.4			chr5	172853577	172871600	NM_001031711.3			chr1	234499148	234534792	NR_038426.1	LINC01354		chr12	30347
chr5	171386798	171393156	NM_001037738.3			chr8	22980909	23000974	NM_001160036.2			chr2	238284964	238291100	NM_022817.3			chr4	41695045	41713161	NM_001112717.4			chr1	149830709	149834417	NM_003548.2	HIST2H4A		chr5	181240363	181244690	NM_006098.5			chr5	176534958	176544136	NM_001171976.1	CDHR2		chr1	235324737	235331353	NM_001037277.1	GGPS1		chr12	52230775
chr5	172853577	172871600	NM_001031711.3			chr8	66521193	66535623	NM_152765.4			chr2	241314135	241330146	NM_001008491.2	SEPT2		chr4	86922019	86937368	NM_001166693.2	AFF1		chr1	150363111	150367194	NM_001297673.1	RPRD2		chr5	2745869	2759716	NM_001134222.2			chr5	181173107	181207632	NM_033342.4			chr1	235502672	235506097	NM_001277155.3			chr12	96214277
chr5	176534958	176544136	NM_001171976.1	CDHR2								chr2	36355889	36368860	NM_016441.3			chr5	134174105	134177855	NM_006930.3	SKP1		chr1	155000306	155018202	NM_001252406.2	ZBTB7B		chr5	40832793	40842159	NM_000997.5			chr5	2745869	2759716	NM_001134222.2			chr1	235909079	235920619	XR_001738537.1	LOC105373215		chr13	79481518
chr5	179619525	179624701	NM_001257293.2			----BT20_CA1acquiredSE_genes----						chr2	84946515	84973398	NM_020122.5			chr5	151614779	151632894	XR_944417.2	LOC105378231		chr1	155930744	155941439	NM_014949.4			chr6	129489726	129501992	NM_000426.3	LAMA2		chr5	40832793	40842159	NM_000997.5			chr1	241518044	241532277	NM_000143.3	FH		chr15	20775565
chr5	181173107	181207632	NM_033342.4									chr20	33663471	33686247	NM_001024675.2			chr5	159205687	159210627	NM_001199380.1	RNF145		chr1	173863606	173868067	NR_002578.3	GAS5		chr6	35596169	35604077	NM_001145775.2	FKBP5		chr6	129489726	129501992	NM_000426.3	LAMA2		chr1	241637931	241642445	NM_014322.3			chr15	21344761
chr5	40832793	40842159	NM_000997.5			chr1	149851081	149851594	NM_001040874.1	HIST2H2AA4		chr20	41316368	41341551	NM_001301860.2			chr5	163458289	163463357	NM_001142556.2			chr1	174990598	175001675	NM_001007214.1	CACYBP		chr7	22854176	22859951	NR_003075.1	SNORD93		chr6	35596169	35604077	NM_001145775.2	FKBP5		chr1	243252207	243256951	NM_001042404.1	CEP170		chr15	75625133
chr6	129489726	129501992	NM_000426.3	LAMA2		chr1	149852618	149853125	NM_001005464.2	HIST2H3A		chr20	49678737	49714314	NM_004776.4			chr5	163502621	163510361	NM_013283.5			chr1	179876502	179883722	NM_001199260.2			chr7	27138852	27143587	NM_019102.4			chr7	22854176	22859951	NR_003075.1	SNORD93		chr1	244436122	244452732	NM_001126.5			chr15	92882756
chr6	35596169	35604077	NM_001145775.2	FKBP5		chr1	149853261	149854429	XM_024451709.1	LOC112268238		chr20	50143808	50166792	NM_001162505.1	TMEM189		chr5	171386798	171393156	NM_001037738.3			chr1	180501602	180522230	NM_032360.4			chr7	42219744	42237918	NM_000168.6			chr7	27138852	27143587	NM_019102.4			chr1	244833322	244837592	NM_001312871.1	COX20		chr15	96330734
chr7	22854176	22859951	NR_003075.1	SNORD93		chr16	70684212	70685789	XM_011523450.2	MTSS1L		chr21	43502515	43520994	XM_011529443.2	HSF2BP		chr5	181173107	181207632	NM_033342.4			chr1	193103909	193123287	NM_001243399.1	GLRX2		chr7	47580991	47604710	NM_022748.12			chr7	42219744	42237918	NM_000168.6			chr1	61076843	61086033	NM_001134673.4			chr16	15143238
chr7	27138852	27143587	NM_019102.4			chr16	70687438	70716785	NM_001351157.2			chr21	8197580	8205132	NR_106782.1	MIR6724-1		chr5	2745869	2759716	NM_001134222.2			chr1	198442510	198461911	XR_922398.2	LOC105371677		chr7	80134802	80152007	NM_001256414.2			chr7	80134802	80152007	NM_001256414.2			chr10	119651517	119687522	NM_004281.3	BAG3		chr17	8209541
chr7	42219744	42237918	NM_000168.6			chr16	70706723	70716785	XM_017023442.2	VAC14		chr22	40485716	40512311	NM_001282661.3			chr5	40832793	40842159	NM_000997.5			chr1	199064	200374	XR_001737556.1	LOC102723897		chr8	100718542	100723310	NM_002568.4			chr8	100718542	100723310	NM_002568.4			chr10	47696613	47707037	NR_027634.1	FAM35DP		chr19	1847637
chr7	47580991	47604710	NM_022748.12			chr19	13149500	13150375	NM_001271611.2			chr3	152258000	152272083	NM_001314057.2			chr6	129489726	129501992	NM_000426.3	LAMA2		chr1	201259466	201276232	NM_000299.3	PKP1		chr8	125218533	125232496	NM_001349485.1	NSMCE2		chr8	125218533	125232496	NM_001349485.1	NSMCE2		chr10	69316491	69339663	NM_000188.2	HK1		chr19	45439490
chr7	80134802	80152007	NM_001256414.2			chr19	13150410	13154911	NM_004907.3			chr3	189292733	189316886	NM_198485.4			chr6	35596169	35604077	NM_001145775.2	FKBP5		chr1	201289894	201312294	NM_001005337.3			chr8	129972081	129996688	NM_001353242.2			chr8	140718850	140728130	NM_001199649.2			chr10	77847006	77875148	NM_004747.4			chr2	238284964
chr8	100718542	100723310	NM_002568.4			chr2	233690954	233705716	NM_019076.4	UGT1A8		chr3	29280569	29291140	NM_001003792.3			chr7	22854176	22859951	NR_003075.1	SNORD93		chr1	202957073	202967334	NM_001290553.1	ADIPOR1		chr8	140718850	140728130	NM_001199649.2			chr8	22980909	23000974	NM_001160036.2			chr11	114153279	114180980	NM_001018011.2	ZBTB16		chr2	241314135
chr8	125218533	125232496	NM_001349485.1	NSMCE2		chr2	233691669	233705716	NM_205862.2			chr4	41695045	41713161	NM_001112717.4			chr7	42219744	42237918	NM_000168.6			chr1	204494104	204517246	NM_001204171.1	MDM4		chr8	142669225	142681399	NM_001077527.3			chr8	66521193	66535623	NM_152765.4			chr11	114295353	114308836	NM_001372045.1			chr2	84946515
chr8	129972081	129996688	NM_001353242.2			chr2	233692889	233705716	NM_001072.4			chr4	86922019	86937368	NM_001166693.2	AFF1		chr7	80134802	80152007	NM_001256414.2			chr1	205745999	205750906	NM_022731.5			chr8	22980909	23000974	NM_001160036.2									chr11	123059461	123064239	NM_006597.6			chr20	31547011
chr8	140718850	140728130	NM_001199649.2			chr20	49767290	49775439	XR_936825.2	LOC105372652		chr5	134174105	134177855	NM_006930.3	SKP1		chr8	100718542	100723310	NM_002568.4			chr1	206201712	206206010	NM_001123168.2	FAM72A								----HCC1395_CA1acquiredSE_genes----						chr11	12674444	12695246	NM_021961.6			chr20	33663471
chr8	144136866	144149946	NM_001099280.3			chr20	49769363	49775439	XR_001754661.1	LOC105372652		chr5	151614779	151632894	XR_944417.2	LOC105378231		chr8	125218533	125232496	NM_001349485.1	NSMCE2		chr1	206282601	206303410	XM_024446014.1	SRGAP2		----HCC1187_CA1acquiredSE_genes----												chr12	30347	32012	NR_130745.1	LOC100288778		chr20	35303033
chr8	22980909	23000974	NM_001160036.2			chr5	251700	257082	NM_001294332.1	SDHA		chr5	159205687	159210627	NM_001199380.1	RNF145		chr8	129972081	129996688	NM_001353242.2			chr1	206873724	206909935	NM_001142473.2									chr1	149851081	149851594	NM_001040874.1	HIST2H2AA4		chr12	96214277	96237870	NM_005230.4			chr20	41316368
chr8	66521193	66535623	NM_152765.4			chr5	269555	271524	NR_104613.1	HRAT5		chr5	163458289	163463357	NM_001142556.2			chr8	140718850	140728130	NM_001199649.2			chr1	207046646	207053812	NM_001018053.2			chr1	149851081	149851594	NM_001040874.1	HIST2H2AA4		chr1	149852618	149853125	NM_001005464.2	HIST2H3A		chr13	79481518	79493175	NM_001161407.1	NDFIP2		chr20	47304943
						chr5	271620	273531	NM_001267557.1	PDCD6		chr5	163502621	163510361	NM_013283.5			chr8	142669225	142681399	NM_001077527.3			chr1	207750606	207755352	NM_002389.4	CD46		chr1	149852618	149853125	NM_001005464.2	HIST2H3A		chr1	149853261	149854429	XM_024451709.1	LOC112268238		chr14	102524896	102553565	NR_036192.1	MIR4309		chr20	50143808
----SUM159PT_CA1acquiredSE_genes----						chr5	271645	273531	NM_013232.4			chr5	171386798	171393156	NM_001037738.3			chr8	144136866	144149946	NM_001099280.3			chr1	208202773	208220595	NM_025179.4			chr1	149853261	149854429	XM_024451709.1	LOC112268238		chr16	70684212	70685789	XM_011523450.2	MTSS1L		chr14	34538498	34547724	NM_001318916.1	EAPP		chr20	50187198
Chr	Start	Stop	Refseq ID	Gene Symbol		chr6	10400529	10420060	NM_001042425.2			chr5	172853577	172871600	NM_001031711.3			chr8	22980909	23000974	NM_001160036.2			chr1	211257633	211261343	NM_001136223.2	RCOR3		chr16	70684212	70685789	XM_011523450.2	MTSS1L		chr16	70687438	70716785	NM_001351157.2			chr15	20775565	20788921	NR_027992.1	NBEAP1		chr21	8197580
chr1	149851081	149851594	NM_001040874.1	HIST2H2AA4		chr6	10404501	10407927	NR_145448.1	TFAP2A-AS2		chr5	181173107	181207632	NM_033342.4			chr8	66521193	66535623	NM_152765.4			chr1	212030805	212037502	NM_001199809.1	INTS7		chr16	70687438	70716785	NM_001351157.2			chr16	70706723	70716785	XM_017023442.2	VAC14		chr15	21344761	21358721	XR_002957733.1	LOC112268154		chr22	37896259
chr1	149852618	149853125	NM_001005464.2	HIST2H3A		chr6	10412317	10416169	NR_033910.1	TFAP2A-AS1		chr5	2745869	2759716	NM_001134222.2									chr1	212595569	212609639	NM_001030287.3	ATF3		chr16	70706723	70716785	XM_017023442.2	VAC14		chr17	82205898	82212888	XM_017024479.1	CCDC57		chr15	75625133	75648718	NM_001042581.1	SNUPN		chr3	129180698
chr1	149853261	149854429	XM_024451709.1	LOC112268238		chr6	10426427	10426941	XR_001743960.1	LOC107986564		chr5	40832793	40842159	NM_000997.5			----CAL51_CA1acquiredSE_genes----						chr1	214546898	214552586	NM_005401.5			chr16	89560656	89563810	NM_001243131.1	RPL13		chr17	82217950	82231794	XM_024451023.1	SLC16A3		chr15	92882756	92887603	NR_037600.1	LINC01578		chr3	189292733
chr10	71765061	71774852	NM_022124.6									chr6	129489726	129501992	NM_000426.3	LAMA2								chr1	221829178	221846465	NR_125989.1	LINC01655		chr16	89560710	89563810	NM_033251.2	RPL13		chr17	82228405	82231794	NM_001042422.2	SLC16A3		chr15	96330734	96341294	NM_001145155.2			chr3	29280569
chr16	70684212	70685789	XM_011523450.2	MTSS1L		----BT20_CA1lostSE_genes----						chr6	35596169	35604077	NM_001145775.2	FKBP5		chr1	149851081	149851594	NM_001040874.1	HIST2H2AA4		chr1	224429544	224435682	NM_001115113.3			chr16	89561429	89561501	NR_002450.1	SNORD68		chr17	82229010	82231794	NM_004207.3	SLC16A3		chr17	82095212	82110979	NM_001367828.2			chr4	41695045
chr16	70687438	70716785	NM_001351157.2									chr7	22854176	22859951	NR_003075.1	SNORD93		chr1	149852618	149853125	NM_001005464.2	HIST2H3A		chr1	227314163	227318959	NM_001366010.2			chr19	13149500	13150375	NM_001271611.2			chr19	13149500	13150375	NM_001271611.2			chr17	8209541	8223764	NM_001256834.3			chr4	86922019
chr16	70706723	70716785	XM_017023442.2	VAC14		chr1	120340839	120342570	XR_001737690.1	LOC107985522		chr7	27138852	27143587	NM_019102.4			chr1	149853261	149854429	XM_024451709.1	LOC112268238		chr1	228101932	228110105	NM_001321284.1	MRPL55		chr19	13150410	13154911	NM_004907.3			chr19	13150410	13154911	NM_004907.3			chr19	1847637	1885067	NM_001130111.2			chr5	134174105
chr17	82205898	82212888	XM_017024479.1	CCDC57		chr1	120607754	120616218	NR_144516.1	LOC100996724		chr7	42219744	42237918	NM_000168.6			chr1	94619603	94637020	XR_001738161.1	LOC105378861		chr1	229221282	229239165	XR_001738515.1	LOC102723935		chr6	10400529	10420060	NM_001042425.2			chr6	10400529	10420060	NM_001042425.2			chr19	45439490	45479089	NM_001114171.2			chr5	151614779
chr17	82217950	82231794	XM_024451023.1	SLC16A3		chr1	120724486	120731796	NR_157049.1			chr7	80134802	80152007	NM_001256414.2			chr1	94634412	94637020	XR_001738159.2	LOC105378861		chr1	234356440	234374656	NM_001012985.2	COA6		chr6	10404501	10407927	NR_145448.1	TFAP2A-AS2		chr6	10404501	10407927	NR_145448.1	TFAP2A-AS2		chr2	238284964	238291100	NM_022817.3			chr5	159205687
chr19	13149500	13150375	NM_001271611.2			chr1	120912418	120915533	NR_024510.2	LINC00623		chr8	125218533	125232496	NM_001349485.1	NSMCE2		chr16	70684212	70685789	XM_011523450.2	MTSS1L		chr1	235324737	235331353	NM_001037277.1	GGPS1		chr6	10412317	10416169	NR_033910.1	TFAP2A-AS1		chr6	10412317	10416169	NR_033910.1	TFAP2A-AS1		chr2	241314135	241330146	NM_001008491.2	SEPT2		chr5	163458289
chr19	13150410	13154911	NM_004907.3			chr1	121261733	121281854	NM_001271872.3			chr8	129972081	129996688	NM_001353242.2			chr16	70687438	70716785	NM_001351157.2			chr1	235502672	235506097	NM_001277155.3			chr6	10426427	10426941	XR_001743960.1	LOC107986564		chr6	10426427	10426941	XR_001743960.1	LOC107986564		chr2	84946515	84973398	NM_020122.5			chr5	163502621
chr6	10400529	10420060	NM_001042425.2			chr1	143362839	143364263	XR_922007.2	LOC105371175		chr8	140718850	140728130	NM_001199649.2			chr16	70706723	70716785	XM_017023442.2	VAC14		chr1	235909079	235920619	XR_001738537.1	LOC105373215														chr20	31547011	31574168	NM_030789.3	HM13		chr5	171386798
chr6	10404501	10407927	NR_145448.1	TFAP2A-AS2		chr1	143728466	143736687	NR_004400.1	RNVU1-18		chr8	144136866	144149946	NM_001099280.3			chr17	75087764	75096786	NM_001271765.2			chr1	241518044	241532277	NM_000143.3	FH		----HCC1187_CA1lostSE_genes----						----HCC1395_CA1lostSE_genes----						chr20	33663471	33686247	NM_001024675.2			chr5	172853577
chr6	10412317	10416169	NR_033910.1	TFAP2A-AS1		chr1	144188649	144190636	XR_922024.2	LOC105371206								chr17	75087923	75096786	XM_017025293.2	SLC16A5		chr1	241637931	241642445	NM_014322.3															chr20	41316368	41341551	NM_001301860.2			chr5	2745869
chr6	10426427	10426941	XR_001743960.1	LOC107986564		chr1	144411953	144418962	NR_104076.1	RNVU1-15		----BT549_CA1acquiredSE_genes----						chr17	75087953	75096786	NM_004695.4			chr1	243252207	243256951	NM_001042404.1	CEP170		chr1	120607754	120616218	NR_144516.1	LOC100996724		chr1	120340839	120342570	XR_001737690.1	LOC107985522		chr20	49678737	49714314	NM_004776.4			chr5	40832793
						chr1	144998570	145016960	NM_001271870.3									chr17	75093286	75096786	XM_011525462.1	SLC16A5		chr1	244436122	244452732	NM_001126.5			chr1	121183639	121186329	NM_001100910.1	FAM72B		chr1	120607754	120616218	NR_144516.1	LOC100996724		chr20	62362224	62388712	NM_001024.4			chr6	129489726
----SUM159PT_CA1lostSE_genes----						chr1	145813195	145825195	NM_001303456.1	POLR3C		chr1	149851081	149851594	NM_001040874.1	HIST2H2AA4		chr17	82205898	82212888	XM_017024479.1	CCDC57		chr1	46301159	46308759	NM_001297565.2			chr1	143362839	143364263	XR_922007.2	LOC105371175		chr1	120724486	120731796	NR_157049.1			chr21	43502515	43520994	XM_011529443.2	HSF2BP		chr6	35596169
Chr	Start	Stop	Refseq ID	Gene Symbol		chr1	147166952	147173135	NM_001348451.2			chr1	149852618	149853125	NM_001005464.2	HIST2H3A		chr17	82217950	82231794	XM_024451023.1	SLC16A3		chr1	61076843	61086033	NM_001134673.4			chr1	143728466	143736687	NR_004400.1	RNVU1-18		chr1	120912418	120915533	NR_024510.2	LINC00623		chr21	8197580	8205132	NR_106782.1	MIR6724-1		chr7	27138852
chr1	120340839	120342570	XR_001737690.1	LOC107985522		chr1	148678056	148680224	NM_001364007.2			chr1	149853261	149854429	XM_024451709.1	LOC112268238		chr17	82228405	82231794	NM_001042422.2	SLC16A3		chr1	65417974	65430677	NM_001003679.3	LEPR		chr1	144188649	144190636	XR_922024.2	LOC105371206		chr1	121183639	121186329	NM_001100910.1	FAM72B		chr3	189292733	189316886	NM_198485.4			chr7	80134802
chr1	120607754	120616218	NR_144516.1	LOC100996724		chr1	148899720	148901858	NM_001002810.3	PDE4DIP		chr16	70684212	70685789	XM_011523450.2	MTSS1L		chr17	82229010	82231794	NM_004207.3	SLC16A3		chr10	47696613	47707037	NR_027634.1	FAM35DP		chr1	144411953	144418962	NR_104076.1	RNVU1-15		chr1	143362839	143364263	XR_922007.2	LOC105371175		chr3	29280569	29291140	NM_001003792.3			chr8	100718542
chr1	120724486	120731796	NR_157049.1			chr1	148943082	148955414	NM_001002811.2	PDE4DIP		chr16	70687438	70716785	NM_001351157.2			chr19	13149500	13150375	NM_001271611.2			chr10	77847006	77875148	NM_004747.4			chr1	144998570	145016960	NM_001271870.3			chr1	143728466	143736687	NR_004400.1	RNVU1-18		chr4	41695045	41713161	NM_001112717.4			chr8	125218533
chr1	120912418	120915533	NR_024510.2	LINC00623		chr1	149175858	149177768	NR_037182.1	LOC653513		chr16	70706723	70716785	XM_017023442.2	VAC14		chr19	13150410	13154911	NM_004907.3			chr11	114153279	114180980	NM_001018011.2	ZBTB16		chr1	145813195	145825195	NM_001303456.1	POLR3C		chr1	144188649	144190636	XR_922024.2	LOC105371206		chr4	86922019	86937368	NM_001166693.2	AFF1		chr8	129972081
chr1	121183639	121186329	NM_001100910.1	FAM72B		chr1	149830709	149834417	NM_003548.2	HIST2H4A		chr19	13149500	13150375	NM_001271611.2			chr6	10400529	10420060	NM_001042425.2			chr11	123059461	123064239	NM_006597.6			chr1	147166952	147173135	NM_001348451.2			chr1	144411953	144418962	NR_104076.1	RNVU1-15		chr5	134174105	134177855	NM_006930.3	SKP1		chr8	140718850
chr1	143362839	143364263	XR_922007.2	LOC105371175		chr1	150363111	150367194	NM_001297673.1	RPRD2		chr19	13150410	13154911	NM_004907.3			chr6	10404501	10407927	NR_145448.1	TFAP2A-AS2		chr11	12674444	12695246	NM_021961.6			chr1	148899720	148901858	NM_001002810.3	PDE4DIP		chr1	144998570	145016960	NM_001271870.3			chr5	151614779	151632894	XR_944417.2	LOC105378231		chr8	22980909
chr1	143728466	143736687	NR_004400.1	RNVU1-18		chr1	153561787	153568686	NM_001366406.1			chr5	38830122	38845829	NR_109951.1	OSMR-AS1		chr6	10412317	10416169	NR_033910.1	TFAP2A-AS1		chr12	30347	32012	NR_130745.1	LOC100288778		chr1	148943082	148955414	NM_001002811.2	PDE4DIP		chr1	145813195	145825195	NM_001303456.1	POLR3C		chr5	159205687	159210627	NM_001199380.1	RNF145
chr1	144188649	144190636	XR_922024.2	LOC105371206		chr1	155560840	155564614	NM_001366177.2			chr5	38845857	38848164	NM_001168355.2	OSMR		chr6	10426427	10426941	XR_001743960.1	LOC107986564		chr12	96214277	96237870	NM_005230.4			chr1	149228245	149230031	NR_037182.1	LOC653513		chr1	147166952	147173135	NM_001348451.2			chr5	163458289	163463357	NM_001142556.2			----MDAMB157_CA1acquiredSE_genes----
chr1	144411953	144418962	NR_104076.1	RNVU1-15		chr1	155930744	155941439	NM_014949.4			chr5	38845998	38848164	NM_001323504.1	OSMR								chr13	79481518	79493175	NM_001161407.1	NDFIP2		chr1	153561787	153568686	NM_001366406.1			chr1	148678056	148680224	NM_001364007.2			chr5	163502621	163510361	NM_013283.5
chr1	144998570	145016960	NM_001271870.3			chr1	156499797	156511170	NM_005920.4			chr5	38846011	38848164	NM_001323506.2			----CAL51_CA1lostSE_genes----						chr15	20775565	20788921	NR_027992.1	NBEAP1		chr1	155930744	155941439	NM_014949.4			chr1	148899720	148901858	NM_001002810.3	PDE4DIP		chr5	171386798	171393156	NM_001037738.3			chr1	149851081
chr1	145813195	145825195	NM_001303456.1	POLR3C		chr1	16643023	16645543	NR_027504.1	MST1P2		chr6	10400529	10420060	NM_001042425.2									chr15	21344761	21358721	XR_002957733.1	LOC112268154		chr1	16643023	16645543	NR_027504.1	MST1P2		chr1	148943082	148955414	NM_001002811.2	PDE4DIP		chr5	176534958	176544136	NM_001171976.1	CDHR2		chr1	149852618
chr1	147166952	147173135	NM_001348451.2			chr1	16896717	16925722	NM_014675.5			chr6	10404501	10407927	NR_145448.1	TFAP2A-AS2		chr1	120340839	120342570	XR_001737690.1	LOC107985522		chr15	75625133	75648718	NM_001042581.1	SNUPN		chr1	16896717	16925722	NM_014675.5			chr1	149175858	149177768	NR_037182.1	LOC653513		chr5	181173107	181207632	NM_033342.4			chr1	149853261
chr1	148678056	148680224	NM_001364007.2			chr1	173863606	173868067	NR_002578.3	GAS5		chr6	10412317	10416169	NR_033910.1	TFAP2A-AS1		chr1	120607754	120616218	NR_144516.1	LOC100996724		chr15	92882756	92887603	NR_037600.1	LINC01578		chr1	173863606	173868067	NR_002578.3	GAS5		chr1	149830709	149834417	NM_003548.2	HIST2H4A		chr5	2745869	2759716	NM_001134222.2			chr16	70684212
chr1	148899720	148901858	NM_001002810.3	PDE4DIP		chr1	174990598	175001675	NM_001007214.1	CACYBP		chr6	10426427	10426941	XR_001743960.1	LOC107986564		chr1	120724486	120731796	NR_157049.1			chr16	15143238	15155521	NR_037466.1	MIR3180-4		chr1	174990598	175001675	NM_001007214.1	CACYBP		chr1	150363111	150367194	NM_001297673.1	RPRD2		chr5	40832793	40842159	NM_000997.5			chr16	70687438
chr1	148943082	148955414	NM_001002811.2	PDE4DIP		chr1	179876502	179883722	NM_001199260.2									chr1	120912418	120915533	NR_024510.2	LINC00623		chr17	8209541	8223764	NM_001256834.3			chr1	179876502	179883722	NM_001199260.2			chr1	153561787	153568686	NM_001366406.1			chr6	129489726	129501992	NM_000426.3	LAMA2		chr16	70706723
chr1	149175858	149177768	NR_037182.1	LOC653513		chr1	180501602	180522230	NM_032360.4			----BT549_CA1lostSE_genes----						chr1	121183639	121186329	NM_001100910.1	FAM72B		chr19	45439490	45479089	NM_001114171.2			chr1	180501602	180522230	NM_032360.4			chr1	155560840	155564614	NM_001366177.2			chr6	35596169	35604077	NM_001145775.2	FKBP5		chr17	82205898
chr1	149830709	149834417	NM_003548.2	HIST2H4A		chr1	183180443	183199203	NM_005562.3									chr1	143362839	143364263	XR_922007.2	LOC105371175		chr2	238284964	238291100	NM_022817.3			chr1	181088750	181119895	NM_016545.5			chr1	155930744	155941439	NM_014949.4			chr7	22854176	22859951	NR_003075.1	SNORD93		chr17	82217950
chr1	150363111	150367194	NM_001297673.1	RPRD2		chr1	193103909	193123287	NM_001243399.1	GLRX2		chr1	120340839	120342570	XR_001737690.1	LOC107985522		chr1	143728466	143736687	NR_004400.1	RNVU1-18		chr2	241314135	241330146	NM_001008491.2	SEPT2		chr1	183180443	183199203	NM_005562.3			chr1	16643023	16645543	NR_027504.1	MST1P2		chr7	27138852	27143587	NM_019102.4			chr17	82228405
chr1	155560840	155564614	NM_001366177.2			chr1	198442510	198461911	XR_922398.2	LOC105371677		chr1	120607754	120616218	NR_144516.1	LOC100996724		chr1	144188649	144190636	XR_922024.2	LOC105371206		chr2	84946515	84973398	NM_020122.5			chr1	193103909	193123287	NM_001243399.1	GLRX2		chr1	16896717	16925722	NM_014675.5			chr7	42219744	42237918	NM_000168.6			chr17	82229010
chr1	155930744	155941439	NM_014949.4			chr1	198920000	198937427	NR_040073.1	MIR181A1HG		chr1	120724486	120731796	NR_157049.1			chr1	144411953	144418962	NR_104076.1	RNVU1-15		chr20	41316368	41341551	NM_001301860.2			chr1	198442510	198461911	XR_922398.2	LOC105371677		chr1	173863606	173868067	NR_002578.3	GAS5		chr7	80134802	80152007	NM_001256414.2			chr19	13149500
chr1	16896717	16925722	NM_014675.5			chr1	199064	200374	XR_001737556.1	LOC102723897		chr1	120912418	120915533	NR_024510.2	LINC00623		chr1	144998570	145016960	NM_001271870.3			chr20	50143808	50166792	NM_001162505.1	TMEM189		chr1	198920000	198937427	NR_040073.1	MIR181A1HG		chr1	174990598	175001675	NM_001007214.1	CACYBP		chr8	125218533	125232496	NM_001349485.1	NSMCE2		chr19	13150410
chr1	173863606	173868067	NR_002578.3	GAS5		chr1	201259466	201276232	NM_000299.3	PKP1		chr1	121183639	121186329	NM_001100910.1	FAM72B		chr1	145813195	145825195	NM_001303456.1	POLR3C		chr21	43502515	43520994	XM_011529443.2	HSF2BP		chr1	199064	200374	XR_001737556.1	LOC102723897		chr1	179876502	179883722	NM_001199260.2			chr8	129972081	129996688	NM_001353242.2			chr20	51725263
chr1	174990598	175001675	NM_001007214.1	CACYBP		chr1	202957073	202967334	NM_001290553.1	ADIPOR1		chr1	143362839	143364263	XR_922007.2	LOC105371175		chr1	147166952	147173135	NM_001348451.2			chr21	8197580	8205132	NR_106782.1	MIR6724-1		chr1	202957073	202967334	NM_001290553.1	ADIPOR1		chr1	180501602	180522230	NM_032360.4			chr8	22980909	23000974	NM_001160036.2			chr5	38830122
chr1	179876502	179883722	NM_001199260.2			chr1	204406278	204423119	NM_002646.3	PIK3C2B		chr1	143728466	143736687	NR_004400.1	RNVU1-18		chr1	148678056	148680224	NM_001364007.2			chr3	189292733	189316886	NM_198485.4			chr1	204406278	204423119	NM_002646.3	PIK3C2B		chr1	181088750	181119895	NM_016545.5									chr5	38845857
chr1	180501602	180522230	NM_032360.4			chr1	204494104	204517246	NM_001204171.1	MDM4		chr1	144188649	144190636	XR_922024.2	LOC105371206		chr1	148899720	148901858	NM_001002810.3	PDE4DIP		chr3	29280569	29291140	NM_001003792.3			chr1	205745999	205750906	NM_022731.5			chr1	183180443	183199203	NM_005562.3			----Hs578T_CA1acquiredSE_genes----						chr5	38845998
chr1	183180443	183199203	NM_005562.3			chr1	205745999	205750906	NM_022731.5			chr1	144411953	144418962	NR_104076.1	RNVU1-15		chr1	148943082	148955414	NM_001002811.2	PDE4DIP		chr4	41695045	41713161	NM_001112717.4			chr1	206282601	206303410	NM_001170637.3	SRGAP2		chr1	193103909	193123287	NM_001243399.1	GLRX2								chr5	38846011
chr1	193103909	193123287	NM_001243399.1	GLRX2		chr1	206282601	206303410	NM_001170637.3	SRGAP2		chr1	144998570	145016960	NM_001271870.3			chr1	149175858	149177768	NR_037182.1	LOC653513		chr4	86922019	86937368	NM_001166693.2	AFF1		chr1	206873724	206909935	NM_001142473.2			chr1	198442510	198461911	XR_922398.2	LOC105371677		chr1	149851081	149851594	NM_001040874.1	HIST2H2AA4		chr6	10400529
chr1	198442510	198461911	XR_922398.2	LOC105371677		chr1	206873724	206909935	NM_001142473.2			chr1	145813195	145825195	NM_001303456.1	POLR3C		chr1	149830709	149834417	NM_003548.2	HIST2H4A		chr5	134174105	134177855	NM_006930.3	SKP1		chr1	207046646	207053812	NM_001018053.2			chr1	198920000	198937427	NR_040073.1	MIR181A1HG		chr1	149852618	149853125	NM_001005464.2	HIST2H3A		chr6	10404501
chr1	198920000	198937427	NR_040073.1	MIR181A1HG		chr1	207046646	207053812	NM_001018053.2			chr1	147166952	147173135	NM_001348451.2			chr1	150363111	150367194	NM_001297673.1	RPRD2		chr5	151614779	151632894	XR_944417.2	LOC105378231		chr1	207750606	207755352	NM_002389.4	CD46		chr1	199064	200374	XR_001737556.1	LOC102723897		chr1	149853261	149854429	XM_024451709.1	LOC112268238		chr6	10412317
chr1	199064	200374	XR_001737556.1	LOC102723897		chr1	207750606	207755352	NM_002389.4	CD46		chr1	148678056	148680224	NM_001364007.2			chr1	153561787	153568686	NM_001366406.1			chr5	154754055	154758877	NM_001367713.1			chr1	208202773	208220595	NM_025179.4			chr1	201259466	201276232	NM_000299.3	PKP1		chr1	94619603	94637020	XR_001738161.1	LOC105378861		chr6	10426427
chr1	201259466	201276232	NM_000299.3	PKP1		chr1	208202773	208220595	NM_025179.4			chr1	148899720	148901858	NM_001002810.3	PDE4DIP		chr1	155930744	155941439	NM_014949.4			chr5	159205687	159210627	NM_001199380.1	RNF145		chr1	209647431	209659987	NM_000228.3			chr1	202957073	202967334	NM_001290553.1	ADIPOR1		chr1	94634412	94637020	XR_001738159.2	LOC105378861
chr1	202957073	202967334	NM_001290553.1	ADIPOR1		chr1	209647431	209659987	NM_000228.3			chr1	148943082	148955414	NM_001002811.2	PDE4DIP		chr1	16896717	16925722	NM_014675.5			chr5	163458289	163463357	NM_001142556.2			chr1	212030805	212037502	NM_001199809.1	INTS7		chr1	204406278	204423119	NM_002646.3	PIK3C2B		chr16	70684212	70685789	XM_011523450.2	MTSS1L		----MDAMB157_CA1lostSE_genes----
chr1	204406278	204423119	NM_002646.3	PIK3C2B		chr1	211257633	211261343	NM_001136223.2	RCOR3		chr1	149175858	149177768	NR_037182.1	LOC653513		chr1	173863606	173868067	NR_002578.3	GAS5		chr5	163502621	163510361	NM_013283.5			chr1	214438441	214478027	NM_005401.5			chr1	204494104	204517246	NM_001204171.1	MDM4		chr16	70687438	70716785	NM_001351157.2
chr1	204494104	204517246	NM_001204171.1	MDM4		chr1	212030805	212037502	NM_001199809.1	INTS7		chr1	149830709	149834417	NM_003548.2	HIST2H4A		chr1	174990598	175001675	NM_001007214.1	CACYBP		chr5	171386798	171393156	NM_001037738.3			chr1	221829178	221846465	NR_125989.1	LINC01655		chr1	205745999	205750906	NM_022731.5			chr16	70706723	70716785	XM_017023442.2	VAC14		chr1	120340839
chr1	205745999	205750906	NM_022731.5			chr1	212595569	212609639	NM_001030287.3	ATF3		chr1	150363111	150367194	NM_001297673.1	RPRD2		chr1	179876502	179883722	NM_001199260.2			chr5	181173107	181207632	NM_033342.4			chr1	224429544	224435682	NM_001115113.3			chr1	206282601	206303410	NM_001170637.3	SRGAP2		chr16	89560656	89563810	NM_001243131.1	RPL13		chr1	120607754
chr1	206282601	206303410	NM_001170637.3	SRGAP2		chr1	214438441	214478027	NM_005401.5			chr1	155930744	155941439	NM_014949.4			chr1	180501602	180522230	NM_032360.4			chr5	2745869	2759716	NM_001134222.2			chr1	227314163	227318959	NM_001366010.2			chr1	206873724	206909935	NM_001142473.2			chr16	89561429	89561501	NR_002450.1	SNORD68		chr1	120724486
chr1	206873724	206909935	NM_001142473.2			chr1	221829178	221846465	NR_125989.1	LINC01655		chr1	156499797	156511170	NM_005920.4			chr1	183180443	183199203	NM_005562.3			chr5	40832793	40842159	NM_000997.5			chr1	228081393	228087646	NM_001024226.1	ARF1		chr1	207046646	207053812	NM_001018053.2			chr17	82205898	82212888	XM_017024479.1	CCDC57		chr1	120912418
chr1	207046646	207053812	NM_001018053.2			chr1	224429544	224435682	NM_001115113.3			chr1	16643023	16645543	NR_027504.1	MST1P2		chr1	193103909	193123287	NM_001243399.1	GLRX2		chr6	129489726	129501992	NM_000426.3	LAMA2		chr1	229221282	229239165	XR_001738515.1	LOC102723935		chr1	207750606	207755352	NM_002389.4	CD46		chr17	82217950	82231794	XM_024451023.1	SLC16A3		chr1	121183639
chr1	207750606	207755352	NM_002389.4	CD46		chr1	225649067	225654261	NM_001008493.3			chr1	173863606	173868067	NR_002578.3	GAS5		chr1	198442510	198461911	XR_922398.2	LOC105371677		chr6	35596169	35604077	NM_001145775.2	FKBP5		chr1	230066611	230087686	NM_001291866.2			chr1	208202773	208220595	NM_025179.4			chr19	13149500	13150375	NM_001271611.2			chr1	143362839
chr1	208202773	208220595	NM_025179.4			chr1	226061116	226065183	NM_002107.6			chr1	174990598	175001675	NM_001007214.1	CACYBP		chr1	198920000	198937427	NR_040073.1	MIR181A1HG		chr7	22854176	22859951	NR_003075.1	SNORD93		chr1	231333691	231341147	NM_001010984.4			chr1	211257633	211261343	NM_001136223.2	RCOR3		chr19	13150410	13154911	NM_004907.3			chr1	143728466
chr1	209647431	209659987	NM_000228.3			chr1	226108846	226125007	NR_146920.1	LINC01703		chr1	179876502	179883722	NM_001199260.2			chr1	199064	200374	XR_001737556.1	LOC102723897		chr7	27138852	27143587	NM_019102.4			chr1	234356440	234374656	NM_001012985.2	COA6		chr1	212030805	212037502	NM_001199809.1	INTS7		chr6	10400529	10420060	NM_001042425.2			chr1	144188649
chr1	211257633	211261343	NM_001136223.2	RCOR3		chr1	227314163	227318959	NM_001366010.2			chr1	180501602	180522230	NM_032360.4			chr1	201259466	201276232	NM_000299.3	PKP1		chr7	42219744	42237918	NM_000168.6			chr1	235909079	235920619	XR_001738537.1	LOC105373215		chr1	212595569	212609639	NM_001030287.3	ATF3		chr6	10404501	10407927	NR_145448.1	TFAP2A-AS2		chr1	144411953
chr1	212030805	212037502	NM_001199809.1	INTS7		chr1	228081393	228087646	NM_001024226.1	ARF1		chr1	181088750	181119895	NM_016545.5			chr1	201460601	201469229	NM_012396.5			chr7	80134802	80152007	NM_001256414.2			chr1	241518044	241532277	NM_000143.3	FH		chr1	214438441	214478027	NM_005401.5			chr6	10412317	10416169	NR_033910.1	TFAP2A-AS1		chr1	144998570
chr1	212595569	212609639	NM_001030287.3	ATF3		chr1	228101932	228110105	NM_001321284.1	MRPL55		chr1	183180443	183199203	NM_005562.3			chr1	202957073	202967334	NM_001290553.1	ADIPOR1		chr8	100718542	100723310	NM_002568.4			chr1	241637931	241642445	NM_014322.3			chr1	221829178	221846465	NR_125989.1	LINC01655		chr6	10426427	10426941	XR_001743960.1	LOC107986564		chr1	145813195
chr1	221829178	221846465	NR_125989.1	LINC01655		chr1	229221282	229239165	XR_001738515.1	LOC102723935		chr1	193103909	193123287	NM_001243399.1	GLRX2		chr1	204406278	204423119	NM_002646.3	PIK3C2B		chr8	125218533	125232496	NM_001349485.1	NSMCE2		chr1	243252207	243256951	NM_001042404.1	CEP170		chr1	224429544	224435682	NM_001115113.3									chr1	147166952
chr1	224429544	224435682	NM_001115113.3			chr1	230066611	230087686	NM_001291866.2			chr1	198442510	198461911	XR_922398.2	LOC105371677		chr1	204494104	204517246	NM_001204171.1	MDM4		chr8	140718850	140728130	NM_001199649.2			chr1	244436122	244452732	NM_001126.5			chr1	226061116	226065183	NM_002107.6			----Hs578T_CA1lostSE_genes----						chr1	148678056
chr1	225649067	225654261	NM_001008493.3			chr1	231333691	231341147	NM_001010984.4			chr1	198920000	198937427	NR_040073.1	MIR181A1HG		chr1	205745999	205750906	NM_022731.5			chr8	142669225	142681399	NM_001077527.3			chr1	244833322	244837592	NM_001312871.1	COX20		chr1	227314163	227318959	NM_001366010.2									chr1	148899720
chr1	226061116	226065183	NM_002107.6			chr1	234356440	234374656	NM_001012985.2	COA6		chr1	199064	200374	XR_001737556.1	LOC102723897		chr1	206282601	206303410	NM_001170637.3	SRGAP2		chr8	144136866	144149946	NM_001099280.3			chr1	61076843	61086033	NM_001134673.4			chr1	228081393	228087646	NM_001024226.1	ARF1		chr1	120340839	120342570	XR_001737690.1	LOC107985522		chr1	148943082
chr1	226108846	226125007	NR_146920.1	LINC01703		chr1	235324737	235331353	NM_001037277.1	GGPS1		chr1	201259466	201276232	NM_000299.3	PKP1		chr1	206873724	206909935	NM_001142473.2			chr8	22980909	23000974	NM_001160036.2			chr1	65417974	65430677	NM_001003679.3	LEPR		chr1	228101932	228110105	NM_001321284.1	MRPL55		chr1	120607754	120616218	NR_144516.1	LOC100996724		chr1	149175858
chr1	227314163	227318959	NM_001366010.2			chr1	235502672	235506097	NM_001277155.3			chr1	201460601	201469229	NM_012396.5			chr1	207046646	207053812	NM_001018053.2									chr10	104320623	104339728	NM_001272012.1	ITPRIP		chr1	229221282	229239165	XR_001738515.1	LOC102723935		chr1	120724486	120731796	NR_157049.1			chr1	149830709
chr1	228081393	228087646	NM_001024226.1	ARF1		chr1	235909079	235920619	XR_001738537.1	LOC105373215		chr1	202957073	202967334	NM_001290553.1	ADIPOR1		chr1	207750606	207755352	NM_002389.4	CD46		----HCC38_CA1acquiredSE_genes----						chr10	119651517	119687522	NM_004281.3	BAG3		chr1	230066611	230087686	NM_001291866.2			chr1	120912418	120915533	NR_024510.2	LINC00623		chr1	150363111
chr1	228101932	228110105	NM_001321284.1	MRPL55		chr1	241518044	241532277	NM_000143.3	FH		chr1	204494104	204517246	NM_001204171.1	MDM4		chr1	208202773	208220595	NM_025179.4									chr10	21525372	21534946	NM_001195626.3			chr1	231333691	231341147	NM_001010984.4			chr1	121183639	121186329	NM_001100910.1	FAM72B		chr1	155000306
chr1	229221282	229239165	XR_001738515.1	LOC102723935		chr1	241637931	241642445	NM_014322.3			chr1	205745999	205750906	NM_022731.5			chr1	209647431	209659987	NM_000228.3			chr1	149851081	149851594	NM_001040874.1	HIST2H2AA4		chr10	32953505	32959961	NM_002211.4			chr1	234356440	234374656	NM_001012985.2	COA6		chr1	143362839	143364263	XR_922007.2	LOC105371175		chr1	155930744
chr1	231333691	231341147	NM_001010984.4			chr1	243252207	243256951	NM_001042404.1	CEP170		chr1	206282601	206303410	NM_001170637.3	SRGAP2		chr1	211257633	211261343	NM_001136223.2	RCOR3		chr1	149852618	149853125	NM_001005464.2	HIST2H3A		chr10	47696613	47707037	NR_027634.1	FAM35DP		chr1	235324737	235331353	NM_001037277.1	GGPS1		chr1	143728466	143736687	NR_004400.1	RNVU1-18		chr1	16643023
chr1	234356440	234374656	NM_001012985.2	COA6		chr1	244436122	244452732	NM_001126.5			chr1	206873724	206909935	NM_001142473.2			chr1	212030805	212037502	NM_001199809.1	INTS7		chr1	149853261	149854429	XM_024451709.1	LOC112268238		chr10	87081763	87096018	NM_001318900.1	GLUD1		chr1	235502672	235506097	NM_001277155.3			chr1	144188649	144190636	XR_922024.2	LOC105371206		chr1	173863606
chr1	235324737	235331353	NM_001037277.1	GGPS1		chr1	244833322	244837592	NM_001312871.1	COX20		chr1	207046646	207053812	NM_001018053.2			chr1	212595569	212609639	NM_001030287.3	ATF3		chr1	94619603	94637020	XR_001738161.1	LOC105378861		chr10	87861817	87875601	NM_000314.8			chr1	235909079	235920619	XR_001738537.1	LOC105373215		chr1	144411953	144418962	NR_104076.1	RNVU1-15		chr1	174990598
chr1	235502672	235506097	NM_001277155.3			chr1	46301159	46308759	NM_001297565.2			chr1	207750606	207755352	NM_002389.4	CD46		chr1	214438441	214478027	NM_005401.5			chr1	94634412	94637020	XR_001738159.2	LOC105378861		chr10	97683431	97690791	NM_021732.3			chr1	241518044	241532277	NM_000143.3	FH		chr1	144998570	145016960	NM_001271870.3			chr1	179876502
chr1	235909079	235920619	XR_001738537.1	LOC105373215		chr1	50959492	50978492	NM_001262.2	CDKN2C		chr1	208202773	208220595	NM_025179.4			chr1	221829178	221846465	NR_125989.1	LINC01655		chr10	71765061	71774852	NM_022124.6			chr11	102305512	102317377	XM_024448467.1	BIRC3		chr1	241637931	241642445	NM_014322.3			chr1	145813195	145825195	NM_001303456.1	POLR3C		chr1	180501602
chr1	241518044	241532277	NM_000143.3	FH		chr1	61076843	61086033	NM_001134673.4			chr1	209647431	209659987	NM_000228.3			chr1	224429544	224435682	NM_001115113.3			chr16	70684212	70685789	XM_011523450.2	MTSS1L		chr11	10293389	10306210	NM_001124.3			chr1	243252207	243256951	NM_001042404.1	CEP170		chr1	147166952	147173135	NM_001348451.2			chr1	183180443
chr1	241637931	241642445	NM_014322.3			chr1	65417974	65430677	NM_001003679.3	LEPR		chr1	211257633	211261343	NM_001136223.2	RCOR3		chr1	225649067	225654261	NM_001008493.3			chr16	70687438	70716785	NM_001351157.2			chr11	114295353	114308836	NM_001372045.1			chr1	244436122	244452732	NM_001126.5			chr1	148678056	148680224	NM_001364007.2			chr1	193103909
chr1	243252207	243256951	NM_001042404.1	CEP170		chr10	104320623	104339728	NM_001272012.1	ITPRIP		chr1	212030805	212037502	NM_001199809.1	INTS7		chr1	226061116	226065183	NM_002107.6			chr16	70706723	70716785	XM_017023442.2	VAC14		chr11	18307639	18323185	NM_001142307.1	GTF2H1		chr1	244833322	244837592	NM_001312871.1	COX20		chr1	148899720	148901858	NM_001002810.3	PDE4DIP		chr1	198442510
chr1	244436122	244452732	NM_001126.5			chr10	119651517	119687522	NM_004281.3	BAG3		chr1	212595569	212609639	NM_001030287.3	ATF3		chr1	226108846	226125007	NR_146920.1	LINC01703		chr17	37475526	37479725	XM_017024985.1	TADA2A		chr11	93736193	93742312	NM_001286067.2			chr1	61076843	61086033	NM_001134673.4			chr1	148943082	148955414	NM_001002811.2	PDE4DIP		chr1	198920000
chr1	244833322	244837592	NM_001312871.1	COX20		chr10	21525372	21534946	NM_001195626.3			chr1	214438441	214478027	NM_005401.5			chr1	227314163	227318959	NM_001366010.2			chr17	37488560	37492392	XM_011524234.1	DUSP14		chr12	108690874	108702343	NM_001105237.2	CORO1C		chr1	65417974	65430677	NM_001003679.3	LEPR		chr1	149175858	149177768	NR_037182.1	LOC653513		chr1	199064
chr1	244860617	244865283	NM_004501.3	HNRNPU		chr10	32953505	32959961	NM_002211.4			chr1	221829178	221846465	NR_125989.1	LINC01655		chr1	228081393	228087646	NM_001024226.1	ARF1		chr17	37489890	37492392	NM_007026.4			chr12	18260894	18268310	NM_001288772.2			chr10	21525372	21534946	NM_001195626.3			chr1	149830709	149834417	NM_003548.2	HIST2H4A		chr1	201259466
chr1	244968993	244972398	NM_001143943.1	EFCAB2		chr10	3775080	3786324	NM_001160124.2			chr1	224429544	224435682	NM_001115113.3			chr1	228101932	228110105	NM_001321284.1	MRPL55		chr17	37490419	37492392	XM_005256977.3	DUSP14		chr12	30347	32012	NR_130745.1	LOC100288778		chr10	47696613	47707037	NR_027634.1	FAM35DP		chr1	150363111	150367194	NM_001297673.1	RPRD2		chr1	202957073
chr1	61076843	61086033	NM_001134673.4			chr10	47696613	47707037	NR_027634.1	FAM35DP		chr1	226061116	226065183	NM_002107.6			chr1	229221282	229239165	XR_001738515.1	LOC102723935		chr17	82205898	82212888	XM_017024479.1	CCDC57		chr12	52279077	52288174	NM_001320198.2			chr10	77847006	77875148	NM_004747.4			chr1	153561787	153568686	NM_001366406.1			chr1	205745999
chr1	65417974	65430677	NM_001003679.3	LEPR		chr10	77847006	77875148	NM_004747.4			chr1	226108846	226125007	NR_146920.1	LINC01703		chr1	230066611	230087686	NM_001291866.2			chr17	82217950	82231794	XM_024451023.1	SLC16A3		chr12	54278357	54286349	NM_002136.4			chr10	87081763	87096018	NM_001318900.1	GLUD1		chr1	155000306	155018202	NM_001252406.2	ZBTB7B		chr1	206282601
chr10	21525372	21534946	NM_001195626.3			chr10	87081763	87096018	NM_001318900.1	GLUD1		chr1	227314163	227318959	NM_001366010.2			chr1	231333691	231341147	NM_001010984.4			chr17	82228405	82231794	NM_001042422.2	SLC16A3		chr12	65823397	65830188	NM_001300918.1	HMGA2		chr10	87861817	87875601	NM_000314.8			chr1	155560840	155564614	NM_001366177.2			chr1	206873724
chr10	32953505	32959961	NM_002211.4			chr10	87861817	87875601	NM_000314.8			chr1	228081393	228087646	NM_001024226.1	ARF1		chr1	234356440	234374656	NM_001012985.2	COA6		chr17	82229010	82231794	NM_004207.3	SLC16A3		chr12	79685254	79692196	NM_001354732.1	PAWR		chr10	97683431	97690791	NM_021732.3			chr1	155930744	155941439	NM_014949.4			chr1	207046646
chr10	3775080	3786324	NM_001160124.2			chr10	97683431	97690791	NM_021732.3			chr1	228101932	228110105	NM_001321284.1	MRPL55		chr1	235324737	235331353	NM_001037277.1	GGPS1		chr19	13149500	13150375	NM_001271611.2			chr12	95201016	95219931	NM_001352088.1	VEZT		chr11	102109772	102120419	NM_001130145.3			chr1	16643023	16645543	NR_027504.1	MST1P2		chr1	207750606
chr10	47696613	47707037	NR_027634.1	FAM35DP		chr11	102109772	102120419	NM_001130145.3			chr1	229221282	229239165	XR_001738515.1	LOC102723935		chr1	235502672	235506097	NM_001277155.3			chr19	13150410	13154911	NM_004907.3			chr12	96214277	96237870	NM_005230.4			chr11	102305512	102317377	XM_024448467.1	BIRC3		chr1	173863606	173868067	NR_002578.3	GAS5		chr1	208202773
chr10	87081763	87096018	NM_001318900.1	GLUD1		chr11	102305512	102317377	XM_024448467.1	BIRC3		chr1	231333691	231341147	NM_001010984.4			chr1	235909079	235920619	XR_001738537.1	LOC105373215		chr6	10400529	10420060	NM_001042425.2			chr13	33271261	33285792	NM_001243476.3			chr11	10293389	10306210	NM_001124.3			chr1	174990598	175001675	NM_001007214.1	CACYBP		chr1	209647431
chr10	87861817	87875601	NM_000314.8			chr11	114295353	114308836	NM_001372045.1			chr1	234356440	234374656	NM_001012985.2	COA6		chr1	241518044	241532277	NM_000143.3	FH		chr6	10404501	10407927	NR_145448.1	TFAP2A-AS2		chr13	40102218	40131918	XR_001749970.1	LOC107984569		chr11	114295353	114308836	NM_001372045.1			chr1	179876502	179883722	NM_001199260.2			chr1	212030805
chr10	97683431	97690791	NM_021732.3			chr11	123059461	123064239	NM_006597.6			chr1	235324737	235331353	NM_001037277.1	GGPS1		chr1	241637931	241642445	NM_014322.3			chr6	10412317	10416169	NR_033910.1	TFAP2A-AS1		chr13	44300381	44314065	XR_001749973.1	LOC107984552		chr11	123059461	123064239	NM_006597.6			chr1	180501602	180522230	NM_032360.4			chr1	212595569
chr11	102109772	102120419	NM_001130145.3			chr11	18307639	18323185	NM_001142307.1	GTF2H1		chr1	235502672	235506097	NM_001277155.3			chr1	243252207	243256951	NM_001042404.1	CEP170		chr6	10426427	10426941	XR_001743960.1	LOC107986564		chr13	51631610	51646208	NM_052950.4			chr11	18307639	18323185	NM_001142307.1	GTF2H1		chr1	183180443	183199203	NM_005562.3			chr1	214568342
chr11	102305512	102317377	XM_024448467.1	BIRC3		chr11	61965124	61974699	NM_001139443.2			chr1	241518044	241532277	NM_000143.3	FH		chr1	244436122	244452732	NM_001126.5			chr9	107281851	107283631	XM_024447735.1	LOC112268052		chr13	73055546	73065317	NM_001286818.1	KLF5		chr11	93736193	93742312	NM_001286067.2			chr1	193103909	193123287	NM_001243399.1	GLRX2		chr1	221829178
chr11	10293389	10306210	NM_001124.3			chr11	93736193	93742312	NM_001286067.2			chr1	241637931	241642445	NM_014322.3			chr1	244833322	244837592	NM_001312871.1	COX20		chr9	107283278	107286411	NM_002874.5			chr13	79481518	79493175	NM_001161407.1	NDFIP2		chr12	108690874	108702343	NM_001105237.2	CORO1C		chr1	198442510	198461911	XR_922398.2	LOC105371677		chr1	224429544
chr11	114295353	114308836	NM_001372045.1			chr12	108690874	108702343	NM_001105237.2	CORO1C		chr1	243252207	243256951	NM_001042404.1	CEP170		chr1	61076843	61086033	NM_001134673.4			chr9	107284052	107286411	NM_001244724.1	RAD23B		chr14	102524896	102553565	NR_036192.1	MIR4309		chr12	121798545	121805644	NM_001353345.1	SETD1B		chr1	198920000	198937427	NR_040073.1	MIR181A1HG		chr1	227314163
chr11	123059461	123064239	NM_006597.6			chr12	18260894	18268310	NM_001288772.2			chr1	244436122	244452732	NM_001126.5			chr1	65417974	65430677	NM_001003679.3	LEPR		chr9	107284768	107286411	NM_001244713.1	RAD23B		chr14	34538498	34547724	NM_001318916.1	EAPP		chr12	18260894	18268310	NM_001288772.2			chr1	199064	200374	XR_001737556.1	LOC102723897		chr1	228101932
chr11	18307639	18323185	NM_001142307.1	GTF2H1		chr12	30347	32012	NR_130745.1	LOC100288778		chr1	244833322	244837592	NM_001312871.1	COX20		chr10	104320623	104339728	NM_001272012.1	ITPRIP								chr14	49892544	49908326	NM_001663.4			chr12	30347	32012	NR_130745.1	LOC100288778		chr1	201259466	201276232	NM_000299.3	PKP1		chr1	229221282
chr11	93736193	93742312	NM_001286067.2			chr12	52230775	52244794	NM_005556.4			chr1	244968993	244972398	NM_001143943.1	EFCAB2		chr10	119651517	119687522	NM_004281.3	BAG3		----HCC38_CA1lostSE_genes----						chr14	63852951	63870888	NM_015180.5			chr12	52230775	52244794	NM_005556.4			chr1	202957073	202967334	NM_001290553.1	ADIPOR1		chr1	231333691
chr12	108690874	108702343	NM_001105237.2	CORO1C		chr12	52279077	52288174	NM_001320198.2			chr1	61076843	61086033	NM_001134673.4			chr10	21525372	21534946	NM_001195626.3									chr15	101961295	101962448	NR_003659.2	WASH3P		chr12	54278357	54286349	NM_002136.4			chr1	204406278	204423119	NM_002646.3	PIK3C2B		chr1	234356440
chr12	18260894	18268310	NM_001288772.2			chr12	54278357	54286349	NM_002136.4			chr1	65417974	65430677	NM_001003679.3	LEPR		chr10	32953505	32959961	NM_002211.4			chr1	120340839	120342570	XR_001737690.1	LOC107985522		chr15	20775565	20788921	NR_027992.1	NBEAP1		chr12	65823397	65830188	NM_001300918.1	HMGA2		chr1	204494104	204517246	NM_001204171.1	MDM4		chr1	241518044
chr12	30347	32012	NR_130745.1	LOC100288778		chr12	65823397	65830188	NM_001300918.1	HMGA2		chr10	47696613	47707037	NR_027634.1	FAM35DP		chr10	3775080	3786324	NM_001160124.2			chr1	120607754	120616218	NR_144516.1	LOC100996724		chr15	21344761	21358721	XR_002957733.1	LOC112268154		chr12	79685254	79692196	NM_001354732.1	PAWR		chr1	205745999	205750906	NM_022731.5			chr1	241637931
chr12	52279077	52288174	NM_001320198.2			chr12	79685254	79692196	NM_001354732.1	PAWR		chr10	77847006	77875148	NM_004747.4			chr10	47696613	47707037	NR_027634.1	FAM35DP		chr1	120724486	120731796	NR_157049.1			chr15	68270578	68282282	NM_015322.5			chr12	95201016	95219931	NM_001352088.1	VEZT		chr1	206282601	206303410	NM_001170637.3	SRGAP2		chr1	61076843
chr12	54278357	54286349	NM_002136.4			chr12	95201016	95219931	NM_001352088.1	VEZT		chr10	87081763	87096018	NM_001318900.1	GLUD1		chr10	77847006	77875148	NM_004747.4			chr1	120912418	120915533	NR_024510.2	LINC00623		chr15	75625133	75648718	NM_001042581.1	SNUPN		chr12	96214277	96237870	NM_005230.4			chr1	206873724	206909935	NM_001142473.2			chr1	65417974
chr12	65823397	65830188	NM_001300918.1	HMGA2		chr12	96214277	96237870	NM_005230.4			chr10	87861817	87875601	NM_000314.8			chr10	87861817	87875601	NM_000314.8			chr1	121183639	121186329	NM_001100910.1	FAM72B		chr15	92882756	92887603	NR_037600.1	LINC01578		chr13	33271261	33285792	NM_001243476.3			chr1	207046646	207053812	NM_001018053.2			chr10	104320623
chr12	79685254	79692196	NM_001354732.1	PAWR		chr13	33271261	33285792	NM_001243476.3			chr10	97683431	97690791	NM_021732.3			chr10	97683431	97690791	NM_021732.3			chr1	143362839	143364263	XR_922007.2	LOC105371175		chr15	96330734	96341294	NM_001145155.2			chr13	40102218	40131918	XR_001749970.1	LOC107984569		chr1	207750606	207755352	NM_002389.4	CD46		chr10	119651517
chr12	95201016	95219931	NM_001352088.1	VEZT		chr13	40102218	40131918	XR_001749970.1	LOC107984569		chr11	102109772	102120419	NM_001130145.3			chr11	102305512	102317377	XM_024448467.1	BIRC3		chr1	143728466	143736687	NR_004400.1	RNVU1-18		chr16	15143238	15155521	NR_037466.1	MIR3180-4		chr13	51631610	51646208	NM_052950.4			chr1	208202773	208220595	NM_025179.4			chr10	21525372
chr13	33271261	33285792	NM_001243476.3			chr13	44300381	44314065	XR_001749973.1	LOC107984552		chr11	102305512	102317377	XM_024448467.1	BIRC3		chr11	114295353	114308836	NM_001372045.1			chr1	144188649	144190636	XR_922024.2	LOC105371206		chr16	18788173	18804748	NM_001019.5			chr13	73055546	73065317	NM_001286818.1	KLF5		chr1	209647431	209659987	NM_000228.3			chr10	32953505
chr13	40102218	40131918	XR_001749970.1	LOC107984569		chr13	51631610	51646208	NM_052950.4			chr11	10293389	10306210	NM_001124.3			chr11	123059461	123064239	NM_006597.6			chr1	144411953	144418962	NR_104076.1	RNVU1-15		chr16	27313929	27328031	NM_000418.4			chr13	79481518	79493175	NM_001161407.1	NDFIP2		chr1	211257633	211261343	NM_001136223.2	RCOR3		chr10	47696613
chr13	51631610	51646208	NM_052950.4			chr13	73055546	73065317	NM_001286818.1	KLF5		chr11	123059461	123064239	NM_006597.6			chr11	18307639	18323185	NM_001142307.1	GTF2H1		chr1	144998570	145016960	NM_001271870.3			chr16	4613620	4626137	NM_001142289.2	MGRN1		chr14	102524896	102553565	NR_036192.1	MIR4309		chr1	212030805	212037502	NM_001199809.1	INTS7		chr10	77847006
chr13	73055546	73065317	NM_001286818.1	KLF5		chr13	79481518	79493175	NM_001161407.1	NDFIP2		chr11	18307639	18323185	NM_001142307.1	GTF2H1		chr11	93736193	93742312	NM_001286067.2			chr1	145813195	145825195	NM_001303456.1	POLR3C		chr17	19061554	19065272	NR_003271.1	SNORD3B-1		chr14	34538498	34547724	NM_001318916.1	EAPP		chr1	212595569	212609639	NM_001030287.3	ATF3		chr10	87081763
chr13	79481518	79493175	NM_001161407.1	NDFIP2		chr14	102524896	102553565	NR_036192.1	MIR4309		chr11	93736193	93742312	NM_001286067.2			chr12	108690874	108702343	NM_001105237.2	CORO1C		chr1	147166952	147173135	NM_001348451.2			chr17	19188962	19197108	NR_006881.1	SNORD3C		chr14	63852951	63870888	NM_015180.5			chr1	214438441	214478027	NM_005401.5			chr10	87861817
chr14	34538498	34547724	NM_001318916.1	EAPP		chr14	34538498	34547724	NM_001318916.1	EAPP		chr12	108690874	108702343	NM_001105237.2	CORO1C		chr12	18260894	18268310	NM_001288772.2			chr1	148899720	148901858	NM_001002810.3	PDE4DIP		chr17	39450729	39464114	NM_004774.4			chr15	101961295	101962448	NR_003659.2	WASH3P		chr1	221829178	221846465	NR_125989.1	LINC01655		chr10	97683431
chr14	49892544	49908326	NM_001663.4			chr14	49892544	49908326	NM_001663.4			chr12	18260894	18268310	NM_001288772.2			chr12	30347	32012	NR_130745.1	LOC100288778		chr1	148943082	148955414	NM_001002811.2	PDE4DIP		chr17	59753923	59788275	NM_001329394.2			chr15	20775565	20788921	NR_027992.1	NBEAP1		chr1	224429544	224435682	NM_001115113.3			chr11	102109772
chr14	63852951	63870888	NM_015180.5			chr14	63852951	63870888	NM_015180.5			chr12	30347	32012	NR_130745.1	LOC100288778		chr12	52230775	52244794	NM_005556.4			chr1	149175858	149177768	NR_037182.1	LOC653513		chr17	8209541	8223764	NM_001256834.3			chr15	21344761	21358721	XR_002957733.1	LOC112268154		chr1	226061116	226065183	NM_002107.6			chr11	102305512
chr15	101961295	101962448	NR_003659.2	WASH3P		chr15	101961295	101962448	NR_003659.2	WASH3P		chr12	52230775	52244794	NM_005556.4			chr12	52279077	52288174	NM_001320198.2			chr1	149830709	149834417	NM_003548.2	HIST2H4A		chr18	11850153	11859716	NM_001142339.2	GNAL		chr15	75625133	75648718	NM_001042581.1	SNUPN		chr1	226108846	226125007	NR_146920.1	LINC01703		chr11	114295353
chr15	20775565	20788921	NR_027992.1	NBEAP1		chr15	20775565	20788921	NR_027992.1	NBEAP1		chr12	52279077	52288174	NM_001320198.2			chr12	54278357	54286349	NM_002136.4			chr1	150363111	150367194	NM_001297673.1	RPRD2		chr18	31447547	31454815	NM_001944.3			chr15	92882756	92887603	NR_037600.1	LINC01578		chr1	227314163	227318959	NM_001366010.2			chr11	123059461
chr15	21344761	21358721	XR_002957733.1	LOC112268154		chr15	21344761	21358721	XR_002957733.1	LOC112268154		chr12	54278357	54286349	NM_002136.4			chr12	79685254	79692196	NM_001354732.1	PAWR		chr1	155000306	155018202	NM_001252406.2	ZBTB7B		chr19	57799595	57820388	NM_024762.3	ZNF552		chr16	15143238	15155521	NR_037466.1	MIR3180-4		chr1	228081393	228087646	NM_001024226.1	ARF1		chr11	18307639
chr15	68270578	68282282	NM_015322.5			chr15	68270578	68282282	NM_015322.5			chr12	6371770	6385372	NM_001038.6			chr12	95201016	95219931	NM_001352088.1	VEZT		chr1	155930744	155941439	NM_014949.4			chr19	69747	71555	NR_033266.1	WASH5P		chr16	18788173	18804748	NM_001019.5			chr1	228101932	228110105	NM_001321284.1	MRPL55		chr11	93736193
chr15	75625133	75648718	NM_001042581.1	SNUPN		chr15	75625133	75648718	NM_001042581.1	SNUPN		chr12	79685254	79692196	NM_001354732.1	PAWR		chr12	96214277	96237870	NM_005230.4			chr1	16643023	16645543	NR_027504.1	MST1P2		chr2	113583546	113585562	NR_024077.2	WASH2P		chr16	27313929	27328031	NM_000418.4			chr1	229221282	229239165	XR_001738515.1	LOC102723935		chr12	108690874
chr15	92882756	92887603	NR_037600.1	LINC01578		chr15	92882756	92887603	NR_037600.1	LINC01578		chr12	95201016	95219931	NM_001352088.1	VEZT		chr13	33271261	33285792	NM_001243476.3			chr1	173863606	173868067	NR_002578.3	GAS5		chr2	150477539	150487515	NM_001254738.1	RND3		chr16	29457341	29470344	NM_001017390.2	SULT1A4		chr1	231333691	231341147	NM_001010984.4			chr12	18260894
chr15	96330734	96341294	NM_001145155.2			chr15	96330734	96341294	NM_001145155.2			chr12	96214277	96237870	NM_005230.4			chr13	44300381	44314065	XR_001749973.1	LOC107984552		chr1	174990598	175001675	NM_001007214.1	CACYBP		chr2	187529378	187554689	NM_001032281.3	TFPI		chr17	19061554	19065272	NR_003271.1	SNORD3B-1		chr1	234356440	234374656	NM_001012985.2	COA6		chr12	30347
chr16	15143238	15155521	NR_037466.1	MIR3180-4		chr16	15143238	15155521	NR_037466.1	MIR3180-4		chr13	40102218	40131918	XR_001749970.1	LOC107984569		chr13	51631610	51646208	NM_052950.4			chr1	179876502	179883722	NM_001199260.2			chr2	230776505	230794102	NM_001130849.1	CAB39		chr17	19188962	19197108	NR_006881.1	SNORD3C		chr1	235324737	235331353	NM_001037277.1	GGPS1		chr12	52230775
chr16	18788173	18804748	NM_001019.5			chr16	18788173	18804748	NM_001019.5			chr13	44300381	44314065	XR_001749973.1	LOC107984552		chr13	79481518	79493175	NM_001161407.1	NDFIP2		chr1	180501602	180522230	NM_032360.4			chr2	234242156	234259146	XR_001739931.1	LOC105373933		chr17	39450729	39464114	NM_004774.4			chr1	235502672	235506097	NM_001277155.3			chr12	52279077
chr16	21517994	21520892	NR_002594.1	SLC7A5P2		chr16	21517994	21520892	NR_002594.1	SLC7A5P2		chr13	51631610	51646208	NM_052950.4			chr14	102524896	102553565	NR_036192.1	MIR4309		chr1	183180443	183199203	NM_005562.3			chr2	237085008	237099105	NM_006710.5			chr17	59753923	59788275	NM_001329394.2			chr1	235909079	235920619	XR_001738537.1	LOC105373215		chr12	54278357
chr16	27313929	27328031	NM_000418.4			chr16	27313929	27328031	NM_000418.4			chr13	73055546	73065317	NM_001286818.1	KLF5		chr14	34538498	34547724	NM_001318916.1	EAPP		chr1	193103909	193123287	NM_001243399.1	GLRX2		chr2	241314135	241330146	NM_001008491.2	SEPT2		chr17	8209541	8223764	NM_001256834.3			chr1	241518044	241532277	NM_000143.3	FH		chr12	6371770
chr16	29457341	29470344	NM_001017390.2	SULT1A4		chr16	29457341	29470344	NM_001017390.2	SULT1A4		chr13	79481518	79493175	NM_001161407.1	NDFIP2		chr14	49892544	49908326	NM_001663.4			chr1	198442510	198461911	XR_922398.2	LOC105371677		chr2	36355889	36368860	NM_016441.3			chr18	11850153	11859716	NM_001142339.2	GNAL		chr1	241637931	241642445	NM_014322.3			chr12	79685254
chr16	4613620	4626137	NM_001142289.2	MGRN1		chr16	4613620	4626137	NM_001142289.2	MGRN1		chr14	102524896	102553565	NR_036192.1	MIR4309		chr14	63852951	63870888	NM_015180.5			chr1	198920000	198937427	NR_040073.1	MIR181A1HG		chr2	91597765	91600598	XR_001739589.1	LOC101926969		chr18	31447547	31454815	NM_001944.3			chr1	243252207	243256951	NM_001042404.1	CEP170		chr12	95201016
chr17	19061554	19065272	NR_003271.1	SNORD3B-1		chr17	19061554	19065272	NR_003271.1	SNORD3B-1		chr14	34538498	34547724	NM_001318916.1	EAPP		chr15	101961295	101962448	NR_003659.2	WASH3P		chr1	199064	200374	XR_001737556.1	LOC102723897		chr20	10664797	10675202	NM_000214.3			chr18	3446770	3454348	NM_001278682.1	TGIF1		chr1	244436122	244452732	NM_001126.5			chr12	96214277
chr17	19188962	19197108	NR_006881.1	SNORD3C		chr17	19188962	19197108	NR_006881.1	SNORD3C		chr14	49892544	49908326	NM_001663.4			chr15	20775565	20788921	NR_027992.1	NBEAP1		chr1	201259466	201276232	NM_000299.3	PKP1		chr20	19974078	19978683	NM_001242581.1	RIN2		chr19	47109077	47113941	NM_015168.2			chr1	244833322	244837592	NM_001312871.1	COX20		chr13	33271261
chr17	39450729	39464114	NM_004774.4			chr17	39450729	39464114	NM_004774.4			chr14	63852951	63870888	NM_015180.5			chr15	21344761	21358721	XR_002957733.1	LOC112268154		chr1	202957073	202967334	NM_001290553.1	ADIPOR1		chr20	23349935	23362884	NM_001317012.2			chr19	57799595	57820388	NM_024762.3	ZNF552		chr1	61076843	61086033	NM_001134673.4			chr13	40102218
chr17	59753923	59788275	NM_001329394.2			chr17	59753923	59788275	NM_001329394.2			chr15	101961295	101962448	NR_003659.2	WASH3P		chr15	68270578	68282282	NM_015322.5			chr1	204494104	204517246	NM_001204171.1	MDM4		chr20	33663471	33686247	NM_001024675.2			chr19	69747	71555	NR_033266.1	WASH5P		chr10	119651517	119687522	NM_004281.3	BAG3		chr13	44300381
chr17	8209541	8223764	NM_001256834.3			chr17	8209541	8223764	NM_001256834.3			chr15	20775565	20788921	NR_027992.1	NBEAP1		chr15	75625133	75648718	NM_001042581.1	SNUPN		chr1	205745999	205750906	NM_022731.5			chr20	35303033	35311364	NM_001184977.1	UQCC1		chr2	113583546	113585562	NR_024077.2	WASH2P		chr10	21525372	21534946	NM_001195626.3			chr13	51631610
chr18	11850153	11859716	NM_001142339.2	GNAL		chr18	11850153	11859716	NM_001142339.2	GNAL		chr15	21344761	21358721	XR_002957733.1	LOC112268154		chr16	15143238	15155521	NR_037466.1	MIR3180-4		chr1	206282601	206303410	NM_001170637.3	SRGAP2		chr20	35739145	35743507	NM_001242599.2			chr2	150477539	150487515	NM_001254738.1	RND3		chr10	32953505	32959961	NM_002211.4			chr13	73055546
chr18	31447547	31454815	NM_001944.3			chr18	31447547	31454815	NM_001944.3			chr15	68270578	68282282	NM_015322.5			chr16	18788173	18804748	NM_001019.5			chr1	206873724	206909935	NM_001142473.2			chr20	35870926	35885680	NM_016436.5			chr2	187529378	187554689	NM_001032281.3	TFPI		chr10	47696613	47707037	NR_027634.1	FAM35DP		chr13	79481518
chr19	57799595	57820388	NM_024762.3	ZNF552		chr19	57799595	57820388	NM_024762.3	ZNF552		chr15	75625133	75648718	NM_001042581.1	SNUPN		chr16	27313929	27328031	NM_000418.4			chr1	207046646	207053812	NM_001018053.2			chr20	41316368	41341551	NM_001301860.2			chr2	230776505	230794102	NM_001130849.1	CAB39		chr10	77847006	77875148	NM_004747.4			chr14	49892544
chr19	69747	71555	NR_033266.1	WASH5P		chr19	69747	71555	NR_033266.1	WASH5P		chr15	92882756	92887603	NR_037600.1	LINC01578		chr16	29457341	29470344	NM_001017390.2	SULT1A4		chr1	207750606	207755352	NM_002389.4	CD46		chr20	44204483	44211961	NM_016470.8			chr2	234242156	234259146	XR_001739931.1	LOC105373933		chr10	87081763	87096018	NM_001318900.1	GLUD1		chr14	63852951
chr2	113583546	113585562	NR_024077.2	WASH2P		chr2	113583546	113585562	NR_024077.2	WASH2P		chr16	15143238	15155521	NR_037466.1	MIR3180-4		chr16	4613620	4626137	NM_001142289.2	MGRN1		chr1	208202773	208220595	NM_025179.4			chr20	49678737	49714314	NM_004776.4			chr2	237085008	237099105	NM_006710.5			chr10	87861817	87875601	NM_000314.8			chr15	101961295
chr2	150477539	150487515	NM_001254738.1	RND3		chr2	150477539	150487515	NM_001254738.1	RND3		chr16	18788173	18804748	NM_001019.5			chr17	19061554	19065272	NR_003271.1	SNORD3B-1		chr1	209647431	209659987	NM_000228.3			chr20	53611260	53624287	NR_134576.1	LOC105372672		chr2	241314135	241330146	NM_001008491.2	SEPT2		chr10	97683431	97690791	NM_021732.3			chr15	20775565
chr2	187529378	187554689	NM_001032281.3	TFPI		chr2	187529378	187554689	NM_001032281.3	TFPI		chr16	27313929	27328031	NM_000418.4			chr17	19188962	19197108	NR_006881.1	SNORD3C		chr1	211257633	211261343	NM_001136223.2	RCOR3		chr20	62362224	62388712	NM_001024.4			chr2	36355889	36368860	NM_016441.3			chr11	102305512	102317377	XM_024448467.1	BIRC3		chr15	21344761
chr2	230776505	230794102	NM_001130849.1	CAB39		chr2	230776505	230794102	NM_001130849.1	CAB39		chr16	29457341	29470344	NM_001017390.2	SULT1A4		chr17	39450729	39464114	NM_004774.4			chr1	212030805	212037502	NM_001199809.1	INTS7		chr21	34795337	34815190	NM_001001890.3			chr2	91597765	91600598	XR_001739589.1	LOC101926969		chr11	114295353	114308836	NM_001372045.1			chr15	68270578
chr2	234242156	234259146	XR_001739931.1	LOC105373933		chr2	234242156	234259146	XR_001739931.1	LOC105373933		chr17	19061554	19065272	NR_003271.1	SNORD3B-1		chr17	8209541	8223764	NM_001256834.3			chr1	212595569	212609639	NM_001030287.3	ATF3		chr21	34882304	34890180	NM_001122607.2			chr20	19974078	19978683	NM_001242581.1	RIN2		chr11	123059461	123064239	NM_006597.6			chr15	75625133
chr2	237085008	237099105	NM_006710.5			chr2	237085008	237099105	NM_006710.5			chr17	39450729	39464114	NM_004774.4			chr18	11850153	11859716	NM_001142339.2	GNAL		chr1	214546898	214552586	NM_005401.5			chr21	43585165	43609811	NM_007031.2			chr20	23349935	23362884	NM_001317012.2			chr11	18307639	18323185	NM_001142307.1	GTF2H1		chr15	92882756
chr2	241314135	241330146	NM_001008491.2	SEPT2		chr2	241314135	241330146	NM_001008491.2	SEPT2		chr17	59753923	59788275	NM_001329394.2			chr18	31447547	31454815	NM_001944.3			chr1	221829178	221846465	NR_125989.1	LINC01655		chr21	6110011	6114607	NM_001320643.3			chr20	33663471	33686247	NM_001024675.2			chr11	93736193	93742312	NM_001286067.2			chr15	96330734
chr2	36355889	36368860	NM_016441.3			chr2	36355889	36368860	NM_016441.3			chr17	82095212	82110979	NM_001367828.2			chr19	57799595	57820388	NM_024762.3	ZNF552		chr1	224429544	224435682	NM_001115113.3			chr21	6318480	6323991	XM_017028222.2	LOC102724843		chr20	35303033	35311364	NM_001184977.1	UQCC1		chr12	108690874	108702343	NM_001105237.2	CORO1C		chr16	15143238
chr2	91597765	91600598	XR_001739589.1	LOC101926969		chr2	91597765	91600598	XR_001739589.1	LOC101926969		chr17	8209541	8223764	NM_001256834.3			chr19	69747	71555	NR_033266.1	WASH5P		chr1	227314163	227318959	NM_001366010.2			chr21	6368637	6373109	XM_024452040.1	LOC102724843		chr20	35739145	35743507	NM_001242599.2			chr12	18260894	18268310	NM_001288772.2			chr16	18788173
chr20	10664797	10675202	NM_000214.3			chr20	10664797	10675202	NM_000214.3			chr18	11850153	11859716	NM_001142339.2	GNAL		chr2	230776505	230794102	NM_001130849.1	CAB39		chr1	228101932	228110105	NM_001321284.1	MRPL55		chr21	8197580	8205132	NR_106782.1	MIR6724-1		chr20	35870926	35885680	NM_016436.5			chr12	30347	32012	NR_130745.1	LOC100288778		chr16	27313929
chr20	19974078	19978683	NM_001242581.1	RIN2		chr20	19974078	19978683	NM_001242581.1	RIN2		chr18	31447547	31454815	NM_001944.3			chr2	234242156	234259146	XR_001739931.1	LOC105373933		chr1	229221282	229239165	XR_001738515.1	LOC102723935		chr22	17627572	17639906	NM_001039366.1	ATP6V1E1		chr20	41316368	41341551	NM_001301860.2			chr12	52279077	52288174	NM_001320198.2			chr16	29457341
chr20	23349935	23362884	NM_001317012.2			chr20	23349935	23362884	NM_001317012.2			chr19	57799595	57820388	NM_024762.3	ZNF552		chr2	237085008	237099105	NM_006710.5			chr1	234356440	234374656	NM_001012985.2	COA6		chr22	40485716	40512311	NM_001282661.3			chr20	44204483	44211961	NM_016470.8			chr12	54278357	54286349	NM_002136.4			chr17	39450729
chr20	33663471	33686247	NM_001024675.2			chr20	33663471	33686247	NM_001024675.2			chr19	69747	71555	NR_033266.1	WASH5P		chr2	241314135	241330146	NM_001008491.2	SEPT2		chr1	235324737	235331353	NM_001037277.1	GGPS1		chr3	129180698	129196652	NM_001127192.2			chr21	34795337	34815190	NM_001001890.3			chr12	6371770	6385372	NM_001038.6			chr17	8209541
chr20	35739145	35743507	NM_001242599.2			chr20	35303033	35311364	NM_001184977.1	UQCC1		chr2	113583546	113585562	NR_024077.2	WASH2P		chr2	91597765	91600598	XR_001739589.1	LOC101926969		chr1	235502672	235506097	NM_001277155.3			chr3	152258000	152272083	NM_001314057.2			chr21	43502515	43520994	XM_011529443.2	HSF2BP		chr12	79685254	79692196	NM_001354732.1	PAWR		chr18	11850153
chr20	35870926	35885680	NM_016436.5			chr20	35739145	35743507	NM_001242599.2			chr2	187529378	187554689	NM_001032281.3	TFPI		chr20	19974078	19978683	NM_001242581.1	RIN2		chr1	235909079	235920619	XR_001738537.1	LOC105373215		chr3	15782105	15798746	NM_001195098.1	ANKRD28		chr21	43585165	43609811	NM_007031.2			chr12	95201016	95219931	NM_001352088.1	VEZT		chr18	31447547
chr20	41316368	41341551	NM_001301860.2			chr20	35870926	35885680	NM_016436.5			chr2	230776505	230794102	NM_001130849.1	CAB39		chr20	23349935	23362884	NM_001317012.2			chr1	241518044	241532277	NM_000143.3	FH		chr3	160398720	160403907	NM_001002800.3			chr21	6110011	6114607	NM_001320643.3			chr12	96214277	96237870	NM_005230.4			chr19	47109077
chr20	44204483	44211961	NM_016470.8			chr20	41316368	41341551	NM_001301860.2			chr2	234242156	234259146	XR_001739931.1	LOC105373933		chr20	33663471	33686247	NM_001024675.2			chr1	241637931	241642445	NM_014322.3			chr3	186782559	186787974	NM_001967.4			chr21	6318480	6323991	XM_017028222.2	LOC102724843		chr13	33271261	33285792	NM_001243476.3			chr19	57799595
chr20	49678737	49714314	NM_004776.4			chr20	44204483	44211961	NM_016470.8			chr2	237085008	237099105	NM_006710.5			chr20	35303033	35311364	NM_001184977.1	UQCC1		chr1	243252207	243256951	NM_001042404.1	CEP170		chr3	29280569	29291140	NM_001003792.3			chr21	6368637	6373109	XM_024452040.1	LOC102724843		chr13	40102218	40131918	XR_001749970.1	LOC107984569		chr19	69747
chr20	50187198	50194792	NM_001285878.1	CEBPB		chr21	34795337	34815190	NM_001001890.3			chr2	241314135	241330146	NM_001008491.2	SEPT2		chr20	35739145	35743507	NM_001242599.2			chr1	244436122	244452732	NM_001126.5			chr3	69079346	69088043	NM_001363861.1			chr21	8197580	8205132	NR_106782.1	MIR6724-1		chr13	44300381	44314065	XR_001749973.1	LOC107984552		chr2	113583546
chr20	62362224	62388712	NM_001024.4			chr21	43502515	43520994	XM_011529443.2	HSF2BP		chr2	36355889	36368860	NM_016441.3			chr20	35870926	35885680	NM_016436.5			chr1	46301159	46308759	NM_001297565.2			chr4	156769785	156782629	NM_016205.3			chr22	17627572	17639906	NM_001039366.1	ATP6V1E1		chr13	51631610	51646208	NM_052950.4			chr2	187529378
chr20	62924264	62939059	NM_001193369.2			chr21	43585165	43609811	NM_007031.2			chr2	91597765	91600598	XR_001739589.1	LOC101926969		chr20	41316368	41341551	NM_001301860.2			chr1	61076843	61086033	NM_001134673.4			chr4	41134990	41160826	NM_001166050.2			chr22	40485716	40512311	NM_001282661.3			chr13	73055546	73065317	NM_001286818.1	KLF5		chr2	230776505
chr21	43585165	43609811	NM_007031.2			chr21	6110011	6114607	NM_001320643.3			chr20	10664797	10675202	NM_000214.3			chr20	44204483	44211961	NM_016470.8			chr1	65417974	65430677	NM_001003679.3	LEPR		chr4	41695045	41713161	NM_001112717.4			chr3	129180698	129196652	NM_001127192.2			chr13	79481518	79493175	NM_001161407.1	NDFIP2		chr2	234242156
chr21	6110011	6114607	NM_001320643.3			chr21	6318480	6323991	XM_017028222.2	LOC102724843		chr20	23349935	23362884	NM_001317012.2			chr20	49678737	49714314	NM_004776.4			chr10	104320623	104339728	NM_001272012.1	ITPRIP		chr4	74445248	74452356	NM_001657.4			chr3	152258000	152272083	NM_001314057.2			chr14	102524896	102553565	NR_036192.1	MIR4309		chr2	237085008
chr21	6318480	6323991	XM_017028222.2	LOC102724843		chr21	6368637	6373109	XM_024452040.1	LOC102724843		chr20	33663471	33686247	NM_001024675.2			chr21	34795337	34815190	NM_001001890.3			chr10	47696613	47707037	NR_027634.1	FAM35DP		chr4	86922019	86937368	NM_001166693.2	AFF1		chr3	15782105	15798746	NM_001195098.1	ANKRD28		chr14	34538498	34547724	NM_001318916.1	EAPP		chr2	241314135
chr21	6368637	6373109	XM_024452040.1	LOC102724843		chr21	8197580	8205132	NR_106782.1	MIR6724-1		chr20	35739145	35743507	NM_001242599.2			chr21	34882304	34890180	NM_001122607.2			chr10	77847006	77875148	NM_004747.4			chr5	133040896	133053569	NM_002154.4			chr3	160398720	160403907	NM_001002800.3			chr14	49892544	49908326	NM_001663.4			chr2	91597765
chr21	8197580	8205132	NR_106782.1	MIR6724-1		chr22	17627572	17639906	NM_001039366.1	ATP6V1E1		chr20	35870926	35885680	NM_016436.5			chr21	43585165	43609811	NM_007031.2			chr10	87081763	87096018	NM_001318900.1	GLUD1		chr5	134174105	134177855	NM_006930.3	SKP1		chr3	186782559	186787974	NM_001967.4			chr14	63852951	63870888	NM_015180.5			chr20	23349935
chr22	17627572	17639906	NM_001039366.1	ATP6V1E1		chr22	39519589	39532638	NM_001675.4	ATF4		chr20	41316368	41341551	NM_001301860.2			chr21	6110011	6114607	NM_001320643.3			chr10	87861817	87875601	NM_000314.8			chr5	136005954	136031817	NM_000358.3			chr3	29280569	29291140	NM_001003792.3			chr15	101961295	101962448	NR_003659.2	WASH3P		chr20	33663471
chr22	40485716	40512311	NM_001282661.3			chr22	40485716	40512311	NM_001282661.3			chr20	44204483	44211961	NM_016470.8			chr21	6318480	6323991	XM_017028222.2	LOC102724843		chr10	97683431	97690791	NM_021732.3			chr5	151614779	151632894	XR_944417.2	LOC105378231		chr3	69079346	69088043	NM_001363861.1			chr15	20775565	20788921	NR_027992.1	NBEAP1		chr20	35303033
chr22	46064365	46071166	NR_148973.1	LOC642648		chr3	152258000	152272083	NM_001314057.2			chr20	49678737	49714314	NM_004776.4			chr21	8197580	8205132	NR_106782.1	MIR6724-1		chr11	102305512	102317377	XM_024448467.1	BIRC3		chr5	154754055	154758877	NM_001367713.1			chr4	156769785	156782629	NM_016205.3			chr15	21344761	21358721	XR_002957733.1	LOC112268154		chr20	35739145
chr3	152258000	152272083	NM_001314057.2			chr3	15782105	15798746	NM_001195098.1	ANKRD28		chr21	34795337	34815190	NM_001001890.3			chr22	17627572	17639906	NM_001039366.1	ATP6V1E1		chr11	10293389	10306210	NM_001124.3			chr5	159205687	159210627	NM_001199380.1	RNF145		chr4	41134990	41160826	NM_001166050.2			chr15	68270578	68282282	NM_015322.5			chr20	35870926
chr3	15782105	15798746	NM_001195098.1	ANKRD28		chr3	160398720	160403907	NM_001002800.3			chr21	43502515	43520994	XM_011529443.2	HSF2BP		chr22	40485716	40512311	NM_001282661.3			chr11	123059461	123064239	NM_006597.6			chr5	163458289	163463357	NM_001142556.2			chr4	41695045	41713161	NM_001112717.4			chr15	75625133	75648718	NM_001042581.1	SNUPN		chr20	41316368
chr3	160398720	160403907	NM_001002800.3			chr3	186782559	186787974	NM_001967.4			chr21	43585165	43609811	NM_007031.2			chr3	129180698	129196652	NM_001127192.2			chr11	18307639	18323185	NM_001142307.1	GTF2H1		chr5	163502621	163510361	NM_013283.5			chr4	74445248	74452356	NM_001657.4			chr15	92882756	92887603	NR_037600.1	LINC01578		chr20	44204483
chr3	186782559	186787974	NM_001967.4			chr3	29280569	29291140	NM_001003792.3			chr21	6110011	6114607	NM_001320643.3			chr3	152258000	152272083	NM_001314057.2			chr11	93736193	93742312	NM_001286067.2			chr5	171386798	171393156	NM_001037738.3			chr4	86922019	86937368	NM_001166693.2	AFF1		chr15	96330734	96341294	NM_001145155.2			chr20	50187198
chr3	29280569	29291140	NM_001003792.3			chr4	156769785	156782629	NM_016205.3			chr21	6318480	6323991	XM_017028222.2	LOC102724843		chr3	15782105	15798746	NM_001195098.1	ANKRD28		chr12	108690874	108702343	NM_001105237.2	CORO1C		chr5	172853577	172871600	NM_001031711.3			chr5	107667061	107673779	NM_001962.3			chr16	18788173	18804748	NM_001019.5			chr21	34795337
chr3	69079346	69088043	NM_001363861.1			chr4	41134990	41160826	NM_001166050.2			chr21	6368637	6373109	XM_024452040.1	LOC102724843		chr3	160398720	160403907	NM_001002800.3			chr12	18260894	18268310	NM_001288772.2			chr5	179619525	179624701	NM_001257293.2			chr5	133040896	133053569	NM_002154.4			chr16	21517994	21520892	NR_002594.1	SLC7A5P2		chr21	6110011
chr4	156769785	156782629	NM_016205.3			chr4	41695045	41713161	NM_001112717.4			chr21	8197580	8205132	NR_106782.1	MIR6724-1		chr3	186782559	186787974	NM_001967.4			chr12	30347	32012	NR_130745.1	LOC100288778		chr5	181173107	181207632	NM_033342.4			chr5	134174105	134177855	NM_006930.3	SKP1		chr16	29457341	29470344	NM_001017390.2	SULT1A4		chr21	6318480
chr4	41134990	41160826	NM_001166050.2			chr4	74445248	74452356	NM_001657.4			chr22	17627572	17639906	NM_001039366.1	ATP6V1E1		chr3	29280569	29291140	NM_001003792.3			chr12	54278357	54286349	NM_002136.4			chr5	181240363	181244690	NM_006098.5			chr5	151614779	151632894	XR_944417.2	LOC105378231		chr17	19061554	19065272	NR_003271.1	SNORD3B-1		chr21	6368637
chr4	41695045	41713161	NM_001112717.4			chr4	86922019	86937368	NM_001166693.2	AFF1		chr22	40485716	40512311	NM_001282661.3			chr3	69079346	69088043	NM_001363861.1			chr12	65823397	65830188	NM_001300918.1	HMGA2		chr5	59759697	59772943	NM_001104631.2			chr5	159205687	159210627	NM_001199380.1	RNF145		chr17	19188962	19197108	NR_006881.1	SNORD3C		chr21	8197580
chr4	74445248	74452356	NM_001657.4			chr5	107667061	107673779	NM_001962.3			chr3	152258000	152272083	NM_001314057.2			chr4	156769785	156782629	NM_016205.3			chr12	95201016	95219931	NM_001352088.1	VEZT		chr5	67246475	67269771	NM_005582.3			chr5	163458289	163463357	NM_001142556.2			chr17	39450729	39464114	NM_004774.4			chr22	17627572
chr4	86922019	86937368	NM_001166693.2	AFF1		chr5	133040896	133053569	NM_002154.4			chr3	15782105	15798746	NM_001195098.1	ANKRD28		chr4	41134990	41160826	NM_001166050.2			chr12	96214277	96237870	NM_005230.4			chr5	91378265	91384576	NM_001329670.2			chr5	163502621	163510361	NM_013283.5			chr17	59753923	59788275	NM_001329394.2			chr22	39519589
chr5	107667061	107673779	NM_001962.3			chr5	134174105	134177855	NM_006930.3	SKP1		chr3	160398720	160403907	NM_001002800.3			chr4	41695045	41713161	NM_001112717.4			chr13	40102218	40131918	XR_001749970.1	LOC107984569		chr6	106510962	106528696	NM_001371242.2			chr5	171386798	171393156	NM_001037738.3			chr17	82095212	82110979	NM_001367828.2			chr3	129180698
chr5	133040896	133053569	NM_002154.4			chr5	136005954	136031817	NM_000358.3			chr3	186782559	186787974	NM_001967.4			chr4	74445248	74452356	NM_001657.4			chr13	44300381	44314065	XR_001749973.1	LOC107984552		chr6	12310125	12329334	NM_001168319.2			chr5	172853577	172871600	NM_001031711.3			chr17	8209541	8223764	NM_001256834.3			chr3	15782105
chr5	134174105	134177855	NM_006930.3	SKP1		chr5	151614779	151632894	XR_944417.2	LOC105378231		chr3	29280569	29291140	NM_001003792.3			chr4	86922019	86937368	NM_001166693.2	AFF1		chr13	51631610	51646208	NM_052950.4			chr6	129489726	129501992	NM_000426.3	LAMA2		chr5	176534958	176544136	NM_001171976.1	CDHR2		chr18	11850153	11859716	NM_001142339.2	GNAL		chr3	160398720
chr5	151614779	151632894	XR_944417.2	LOC105378231		chr5	154754055	154758877	NM_001367713.1			chr3	69079346	69088043	NM_001363861.1			chr5	133040896	133053569	NM_002154.4			chr13	73055546	73065317	NM_001286818.1	KLF5		chr6	143327929	143337782	NM_001286587.1	AIG1		chr5	181173107	181207632	NM_033342.4			chr18	31447547	31454815	NM_001944.3			chr3	186782559
chr5	159205687	159210627	NM_001199380.1	RNF145		chr5	159205687	159210627	NM_001199380.1	RNF145		chr4	156769785	156782629	NM_016205.3			chr5	134174105	134177855	NM_006930.3	SKP1		chr13	79481518	79493175	NM_001161407.1	NDFIP2		chr6	14732452	14744824	XR_001744003.1	LOC107986572		chr5	59759697	59772943	NM_001104631.2			chr19	57799595	57820388	NM_024762.3	ZNF552		chr3	29280569
chr5	163458289	163463357	NM_001142556.2			chr5	163458289	163463357	NM_001142556.2			chr4	41134990	41160826	NM_001166050.2			chr5	136005954	136031817	NM_000358.3			chr14	63852951	63870888	NM_015180.5			chr6	150250583	150272684	XR_943109.2	LOC105378054		chr5	67246475	67269771	NM_005582.3			chr19	69747	71555	NR_033266.1	WASH5P		chr3	69079346
chr5	163502621	163510361	NM_013283.5			chr5	163502621	163510361	NM_013283.5			chr4	41695045	41713161	NM_001112717.4			chr5	151614779	151632894	XR_944417.2	LOC105378231		chr15	101961295	101962448	NR_003659.2	WASH3P		chr6	26155704	26173214	NM_005321.2	HIST1H1E		chr5	91378265	91384576	NM_001329670.2			chr2	113583546	113585562	NR_024077.2	WASH2P		chr4	156769785
chr5	171386798	171393156	NM_001037738.3			chr5	171386798	171393156	NM_001037738.3			chr4	74445248	74452356	NM_001657.4			chr5	159205687	159210627	NM_001199380.1	RNF145		chr15	20775565	20788921	NR_027992.1	NBEAP1		chr6	35596169	35604077	NM_001145775.2	FKBP5		chr6	106510962	106528696	NM_001371242.2			chr2	150477539	150487515	NM_001254738.1	RND3		chr4	41134990
chr5	172853577	172871600	NM_001031711.3			chr5	172853577	172871600	NM_001031711.3			chr4	86922019	86937368	NM_001166693.2	AFF1		chr5	163458289	163463357	NM_001142556.2			chr15	21344761	21358721	XR_002957733.1	LOC112268154		chr6	56639083	56660358	NM_001144769.3			chr6	12310125	12329334	NM_001168319.2			chr2	187529378	187554689	NM_001032281.3	TFPI		chr4	41695045
chr5	176534958	176544136	NM_001171976.1	CDHR2		chr5	176534958	176544136	NM_001171976.1	CDHR2		chr5	107667061	107673779	NM_001962.3			chr5	163502621	163510361	NM_013283.5			chr15	75625133	75648718	NM_001042581.1	SNUPN		chr6	73515035	73522230	NM_001402.6			chr6	129489726	129501992	NM_000426.3	LAMA2		chr2	230776505	230794102	NM_001130849.1	CAB39		chr4	74445248
chr5	179619525	179624701	NM_001257293.2			chr5	179619525	179624701	NM_001257293.2			chr5	133040896	133053569	NM_002154.4			chr5	171386798	171393156	NM_001037738.3			chr15	92882756	92887603	NR_037600.1	LINC01578		chr6	73695202	73705746	NM_001159587.2	CD109		chr6	143327929	143337782	NM_001286587.1	AIG1		chr2	234242156	234259146	XR_001739931.1	LOC105373933		chr4	86922019
chr5	181173107	181207632	NM_033342.4			chr5	181173107	181207632	NM_033342.4			chr5	134174105	134177855	NM_006930.3	SKP1		chr5	181173107	181207632	NM_033342.4			chr16	15143238	15155521	NR_037466.1	MIR3180-4		chr7	116671529	116688702	NM_000245.4			chr6	14732452	14744824	XR_001744003.1	LOC107986572		chr2	237085008	237099105	NM_006710.5			chr5	107667061
chr5	59759697	59772943	NM_001104631.2			chr5	181240363	181244690	NM_006098.5			chr5	151614779	151632894	XR_944417.2	LOC105378231		chr5	59759697	59772943	NM_001104631.2			chr16	18788173	18804748	NM_001019.5			chr7	22854176	22859951	NR_003075.1	SNORD93		chr6	150250583	150272684	XR_943109.2	LOC105378054		chr2	241314135	241330146	NM_001008491.2	SEPT2		chr5	133040896
chr5	67246475	67269771	NM_005582.3			chr5	59759697	59772943	NM_001104631.2			chr5	159205687	159210627	NM_001199380.1	RNF145		chr5	67246475	67269771	NM_005582.3			chr16	27313929	27328031	NM_000418.4			chr7	26854096	26864586	NM_001303468.1	SKAP2		chr6	26155704	26173214	NM_005321.2	HIST1H1E		chr2	91597765	91600598	XR_001739589.1	LOC101926969		chr5	134174105
chr5	91378265	91384576	NM_001329670.2			chr5	67246475	67269771	NM_005582.3			chr5	163458289	163463357	NM_001142556.2			chr5	91378265	91384576	NM_001329670.2			chr16	29457341	29470344	NM_001017390.2	SULT1A4		chr7	27138852	27143587	NM_019102.4			chr6	35596169	35604077	NM_001145775.2	FKBP5		chr20	23349935	23362884	NM_001317012.2			chr5	151614779
chr6	106510962	106528696	NM_001371242.2			chr5	91378265	91384576	NM_001329670.2			chr5	163502621	163510361	NM_013283.5			chr6	106510962	106528696	NM_001371242.2			chr17	8209541	8223764	NM_001256834.3			chr7	42219744	42237918	NM_000168.6			chr6	56639083	56660358	NM_001144769.3			chr20	33663471	33686247	NM_001024675.2			chr5	159205687
chr6	12310125	12329334	NM_001168319.2			chr6	12310125	12329334	NM_001168319.2			chr5	171386798	171393156	NM_001037738.3			chr6	129489726	129501992	NM_000426.3	LAMA2		chr18	31447547	31454815	NM_001944.3			chr7	47580991	47604710	NM_022748.12			chr6	73515035	73522230	NM_001402.6			chr20	35739145	35743507	NM_001242599.2			chr5	163458289
chr6	129489726	129501992	NM_000426.3	LAMA2		chr6	129489726	129501992	NM_000426.3	LAMA2		chr5	172853577	172871600	NM_001031711.3			chr6	143327929	143337782	NM_001286587.1	AIG1		chr19	57799595	57820388	NM_024762.3	ZNF552		chr7	80134802	80152007	NM_001256414.2			chr6	73695202	73705746	NM_001159587.2	CD109		chr20	35870926	35885680	NM_016436.5			chr5	163502621
chr6	143327929	143337782	NM_001286587.1	AIG1		chr6	143327929	143337782	NM_001286587.1	AIG1		chr5	181173107	181207632	NM_033342.4			chr6	14732452	14744824	XR_001744003.1	LOC107986572		chr19	69747	71555	NR_033266.1	WASH5P		chr8	100718542	100723310	NM_002568.4			chr6	7541597	7546051	NM_001008844.3			chr20	41316368	41341551	NM_001301860.2			chr5	171386798
chr6	14732452	14744824	XR_001744003.1	LOC107986572		chr6	14732452	14744824	XR_001744003.1	LOC107986572		chr5	59759697	59772943	NM_001104631.2			chr6	150250583	150272684	XR_943109.2	LOC105378054		chr2	187529378	187554689	NM_001032281.3	TFPI		chr8	117999590	118019818	NM_000127.2	EXT1		chr7	116671529	116688702	NM_000245.4			chr20	44204483	44211961	NM_016470.8			chr5	172853577
chr6	150250583	150272684	XR_943109.2	LOC105378054		chr6	150250583	150272684	XR_943109.2	LOC105378054		chr6	106510962	106528696	NM_001371242.2			chr6	26155704	26173214	NM_005321.2	HIST1H1E		chr2	230776505	230794102	NM_001130849.1	CAB39		chr8	125218533	125232496	NM_001349485.1	NSMCE2		chr7	22854176	22859951	NR_003075.1	SNORD93		chr20	49678737	49714314	NM_004776.4			chr5	59759697
chr6	26155704	26173214	NM_005321.2	HIST1H1E		chr6	26155704	26173214	NM_005321.2	HIST1H1E		chr6	12310125	12329334	NM_001168319.2			chr6	35596169	35604077	NM_001145775.2	FKBP5		chr2	234242156	234259146	XR_001739931.1	LOC105373933		chr8	129972081	129996688	NM_001353242.2			chr7	26854096	26864586	NM_001303468.1	SKAP2		chr20	62362224	62388712	NM_001024.4			chr5	67246475
chr6	35596169	35604077	NM_001145775.2	FKBP5		chr6	35596169	35604077	NM_001145775.2	FKBP5		chr6	129489726	129501992	NM_000426.3	LAMA2		chr6	56639083	56660358	NM_001144769.3			chr2	237085008	237099105	NM_006710.5			chr8	140718850	140728130	NM_001199649.2			chr7	27138852	27143587	NM_019102.4			chr20	62924264	62939059	NM_001193369.2			chr5	91378265
chr6	56639083	56660358	NM_001144769.3			chr6	56639083	56660358	NM_001144769.3			chr6	143327929	143337782	NM_001286587.1	AIG1		chr6	73695202	73705746	NM_001159587.2	CD109		chr2	241314135	241330146	NM_001008491.2	SEPT2		chr8	142669225	142681399	NM_001077527.3			chr7	42219744	42237918	NM_000168.6			chr21	34795337	34815190	NM_001001890.3			chr6	106510962
chr6	73515035	73522230	NM_001402.6			chr6	73515035	73522230	NM_001402.6			chr6	14732452	14744824	XR_001744003.1	LOC107986572		chr6	7541597	7546051	NM_001008844.3			chr2	91597765	91600598	XR_001739589.1	LOC101926969		chr8	22980909	23000974	NM_001160036.2			chr7	73003293	73006614	NR_040582.2	STAG3L3		chr21	43502515	43520994	XM_011529443.2	HSF2BP		chr6	12310125
chr6	73695202	73705746	NM_001159587.2	CD109		chr6	73695202	73705746	NM_001159587.2	CD109		chr6	150250583	150272684	XR_943109.2	LOC105378054		chr7	116671529	116688702	NM_000245.4			chr20	23349935	23362884	NM_001317012.2			chr9	121363952	121374239	NM_001270526.2			chr7	80134802	80152007	NM_001256414.2			chr21	43585165	43609811	NM_007031.2			chr6	129489726
chr6	7541597	7546051	NM_001008844.3			chr6	7541597	7546051	NM_001008844.3			chr6	26155704	26173214	NM_005321.2	HIST1H1E		chr7	22854176	22859951	NR_003075.1	SNORD93		chr20	35870926	35885680	NM_016436.5			chr9	124859263	124872866	NM_007209.4			chr8	100718542	100723310	NM_002568.4			chr21	6110011	6114607	NM_001320643.3			chr6	143327929
chr7	105010119	105017071	NM_018682.3	KMT2E		chr7	105010119	105017071	NM_018682.3	KMT2E		chr6	35596169	35604077	NM_001145775.2	FKBP5		chr7	26854096	26864586	NM_001303468.1	SKAP2		chr20	41316368	41341551	NM_001301860.2			chr9	95004517	95019445	NM_001193329.1	C9orf3		chr8	125218533	125232496	NM_001349485.1	NSMCE2		chr21	6318480	6323991	XM_017028222.2	LOC102724843		chr6	14732452
chr7	116671529	116688702	NM_000245.4			chr7	116671529	116688702	NM_000245.4			chr6	56639083	56660358	NM_001144769.3			chr7	42219744	42237918	NM_000168.6			chr20	44204483	44211961	NM_016470.8									chr8	140718850	140728130	NM_001199649.2			chr21	6368637	6373109	XM_024452040.1	LOC102724843		chr6	150250583
chr7	22854176	22859951	NR_003075.1	SNORD93		chr7	22854176	22859951	NR_003075.1	SNORD93		chr6	73695202	73705746	NM_001159587.2	CD109		chr7	73003293	73006614	NR_040582.2	STAG3L3		chr20	62924264	62939059	NM_001193369.2			----HCC1187_DCISacquiredSE_genes----						chr8	22980909	23000974	NM_001160036.2			chr21	8197580	8205132	NR_106782.1	MIR6724-1		chr6	26155704
chr7	26197469	26204171	NM_002137.4			chr7	26854096	26864586	NM_001303468.1	SKAP2		chr6	7541597	7546051	NM_001008844.3			chr7	80134802	80152007	NM_001256414.2			chr21	34795337	34815190	NM_001001890.3									chr8	66521193	66535623	NM_152765.4			chr3	15782105	15798746	NM_001195098.1	ANKRD28		chr6	35596169
chr7	26854096	26864586	NM_001303468.1	SKAP2		chr7	27138852	27143587	NM_019102.4			chr7	116671529	116688702	NM_000245.4			chr8	100718542	100723310	NM_002568.4			chr21	34882304	34890180	NM_001122607.2			chr1	146044529	146051053	XR_001737759.1	LOC107985594		chr9	121363952	121374239	NM_001270526.2			chr3	186782559	186787974	NM_001967.4			chr6	56639083
chr7	27138852	27143587	NM_019102.4			chr7	42219744	42237918	NM_000168.6			chr7	22854176	22859951	NR_003075.1	SNORD93		chr8	117999590	118019818	NM_000127.2	EXT1		chr21	43502515	43520994	XM_011529443.2	HSF2BP		chr1	146052080	146052244	NR_104085.1	RNVU1-6		chr9	124859263	124872866	NM_007209.4			chr3	29280569	29291140	NM_001003792.3			chr6	73695202
chr7	42219744	42237918	NM_000168.6			chr7	73003293	73006614	NR_040582.2	STAG3L3		chr7	26854096	26864586	NM_001303468.1	SKAP2		chr8	125218533	125232496	NM_001349485.1	NSMCE2		chr21	43585165	43609811	NM_007031.2			chr1	146052595	146052623	NR_125967.1	LINC01719		chr9	95004517	95019445	NM_001193329.1	C9orf3		chr3	69079346	69088043	NM_001363861.1			chr6	7541597
chr7	47580991	47604710	NM_022748.12			chr7	80134802	80152007	NM_001256414.2			chr7	27138852	27143587	NM_019102.4			chr8	129972081	129996688	NM_001353242.2			chr21	6110011	6114607	NM_001320643.3			chr1	149607011	149622649	NR_111951.1	LINC00869								chr4	156769785	156782629	NM_016205.3			chr7	116671529
chr7	73003293	73006614	NR_040582.2	STAG3L3		chr8	100718542	100723310	NM_002568.4			chr7	42219744	42237918	NM_000168.6			chr8	140718850	140728130	NM_001199649.2			chr21	6318480	6323991	XM_017028222.2	LOC102724843		chr1	155687321	155688777	NM_001198900.1	YY1AP1		----HCC1395_DCISacquiredSE_genes----						chr4	41134990	41160826	NM_001166050.2			chr7	26854096
chr7	80134802	80152007	NM_001256414.2			chr8	117999590	118019818	NM_000127.2	EXT1		chr7	73003293	73006614	NR_040582.2	STAG3L3		chr8	142669225	142681399	NM_001077527.3			chr21	6368637	6373109	XM_024452040.1	LOC102724843		chr1	155687901	155701912	XM_024449697.1	DAP3								chr4	41695045	41713161	NM_001112717.4			chr7	27138852
chr8	100718542	100723310	NM_002568.4			chr8	125218533	125232496	NM_001349485.1	NSMCE2		chr7	80134802	80152007	NM_001256414.2			chr8	144136866	144149946	NM_001099280.3			chr21	8197580	8205132	NR_106782.1	MIR6724-1		chr1	155688103	155701912	XM_017002294.1	DAP3		chr1	155959936	155979560	NM_001350112.1	ARHGEF2		chr4	74445248	74452356	NM_001657.4			chr7	73003293
chr8	117999590	118019818	NM_000127.2	EXT1		chr8	129972081	129996688	NM_001353242.2			chr8	117999590	118019818	NM_000127.2	EXT1		chr8	22980909	23000974	NM_001160036.2			chr22	39519589	39532638	NM_001675.4	ATF4		chr1	155688177	155701912	XM_024449700.1	DAP3		chr1	155978642	155980677	XR_001738247.1	LOC107985209		chr4	86922019	86937368	NM_001166693.2	AFF1		chr7	80134802
chr8	125218533	125232496	NM_001349485.1	NSMCE2		chr8	140718850	140728130	NM_001199649.2			chr8	125218533	125232496	NM_001349485.1	NSMCE2		chr8	66521193	66535623	NM_152765.4			chr3	15782105	15798746	NM_001195098.1	ANKRD28		chr1	155689090	155701912	NM_001199851.1	DAP3		chr1	155979369	155980677	XR_001738246.1	LOC107985209		chr5	107667061	107673779	NM_001962.3			chr8	100718542
chr8	129972081	129996688	NM_001353242.2			chr8	144136866	144149946	NM_001099280.3			chr8	129972081	129996688	NM_001353242.2			chr9	121363952	121374239	NM_001270526.2			chr3	29280569	29291140	NM_001003792.3			chr1	155689093	155701912	NM_033657.2	DAP3		chr1	157993272	158021843	NM_001286349.1	KIRREL1		chr5	133040896	133053569	NM_002154.4			chr8	125218533
chr8	140718850	140728130	NM_001199649.2			chr8	22980909	23000974	NM_001160036.2			chr8	140718850	140728130	NM_001199649.2			chr9	124859263	124872866	NM_007209.4			chr3	69079346	69088043	NM_001363861.1			chr1	155689094	155701912	XM_017002289.1	DAP3		chr1	157993612	158021843	XM_005245305.5	KIRREL1		chr5	134174105	134177855	NM_006930.3	SKP1		chr8	129972081
chr8	144136866	144149946	NM_001099280.3			chr8	66521193	66535623	NM_152765.4			chr8	144136866	144149946	NM_001099280.3			chr9	95004517	95019445	NM_001193329.1	C9orf3		chr4	156769785	156782629	NM_016205.3			chr1	155959936	155979560	NM_001350112.1	ARHGEF2		chr1	157993644	158021843	NM_018240.7			chr5	151614779	151632894	XR_944417.2	LOC105378231		chr8	140718850
chr8	22980909	23000974	NM_001160036.2			chr9	121363952	121374239	NM_001270526.2			chr9	121363952	121374239	NM_001270526.2									chr4	41134990	41160826	NM_001166050.2			chr1	155978642	155980677	XR_001738247.1	LOC107985209		chr1	159918110	159925507	NM_003564.3			chr5	159205687	159210627	NM_001199380.1	RNF145		chr8	22980909
chr8	66521193	66535623	NM_152765.4			chr9	124859263	124872866	NM_007209.4			chr9	124859263	124872866	NM_007209.4			----CAL51_DCISacquiredSE_genes----						chr4	41695045	41713161	NM_001112717.4			chr1	155979369	155980677	XR_001738246.1	LOC107985209		chr1	16139842	16156069	NM_004431.5			chr5	163458289	163463357	NM_001142556.2			chr9	121363952
chr9	121363952	121374239	NM_001270526.2			chr9	95004517	95019445	NM_001193329.1	C9orf3														chr4	74445248	74452356	NM_001657.4			chr1	157993272	158021843	NM_001286349.1	KIRREL1		chr1	16154995	16159693	XR_001737899.2	LOC101927479		chr5	163502621	163510361	NM_013283.5			chr9	124859263
chr9	124859263	124872866	NM_007209.4									----BT549_DCISacquiredSE_genes----						chr1	155687321	155688777	NM_001198900.1	YY1AP1		chr4	86922019	86937368	NM_001166693.2	AFF1		chr1	157993612	158021843	XM_005245305.5	KIRREL1		chr1	17206706	17236814	XM_011541307.2	PADI1		chr5	171386798	171393156	NM_001037738.3
chr9	95004517	95019445	NM_001193329.1	C9orf3		----BT20_DCISacquiredSE_genes----												chr1	155687901	155701912	XM_024449697.1	DAP3		chr5	107667061	107673779	NM_001962.3			chr1	157993644	158021843	NM_018240.7			chr1	17216266	17236814	XM_017001102.1	PADI1		chr5	176534958	176544136	NM_001171976.1	CDHR2		----MDAMB157_DCISacquiredSE_genes----
												chr1	10494514	10529805	XM_011541580.1	PEX14		chr1	155688103	155701912	XM_017002294.1	DAP3		chr5	134174105	134177855	NM_006930.3	SKP1		chr1	159918110	159925507	NM_003564.3			chr1	17216357	17236814	XM_017001101.1	PADI1		chr5	181173107	181207632	NM_033342.4
----SUM159PT_DCISacquiredSE_genes----						chr1	154968038	154970747	NM_183001.5	CKS1B		chr1	10494904	10529805	XM_024447651.1	PEX14		chr1	155688177	155701912	XM_024449700.1	DAP3		chr5	151614779	151632894	XR_944417.2	LOC105378231		chr1	169106689	169119236	NM_001677.4			chr1	18922549	18956676	NM_001136265.2			chr5	59759697	59772943	NM_001104631.2			chr1	154404829
Chr	Start	Stop	Refseq ID	Gene Symbol		chr1	154974641	154977090	NR_024163.1			chr1	10521229	10529805	XM_011541578.2	PEX14		chr1	155689090	155701912	NM_001199851.1	DAP3		chr5	154754055	154758877	NM_001367713.1			chr1	202007222	202010353	NR_146472.1	ELF3-AS1		chr1	218344770	218345678	NR_046268.1	TGFB2-AS1		chr5	67246475	67269771	NM_005582.3			chr1	154405192
chr1	154404829	154406564	NR_147855.1	IL6R-AS1		chr1	154974680	154977090	NM_001826.3	MIR4258		chr1	10521231	10529805	XM_005263470.5	PEX14		chr1	155689093	155701912	NM_033657.2	DAP3		chr5	159205687	159210627	NM_001199380.1	RNF145		chr1	202010582	202013036	XM_005244942.3	ELF3		chr1	218345283	218384751	NR_138148.1	TGFB2		chr5	91378265	91384576	NM_001329670.2			chr1	154405342
chr1	154405192	154433128	NM_001206866.1	IL6R		chr1	154975692	154975783	NR_036212.1			chr1	154968038	154970747	NM_183001.5			chr1	155689094	155701912	XM_017002289.1	DAP3		chr5	163458289	163463357	NM_001142556.2			chr1	202010586	202017183	NM_001114309.2			chr1	218345335	218384751	NM_003238.6			chr6	106510962	106528696	NM_001371242.2			chr1	154968038
chr1	154405342	154433128	XM_017001199.2	IL6R		chr1	16139842	16156069	NM_004431.5	LOC101927479		chr1	154974641	154977090	NR_024163.1	CKS1B		chr1	155959936	155979560	NM_001350112.1	ARHGEF2		chr5	163502621	163510361	NM_013283.5			chr1	225874509	225882382	XR_949163.3	TMEM63A		chr1	225736463	225745592	XR_001738499.1	LOC107985352		chr6	12310125	12329334	NM_001168319.2			chr1	154974641
chr1	154968038	154970747	NM_183001.5			chr1	16154995	16159693	XR_001737899.2	PADI1		chr1	154974680	154977090	NM_001826.3			chr1	155978642	155980677	XR_001738247.1	LOC107985209		chr5	171386798	171393156	NM_001037738.3			chr1	225886281	225889146	NM_020997.4			chr1	225777812	225783174	NM_003133.5	SRP9		chr6	129489726	129501992	NM_000426.3	LAMA2		chr1	154974680
chr1	154974641	154977090	NR_024163.1	CKS1B		chr1	17206706	17236814	XM_011541307.2	PADI1		chr1	154975692	154975783	NR_036212.1	MIR4258		chr1	155979369	155980677	XR_001738246.1	LOC107985209		chr5	181173107	181207632	NM_033342.4			chr1	235065473	235069818	NR_027454.2	LINC01348		chr1	23167257	23168858	NM_001142546.1	LUZP1		chr6	143327929	143337782	NM_001286587.1	AIG1		chr1	154975692
chr1	154974680	154977090	NM_001826.3			chr1	17216266	17236814	XM_017001102.1	PADI1		chr1	155687321	155688777	NM_001198900.1	YY1AP1		chr1	157993272	158021843	NM_001286349.1	KIRREL1		chr5	59759697	59772943	NM_001104631.2			chr1	235073153	235076363	XR_001738536.1	LOC107985746		chr1	23191894	23194729	NM_000864.4	HTR1D		chr6	14732452	14744824	XR_001744003.1	LOC107986572		chr1	155687321
chr1	154975692	154975783	NR_036212.1	MIR4258		chr1	17216357	17236814	XM_017001101.1	ELF3-AS1		chr1	155687901	155701912	XM_024449697.1	DAP3		chr1	157993612	158021843	XM_005245305.5	KIRREL1		chr5	67246475	67269771	NM_005582.3			chr1	32741829	32769771	NM_020888.3			chr1	235065473	235069818	NR_027454.2	LINC01348		chr6	150250583	150272684	XR_943109.2	LOC105378054		chr1	155687901
chr1	155959936	155979560	NM_001350112.1	ARHGEF2		chr1	202007222	202010353	NR_146472.1	ELF3		chr1	155688103	155701912	XM_017002294.1	DAP3		chr1	157993644	158021843	NM_018240.7			chr5	91378265	91384576	NM_001329670.2			chr1	32741838	32769771	XM_017001917.1	KIAA1522		chr1	235073153	235076363	XR_001738536.1	LOC107985746		chr6	26155704	26173214	NM_005321.2	HIST1H1E		chr1	155688103
chr1	155978642	155980677	XR_001738247.1	LOC107985209		chr1	202010582	202013036	XM_005244942.3			chr1	155688177	155701912	XM_024449700.1	DAP3		chr1	16139842	16156069	NM_004431.5			chr6	12310125	12329334	NM_001168319.2			chr1	32753998	32769771	NM_001369553.1			chr1	23554251	23554862	XR_947065.3	LOC105376859		chr6	35596169	35604077	NM_001145775.2	FKBP5		chr1	155688177
chr1	155979369	155980677	XR_001738246.1	LOC107985209		chr1	202010586	202017183	NM_001114309.2	LINC01348		chr1	155689090	155701912	NM_001199851.1	DAP3		chr1	16154995	16159693	XR_001737899.2	LOC101927479		chr6	129489726	129501992	NM_000426.3	LAMA2		chr1	32765626	32769771	NM_001198972.2			chr1	23557925	23559501	NM_002167.5			chr6	56639083	56660358	NM_001144769.3			chr1	155689090
chr1	157993272	158021843	NM_001286349.1	KIRREL1		chr1	235065473	235069818	NR_027454.2	LOC107985746		chr1	155689093	155701912	NM_033657.2	DAP3		chr1	185309835	185317285	XM_017000084.1	IVNS1ABP		chr6	143327929	143337782	NM_001286587.1	AIG1		chr1	32768070	32769771	XM_017001916.1	KIAA1522		chr1	23576480	23595649	XR_001737926.1	LOC107984928		chr6	73515035	73522230	NM_001402.6			chr1	155689093
chr1	157993612	158021843	XM_005245305.5	KIRREL1		chr1	235073153	235076363	XR_001738536.1	LOC105376859		chr1	155689094	155701912	XM_017002289.1	DAP3		chr1	202007222	202010353	NR_146472.1	ELF3-AS1		chr6	14732452	14744824	XR_001744003.1	LOC107986572		chr1	36372974	36385924	NM_032017.3			chr1	23959163	23963462	XM_017001691.1	PNRC2		chr6	73695202	73705746	NM_001159587.2	CD109		chr1	155689094
chr1	157993644	158021843	NM_018240.7			chr1	23554251	23554862	XR_947065.3			chr1	155959936	155979560	NM_001350112.1	ARHGEF2		chr1	202010582	202013036	XM_005244942.3	ELF3		chr6	150250583	150272684	XR_943109.2	LOC105378054		chr1	36393435	36397908	NM_032881.3			chr1	23959827	23963462	NM_017761.4			chr6	7541597	7546051	NM_001008844.3			chr1	155959936
chr1	16139842	16156069	NM_004431.5			chr1	23557925	23559501	NM_002167.5	LOC107984928		chr1	155978642	155980677	XR_001738247.1	LOC107985209		chr1	202010586	202017183	NM_001114309.2			chr6	26155704	26173214	NM_005321.2	HIST1H1E		chr1	42925374	42958868	NM_006516.3			chr1	23964346	23980327	NM_001300936.2			chr7	116671529	116688702	NM_000245.4			chr1	155978642
chr1	16154995	16159693	XR_001737899.2	LOC101927479		chr1	23576480	23595649	XR_001737926.1			chr1	155979369	155980677	XR_001738246.1	LOC107985209		chr1	205438992	205449956	XM_011510161.2	LEMD1		chr6	35596169	35604077	NM_001145775.2	FKBP5		chr1	42959048	42967648	NR_033967.1	SLC2A1-AS1		chr1	23969079	23980370	XM_017000100.2	SRSF10		chr7	22854176	22859951	NR_003075.1	SNORD93		chr1	155979369
chr1	18922549	18956676	NM_001136265.2			chr1	32741829	32769771	NM_020888.3	KIAA1522		chr1	157993272	158021843	NM_001286349.1	KIRREL1		chr1	205448301	205448398	NR_029893.1	MIR135B		chr6	56639083	56660358	NM_001144769.3			chr1	81792708	81815526	XM_024454350.1	ADGRL2		chr1	24010498	24028914	XR_947072.2	LOC105376863		chr7	26854096	26864586	NM_001303468.1	SKAP2		chr1	157993272
chr1	202007222	202010353	NR_146472.1	ELF3-AS1		chr1	32741838	32769771	XM_017001917.1			chr1	157993612	158021843	XM_005245305.5	KIRREL1		chr1	235065473	235069818	NR_027454.2	LINC01348		chr6	73695202	73705746	NM_001159587.2	CD109		chr1	81800375	81815526	NM_001366005.1			chr1	36372974	36385924	NM_032017.3			chr7	27138852	27143587	NM_019102.4			chr1	157993612
chr1	202010582	202013036	XM_005244942.3	ELF3		chr1	32753998	32769771	NM_001369553.1			chr1	157993644	158021843	NM_018240.7			chr1	235073153	235076363	XR_001738536.1	LOC107985746		chr6	7541597	7546051	NM_001008844.3			chr1	81800379	81815526	XM_005270668.2	ADGRL2		chr1	36393435	36397908	NM_032881.3			chr7	42219744	42237918	NM_000168.6			chr1	157993644
chr1	202010586	202017183	NM_001114309.2			chr1	32765626	32769771	NM_001198972.2	KIAA1522		chr1	159918110	159925507	NM_003564.3			chr1	23554251	23554862	XR_947065.3	LOC105376859		chr7	116671529	116688702	NM_000245.4			chr1	81800396	81815526	NM_001297705.2	ADGRL2		chr1	42925374	42958868	NM_006516.3			chr7	73003293	73006614	NR_040582.2	STAG3L3		chr1	159918110
chr1	225736463	225745592	XR_001738499.1	LOC107985352		chr1	32768070	32769771	XM_017001916.1			chr1	16139842	16156069	NM_004431.5			chr1	23557925	23559501	NM_002167.5			chr7	22854176	22859951	NR_003075.1	SNORD93		chr1	81800490	81815526	XM_017000784.1	ADGRL2		chr1	42959048	42967648	NR_033967.1	SLC2A1-AS1		chr7	80134802	80152007	NM_001256414.2			chr1	16139842
chr1	225777812	225783174	NM_003133.5	SRP9		chr1	42925374	42958868	NM_006516.3	SLC2A1-AS1		chr1	16154995	16159693	XR_001737899.2	LOC101927479		chr1	23576480	23595649	XR_001737926.1	LOC107984928		chr7	26197469	26204171	NM_002137.4			chr1	81800625	81815526	XM_017000786.1	ADGRL2		chr10	100346099	100347030	XM_011540325.3	PKD2L1		chr8	125218533	125232496	NM_001349485.1	NSMCE2		chr1	16154995
chr1	23167257	23168858	NM_001142546.1	LUZP1		chr1	42959048	42967648	NR_033967.1			chr1	162552144	162561480	XR_426859.3	LOC102724358		chr1	23959163	23963462	XM_017001691.1	PNRC2		chr7	26854096	26864586	NM_001303468.1	SKAP2		chr1	81800738	81815526	XM_006710489.3	ADGRL2		chr10	100347232	100364826	NM_005063.5			chr8	129972081	129996688	NM_001353242.2			chr1	16612050
chr1	23191894	23194729	NM_000864.4	HTR1D		chr11	122655721	122681399	NM_032873.5			chr1	162561439	162564070	NM_001324116.1	UAP1		chr1	23959827	23963462	NM_017761.4			chr7	27138852	27143587	NM_019102.4			chr1	81800933	81815526	NM_001350698.2			chr10	100373575	100375058	NR_026762.1	OLMALINC		chr8	22980909	23000974	NM_001160036.2			chr1	16613597
chr1	235065473	235069818	NR_027454.2	LINC01348		chr11	126332441	126350005	NM_014026.6	GSEC		chr1	162561505	162564070	NM_003115.4	UAP1		chr1	23964346	23980327	NM_001300936.2			chr7	42219744	42237918	NM_000168.6			chr1	81800936	81815526	XM_006710488.2	ADGRL2		chr10	122100990	122143157	NM_001291877.2			chr9	121363952	121374239	NM_001270526.2			chr1	16618255
chr1	235073153	235076363	XR_001738536.1	LOC107985746		chr11	126341715	126355587	NR_033839.1			chr1	162561718	162564070	XM_011509913.2	UAP1		chr1	23969079	23980370	XM_017000100.2	SRSF10		chr7	73003293	73006614	NR_040582.2	STAG3L3		chr1	81800954	81815526	XM_024454357.1	ADGRL2		chr10	122112727	122143157	XM_024447768.1	TACC2		chr9	124859263	124872866	NM_007209.4			chr1	183023419
chr1	23554251	23554862	XR_947065.3	LOC105376859		chr11	126355685	126414638	NM_001348400.2			chr1	162561898	162564070	NM_001324114.1	UAP1		chr1	24010498	24028914	XR_947072.2	LOC105376863		chr7	80134802	80152007	NM_001256414.2			chr1	81801391	81815526	XM_006710485.3	ADGRL2		chr10	79067069	79067448	NR_015429.1	ZMIZ1-AS1		chr9	95004517	95019445	NM_001193329.1	C9orf3		chr1	185309835
chr1	23557925	23559501	NM_002167.5			chr11	126356011	126414638	NM_006278.3	ST3GAL4		chr1	17206706	17236814	XM_011541307.2	PADI1		chr1	24011603	24028914	XR_947074.1	LOC105376863		chr8	100718542	100723310	NM_002568.4			chr1	81801392	81815526	XM_005270666.4	ADGRL2		chr10	79068965	79113952	NM_020338.4									chr1	218344770
chr1	23576480	23595649	XR_001737926.1	LOC107984928		chr11	126423357	126431814	NM_032531.4	KIRREL3		chr1	17216266	17236814	XM_017001102.1	PADI1		chr1	24019088	24028914	XR_947071.2	LOC105376863		chr8	125218533	125232496	NM_001349485.1	NSMCE2		chr1	81802452	81815526	NM_001366007.1			chr10	79068993	79113952	XM_005269988.3	ZMIZ1		----Hs578T_DCISacquiredSE_genes----						chr1	218345283
chr1	32741829	32769771	NM_020888.3			chr11	126430941	126431814	NM_001161707.1	TSKU		chr1	17216357	17236814	XM_017001101.1	PADI1		chr1	32741829	32769771	NM_020888.3			chr8	140718850	140728130	NM_001199649.2			chr10	125116767	125161030	NM_001083914.3			chr10	79110419	79113952	XM_005269987.5	ZMIZ1								chr1	218345335
chr1	32741838	32769771	XM_017001917.1	KIAA1522		chr11	76782312	76798154	NM_001258210.1	LOC101928837		chr1	183023419	183044574	NM_002293.4			chr1	32741838	32769771	XM_017001917.1	KIAA1522		chr8	142669225	142681399	NM_001077527.3			chr10	79067069	79067448	NR_015429.1	ZMIZ1-AS1		chr11	123173230	123195248	NM_024769.5			chr1	154968038	154970747	NM_183001.5			chr1	225736463
chr1	32753998	32769771	NM_001369553.1			chr11	76782580	76783062	NR_120561.1			chr1	18922549	18956676	NM_001136265.2			chr1	32753998	32769771	NM_001369553.1			chr8	144136866	144149946	NM_001099280.3			chr10	79068965	79113952	NM_020338.4			chr11	126332441	126350005	NM_014026.6			chr1	154974641	154977090	NR_024163.1	CKS1B		chr1	225777812
chr1	32765626	32769771	NM_001198972.2			chr11	76783355	76798144	NM_015516.4	TSKU		chr1	198655497	198683065	NM_080921.3	PTPRC		chr1	32765626	32769771	NM_001198972.2			chr8	22980909	23000974	NM_001160036.2			chr10	79068993	79113952	XM_005269988.3	ZMIZ1		chr11	126341715	126355587	NR_033839.1	GSEC		chr1	154974680	154977090	NM_001826.3			chr1	225874509
chr1	32768070	32769771	XM_017001916.1	KIAA1522		chr11	76784147	76798154	NM_001318478.1	TSKU		chr1	205438992	205449956	XM_011510161.2	LEMD1		chr1	32768070	32769771	XM_017001916.1	KIAA1522		chr9	121363952	121374239	NM_001270526.2			chr10	79110419	79113952	XM_005269987.5	ZMIZ1		chr11	126355685	126414638	NM_001348400.2			chr1	154975692	154975783	NR_036212.1	MIR4258		chr1	225886281
chr1	42925374	42958868	NM_006516.3			chr11	76791751	76798154	NM_001318477.1			chr1	205448301	205448398	NR_029893.1	MIR135B		chr1	36372974	36385924	NM_032017.3			chr9	124859263	124872866	NM_007209.4			chr10	80454264	80473539	NM_001128309.2	TSPAN14		chr11	126356011	126414638	NM_006278.3			chr1	155959936	155979560	NM_001350112.1	ARHGEF2		chr1	235065473
chr1	42959048	42967648	NR_033967.1	SLC2A1-AS1		chr12	104276236	104294722	NM_001093771.3			chr1	225736463	225745592	XR_001738499.1	LOC107985352		chr1	36393435	36397908	NM_032881.3									chr10	80454274	80473539	XM_011540219.3	TSPAN14		chr11	126380834	126414638	XM_024448659.1	ST3GAL4		chr1	155978642	155980677	XR_001738247.1	LOC107985209		chr1	235073153
chr10	100346099	100347030	XM_011540325.3	PKD2L1		chr12	104287031	104294722	NM_001261445.2			chr1	225777812	225783174	NM_003133.5	SRP9		chr1	42925374	42958868	NM_006516.3			----HCC38_DCISacquiredSE_genes----						chr10	80454275	80473539	XM_017016712.2	TSPAN14		chr11	126423357	126431814	NM_032531.4			chr1	155979369	155980677	XR_001738246.1	LOC107985209		chr1	23554251
chr10	100347232	100364826	NM_005063.5			chr12	52900644	52905076	NM_002273.4	LOC105369625		chr1	235065473	235069818	NR_027454.2	LINC01348		chr1	42959048	42967648	NR_033967.1	SLC2A1-AS1								chr10	80454309	80473539	NM_001351267.3			chr11	126423492	126431814	XM_011543033.1	KIRREL3		chr1	157993272	158021843	NM_001286349.1	KIRREL1		chr1	23557925
chr10	100373575	100375058	NR_026762.1	OLMALINC		chr12	6271877	6295296	XR_001748980.1	LOC105369624		chr1	235073153	235076363	XR_001738536.1	LOC107985746		chr1	81792708	81815526	XM_024454350.1	ADGRL2		chr1	109984764	110005756	NM_001242673.1	AHCYL1		chr10	80454314	80473539	XM_017016713.2	TSPAN14		chr11	76782312	76798154	NM_001258210.1	TSKU		chr1	157993612	158021843	XM_005245305.5	KIRREL1		chr1	23576480
chr10	122100990	122143157	NM_001291877.2			chr12	6295398	6296963	XR_931589.2	PLEKHG6		chr1	23554251	23554862	XR_947065.3	LOC105376859		chr1	81800375	81815526	NM_001366005.1			chr1	146409598	146410033	XR_002958625.1	LOC112268274		chr10	80454348	80473539	XM_024448212.1	TSPAN14		chr11	76782580	76783062	NR_120561.1	LOC101928837		chr1	157993644	158021843	NM_018240.7			chr1	23959163
chr10	122112727	122143157	XM_024447768.1	TACC2		chr12	6313045	6328506	NM_018173.3			chr1	23557925	23559501	NM_002167.5			chr1	81800379	81815526	XM_005270668.2	ADGRL2		chr1	151536679	151538692	XM_005245365.5	CGN		chr10	80459384	80473539	NM_001351269.1	TSPAN14		chr11	76783355	76798144	NM_015516.4			chr1	159918110	159925507	NM_003564.3			chr1	23959827
chr10	122112884	122143157	NM_001291879.2			chr12	6328770	6342076	NM_001346092.2			chr1	23576480	23595649	XR_001737926.1	LOC107984928		chr1	81800396	81815526	NM_001297705.2	ADGRL2		chr1	151540293	151568584	XM_011509961.2	TUFT1		chr10	80459473	80473539	NM_001351270.1	TSPAN14		chr11	76784147	76798154	NM_001318478.1	TSKU		chr1	16139842	16156069	NM_004431.5			chr1	23964346
chr10	122112963	122143157	XM_011539134.2	TACC2		chr12	95788227	95791155	NM_001329701.2	LOC105369921		chr1	23959163	23963462	XM_017001691.1	PNRC2		chr1	81800490	81815526	XM_017000784.1	ADGRL2		chr1	151540308	151568584	NM_020127.3			chr10	80463104	80473539	XM_011540221.3	TSPAN14		chr11	76791751	76798154	NM_001318477.1	TSKU		chr1	16154995	16159693	XR_001737899.2	LOC101927479		chr1	23969079
chr10	122112989	122143157	XM_011539133.1	TACC2		chr12	95795344	95808489	NR_135014.1	LINC02410		chr1	23959827	23963462	NM_017761.4			chr1	81800625	81815526	XM_017000786.1	ADGRL2		chr1	151540515	151568584	XM_017002224.1	TUFT1		chr10	80463107	80473539	XM_011540220.3	TSPAN14		chr12	108803244	108857583	NM_018984.4			chr1	16612050	16613564	NM_017940.6			chr1	26993758
chr10	71997789	72010743	NM_004273.5			chr12	95803096	95808489	NR_135016.1	MIPOL1		chr1	23964346	23980327	NM_001300936.2			chr1	81800738	81815526	XM_006710489.3	ADGRL2		chr1	151540690	151568584	XM_017002223.2	TUFT1		chr10	80468262	80473539	NM_001351271.1	TSPAN14		chr12	108811334	108816397	XR_945329.2	LOC101929204		chr1	16613597	16624526	XR_001737914.2	LOC105376794		chr1	27005019
chr10	79067069	79067448	NR_015429.1	ZMIZ1-AS1		chr14	37565560	37579207	XR_001750159.1			chr1	23969079	23980370	XM_017000100.2	SRSF10		chr1	81800933	81815526	NM_001350698.2			chr1	151545795	151545891	NR_030280.1	MIR554		chr10	80469103	80473539	XM_024448211.1	TSPAN14		chr12	108811429	108812464	XR_002957427.1	LOC101929204		chr1	16618255	16624526	NR_026752.1	CROCCP2		chr1	27031757
chr10	79068965	79113952	NM_020338.4			chr14	37589551	37595249	NM_004496.5	TTC6		chr1	36372974	36385924	NM_032017.3			chr1	81800936	81815526	XM_006710488.2	ADGRL2		chr1	151612026	151617075	XM_005245511.4	SNX27		chr11	107827367	107858787	NM_017515.5			chr12	108836907	108837006	NR_030350.1	MIR619		chr1	17206706	17236814	XM_011541307.2	PADI1		chr1	32741829
chr10	79068993	79113952	XM_005269988.3	ZMIZ1		chr14	37593158	37597064	XM_024449560.1	TTC6		chr1	36393435	36397908	NM_032881.3			chr1	81800954	81815526	XM_024454357.1	ADGRL2		chr1	154968038	154970747	NM_183001.5			chr11	126332441	126350005	NM_014026.6			chr12	120224134	120265709	NM_001243756.1	PXN		chr1	17216266	17236814	XM_017001102.1	PADI1		chr1	32741838
chr10	79110419	79113952	XM_005269987.5	ZMIZ1		chr14	37595198	37597064	XM_017021257.1			chr10	100346099	100347030	XM_011540325.3	PKD2L1		chr1	81801391	81815526	XM_006710485.3	ADGRL2		chr1	154974641	154977090	NR_024163.1	CKS1B		chr11	126341715	126355587	NR_033839.1	GSEC		chr12	6313045	6328506	NM_018173.3	PLEKHG6		chr1	17216357	17236814	XM_017001101.1	PADI1		chr1	32753998
chr11	123173230	123195248	NM_024769.5			chr14	37595628	37597064	NM_001310135.2	PRKCH		chr10	100347232	100364826	NM_005063.5			chr1	81801392	81815526	XM_005270666.4	ADGRL2		chr1	154974680	154977090	NM_001826.3			chr11	126355685	126414638	NM_001348400.2			chr12	6328770	6342076	NM_001346092.2			chr1	183023419	183044574	NM_002293.4			chr1	32765626
chr11	34621440	34656117	XM_024448433.1	EHF		chr14	61462823	61538268	XM_024449661.1	LOC105370525		chr10	100373575	100375058	NR_026762.1	OLMALINC		chr1	81802452	81815526	NM_001366007.1			chr1	154975692	154975783	NR_036212.1	MIR4258		chr11	126356011	126414638	NM_006278.3			chr14	102255277	102305164	NR_148554.2			chr1	218344770	218345678	NR_046268.1	TGFB2-AS1		chr1	32768070
chr11	64842936	64844653	NM_017525.3			chr14	61534250	61538268	XR_943924.2	LINC01303		chr10	3465225	3487107	NR_131187.1	LOC105376360		chr10	100346099	100347030	XM_011540325.3	PKD2L1		chr1	155687321	155688777	NM_001198900.1	YY1AP1		chr11	126380834	126414638	XM_024448659.1	ST3GAL4		chr14	102317376	102320619	NM_001267827.1	ZNF839		chr1	218345283	218384751	NR_138148.1	TGFB2		chr1	36372974
chr11	64851641	64878621	NM_006795.4			chr14	61556271	61570194	NR_110417.1	FLJ22447		chr10	3483546	3487107	XR_001747329.1	LOC107984192		chr10	100347232	100364826	NM_005063.5			chr1	155687901	155701912	XM_024449697.1	DAP3		chr11	126384757	126414638	XM_024448658.1	ST3GAL4		chr14	104677693	104677749	NR_039860.1	MIR4710		chr1	218345335	218384751	NM_003238.6			chr1	36393435
chr11	64852726	64879485	NM_001282445.1	EHD1		chr14	61570539	61570970	NR_039985.1	ACTN1		chr10	3486630	3487107	NR_155744.1			chr10	100373575	100375058	NR_026762.1	OLMALINC		chr1	155959936	155979560	NM_001350112.1	ARHGEF2		chr11	126393184	126414638	XM_024448660.1	ST3GAL4		chr14	104689605	104697523	NM_032714.2	INF2		chr1	23167257	23168858	NM_001142546.1	LUZP1		chr1	42925374
chr11	64878522	64878609	NR_162101.1			chr14	68937811	68978742	XM_017021725.1	ACTN1-AS1		chr10	3486635	3487107	NR_155746.1			chr10	103168062	103193272	XM_005269645.4	NT5C2		chr1	155978642	155980677	XR_001738247.1	LOC107985209		chr11	126403415	126414641	NM_001254758.1	ST3GAL4		chr14	104689617	104697523	NM_001031714.4			chr1	23191894	23194729	NM_000864.4	HTR1D		chr1	42959048
chr11	66956487	66958383	NM_001040716.2			chr14	68979681	68987463	NR_073422.1	LOC112268152		chr10	71997789	72010743	NM_004273.5			chr10	11874300	11894710	NR_038222.1	PROSER2-AS1		chr1	155979369	155980677	XR_001738246.1	LOC107985209		chr11	126406086	126414638	NM_001254759.2			chr14	49950344	49963124	XR_001750961.1	LOC100506446		chr1	235065473	235069818	NR_027454.2	LINC01348		chr1	81792708
chr11	66975303	66977009	NM_001136485.3			chr15	40313667	40323340	XR_002957721.1	LOC112268152		chr11	123173230	123195248	NM_024769.5			chr10	122100990	122143157	NM_001291877.2			chr1	157993272	158021843	NM_001286349.1	KIRREL1		chr11	126423357	126431814	NM_032531.4			chr14	49966398	49966511	NR_106724.1	MIR6076		chr1	235073153	235076363	XR_001738536.1	LOC107985746		chr1	81800375
chr11	76782312	76798154	NM_001258210.1	TSKU		chr15	40316743	40323340	XR_002957722.1	INAFM2		chr11	126332441	126350005	NM_014026.6			chr10	122112727	122143157	XM_024447768.1	TACC2		chr1	157993612	158021843	XM_005245305.5	KIRREL1		chr11	126423492	126431814	XM_011543033.1	KIRREL3		chr14	49998975	50006663	NR_126497.1	LINC01588		chr1	23554251	23554862	XR_947065.3	LOC105376859		chr1	81800379
chr11	76782580	76783062	NR_120561.1	LOC101928837		chr15	40323668	40326715	XM_011521149.3			chr11	126341715	126355587	NR_033839.1	GSEC		chr10	122112884	122143157	NM_001291879.2			chr1	157993644	158021843	NM_018240.7			chr11	126423494	126431814	XM_011543028.2	KIRREL3		chr14	49999067	50006663	NR_126500.1	LINC01588		chr1	23557925	23559501	NM_002167.5			chr1	81800396
chr11	76783355	76798144	NM_015516.4			chr15	40323691	40326715	NM_001301268.2	CCDC9B		chr11	126355685	126414638	NM_001348400.2			chr10	122112963	122143157	XM_011539134.2	TACC2		chr1	159918110	159925507	NM_003564.3			chr11	126423500	126431814	NM_001301097.1	KIRREL3		chr14	50007312	50045331	NR_131171.1	LINC01599		chr1	23576480	23595649	XR_001737926.1	LOC107984928		chr1	81800490
chr11	76784147	76798154	NM_001318478.1	TSKU		chr15	40331451	40340967	NM_207380.2			chr11	126356011	126414638	NM_006278.3			chr10	122112989	122143157	XM_011539133.1	TACC2		chr1	16139842	16156069	NM_004431.5			chr11	126430941	126431814	NM_001161707.1	KIRREL3		chr14	61462823	61538268	XM_024449661.1	PRKCH		chr1	23959163	23963462	XM_017001691.1	PNRC2		chr1	81800625
chr11	76791751	76798154	NM_001318477.1	TSKU		chr15	67088615	67108337	NM_005902.4	SMAD3		chr11	126380834	126414638	XM_024448659.1	ST3GAL4		chr10	125116767	125161030	NM_001083914.3			chr1	16154995	16159693	XR_001737899.2	LOC101927479		chr11	64842936	64844653	NM_017525.3			chr14	61534250	61538268	XR_943924.2	LOC105370525		chr1	23959827	23963462	NM_017761.4			chr1	81800738
chr12	104276236	104294722	NM_001093771.3			chr15	67098581	67108337	XM_011521560.1	SMAD3		chr11	126384757	126414638	XM_024448658.1	ST3GAL4		chr10	62036556	62051306	XM_011540262.1	ARID5B		chr1	18922549	18956676	NM_001136265.2			chr11	64851641	64878621	NM_006795.4			chr14	61556271	61570194	NR_110417.1	LINC01303		chr1	23964346	23980327	NM_001300936.2			chr1	81800933
chr12	104287031	104294722	NM_001261445.2			chr15	67125715	67154455	NM_001145102.1	SMAD3		chr11	126393184	126414638	XM_024448660.1	ST3GAL4		chr10	62047564	62051306	XM_024448231.1	ARID5B		chr1	202007222	202010353	NR_146472.1	ELF3-AS1		chr11	64852726	64879485	NM_001282445.1	EHD1		chr14	61570539	61570970	NR_039985.1	FLJ22447		chr1	23969079	23980370	XM_017000100.2	SRSF10		chr1	81800936
chr12	108803244	108857583	NM_018984.4			chr15	67138020	67154455	NM_001145103.1			chr11	126403415	126414641	NM_001254758.1	ST3GAL4		chr10	62049356	62051306	NM_001244638.2			chr1	202010582	202013036	XM_005244942.3	ELF3		chr11	64878522	64878609	NR_162101.1			chr14	64500849	64505213	NM_001304508.1	ZBTB25		chr1	26993758	27000891	XM_005245867.3	TRNP1		chr1	81800954
chr12	108811334	108816397	XR_945329.2	LOC101929204		chr15	68812966	68820895	NM_006305.4	LOC107984715		chr11	126406086	126414638	NM_001254759.2			chr10	71997789	72010743	NM_004273.5			chr1	202010586	202017183	NM_001114309.2			chr11	76782312	76798154	NM_001258210.1	TSKU		chr14	64504573	64511170	NM_001123329.1	ZBTB1		chr1	27005019	27012850	NM_052943.4			chr1	81801391
chr12	108811429	108812464	XR_002957427.1	LOC101929204		chr15	72156078	72160352	XR_001751799.1			chr11	126423357	126431814	NM_032531.4			chr10	79067069	79067448	NR_015429.1	ZMIZ1-AS1		chr1	205438992	205449956	XM_011510161.2	LEMD1		chr11	76782580	76783062	NR_120561.1	LOC101928837		chr14	68682259	68683118	NM_001321818.1	RAD51B		chr1	27031757	27033968	XR_947111.3	LOC101928391		chr1	81801392
chr12	108836907	108837006	NR_030350.1	MIR619		chr15	72159805	72197787	NM_001012642.3	GRAMD2A		chr11	126423492	126431814	XM_011543033.1	KIRREL3		chr10	79068965	79113952	NM_020338.4			chr1	205448301	205448398	NR_029893.1	MIR135B		chr11	76783355	76798144	NM_015516.4			chr14	68937811	68978742	XM_017021725.1	ACTN1		chr1	32741829	32769771	NM_020888.3			chr1	81802452
chr12	120224134	120265709	NM_001243756.1	PXN		chr15	72159807	72170163	XM_024449868.1	GRAMD2A		chr11	126423494	126431814	XM_011543028.2	KIRREL3		chr10	79068993	79113952	XM_005269988.3	ZMIZ1		chr1	218344770	218345678	NR_046268.1	TGFB2-AS1		chr11	76784147	76798154	NM_001318478.1	TSKU		chr14	68979681	68987463	NR_073422.1	ACTN1-AS1		chr1	32741838	32769771	XM_017001917.1	KIAA1522		chr10	112950246
chr12	52900644	52905076	NM_002273.4			chr15	72159813	72197795	XM_011521331.2	PKM		chr11	126423500	126431814	NM_001301097.1	KIRREL3		chr10	79110419	79113952	XM_005269987.5	ZMIZ1		chr1	218345283	218384751	NR_138148.1	TGFB2		chr11	76791751	76798154	NM_001318477.1	TSKU		chr14	94597529	94599523	XR_002957587.1	LOC112268127		chr1	32753998	32769771	NM_001369553.1			chr10	112950249
chr12	6313045	6328506	NM_018173.3	PLEKHG6		chr15	72199028	72205293	XM_006720570.1	PPCDC		chr11	126430941	126431814	NM_001161707.1	KIRREL3		chr11	16875647	16925602	XR_002957126.1	PLEKHA7		chr1	218345335	218384751	NM_003238.6			chr12	11649600	11668741	XM_011520607.2	ETV6		chr14	94612390	94614003	NM_001085.5			chr1	32765626	32769771	NM_001198972.2			chr10	3465225
chr12	6328770	6342076	NM_001346092.2			chr15	75046154	75048057	XM_017022463.2	WDR93		chr11	64842936	64844653	NM_017525.3			chr12	108803244	108857583	NM_018984.4			chr1	225736463	225745592	XR_001738499.1	LOC107985352		chr12	11649673	11668741	NM_001987.5			chr15	40313667	40323340	XR_002957721.1	LOC112268152		chr1	32768070	32769771	XM_017001916.1	KIAA1522		chr10	3483546
chr12	75976182	75984098	XR_001749214.2	LOC105369844		chr15	89740292	89743636	XM_011521794.2	MESP1		chr11	64851641	64878621	NM_006795.4			chr12	108811334	108816397	XR_945329.2	LOC101929204		chr1	225777812	225783174	NM_003133.5	SRP9		chr12	11649926	11668741	XM_011520611.2	ETV6		chr15	40316734	40323340	XR_002957723.1	LOC112268152		chr1	36372974	36385924	NM_032017.3			chr10	3486630
chr14	102255277	102305164	NR_148554.2			chr15	89749866	89751309	NM_018670.3			chr11	64852726	64879485	NM_001282445.1	EHD1		chr12	108811429	108812464	XR_002957427.1	LOC101929204		chr1	225874509	225882382	XR_949163.3	TMEM63A		chr12	11649943	11668741	XM_017018991.1	ETV6		chr15	40316743	40323340	XR_002957722.1	LOC112268152		chr1	36393435	36397908	NM_032881.3			chr10	3486635
chr14	102317376	102320619	NM_001267827.1	ZNF839		chr15	90033507	90063708	NM_198526.4	LITAF		chr11	64878522	64878609	NR_162101.1			chr12	108836907	108837006	NR_030350.1	MIR619		chr1	225886281	225889146	NM_020997.4			chr12	15193217	15221417	NM_032918.3			chr15	40323668	40326715	XM_011521149.3	INAFM2		chr1	42925374	42958868	NM_006516.3			chr10	79067069
chr14	104677693	104677749	NR_039860.1	MIR4710		chr16	11611723	11636377	XM_011522754.3	LOC107984880		chr11	66956487	66958383	NM_001040716.2			chr12	13097083	13103667	NM_001367359.2			chr1	231385252	231422331	XM_005273167.5	EGLN1		chr12	52900644	52905076	NM_002273.4			chr15	40323691	40326715	NM_001301268.2			chr1	42959048	42967648	NR_033967.1	SLC2A1-AS1		chr10	79068965
chr14	104689605	104697523	NM_032714.2	INF2		chr16	11624123	11632090	XR_001752084.1	ARHGAP27		chr11	66975303	66977009	NM_001136485.3			chr12	13101336	13102436	XR_931369.2	LOC105369666		chr1	235065473	235069818	NR_027454.2	LINC01348		chr12	6313045	6328506	NM_018173.3	PLEKHG6		chr15	40331451	40340967	NM_207380.2	CCDC9B		chr10	3465225	3487107	NR_131187.1	LOC105376360		chr10	79068993
chr14	104689617	104697523	NM_001031714.4			chr17	45424402	45430297	NM_001282290.1	ARHGAP27		chr12	108803244	108857583	NM_018984.4			chr12	13102414	13103667	NR_159953.1			chr1	235073153	235076363	XR_001738536.1	LOC107985746		chr12	6328770	6342076	NM_001346092.2			chr15	67088615	67108337	NM_005902.4			chr10	3483546	3487107	XR_001747329.1	LOC107984192		chr10	79110419
chr14	22976705	22976842	NM_198086.3			chr17	45429351	45432916	NM_174919.3	PLEKHM1		chr12	108811334	108816397	XR_945329.2	LOC101929204		chr12	6313045	6328506	NM_018173.3	PLEKHG6		chr1	23554251	23554862	XR_947065.3	LOC105376859		chr14	102080741	102087044	NM_005348.4			chr15	67098581	67108337	XM_011521560.1	SMAD3		chr10	3486630	3487107	NR_155744.1			chr11	76782312
chr14	22978606	22982551	NM_001289097.2			chr17	45434261	45447752	XM_011525523.2	PLEKHM1		chr12	108811429	108812464	XR_002957427.1	LOC101929204		chr12	6328770	6342076	NM_001346092.2			chr1	23557925	23559501	NM_002167.5			chr14	102081045	102088359	XM_011536718.2	HSP90AA1		chr15	67125715	67154455	NM_001145102.1	SMAD3		chr10	3486635	3487107	NR_155746.1			chr11	76782580
chr14	22982693	22994296	XR_001750646.1	LOC107984660		chr17	45435899	45447752	XM_017025453.1	PICART1		chr12	108836907	108837006	NR_030350.1	MIR619		chr12	95788227	95791155	NM_001329701.2			chr1	23576480	23595649	XR_001737926.1	LOC107984928		chr14	49998975	50006663	NR_126497.1	LINC01588		chr15	67138020	67154455	NM_001145103.1	SMAD3		chr10	79067069	79067448	NR_015429.1	ZMIZ1-AS1		chr11	76783355
chr14	22985893	23010143	NM_001130706.3			chr17	50050348	50055739	NR_038230.1	ITGA3		chr12	27542846	27565034	XM_017020059.2	PPFIBP1		chr12	95795344	95808489	NR_135014.1	LOC105369921		chr1	32741829	32769771	NM_020888.3			chr14	49999067	50006663	NR_126500.1	LINC01588		chr15	68812966	68820895	NM_006305.4			chr10	79068965	79113952	NM_020338.4			chr11	76784147
chr14	22986900	23001037	NM_001282969.1	C14orf93		chr17	50056064	50067890	XR_001752507.1			chr12	6313045	6328506	NM_018173.3	PLEKHG6		chr12	95803096	95808489	NR_135016.1	LINC02410		chr1	32741838	32769771	XM_017001917.1	KIAA1522		chr14	50007312	50045331	NR_131171.1	LINC01599		chr15	75023551	75048057	XM_017022461.1	PPCDC		chr10	79068993	79113952	XM_005269988.3	ZMIZ1		chr11	76791751
chr14	22986902	23006574	XM_011537060.3	C14orf93		chr17	50056109	50067890	NM_002204.4	LOC105371825		chr12	6328770	6342076	NM_001346092.2			chr14	104677693	104677749	NR_039860.1	MIR4710		chr1	32753998	32769771	NM_001369553.1			chr14	64500849	64505213	NM_001304508.1	ZBTB25		chr15	75023589	75048057	NM_001301102.2			chr10	79110419	79113952	XM_005269987.5	ZMIZ1		chr11	86720223
chr14	49950344	49963124	XR_001750961.1	LOC100506446		chr17	50891275	50894071	XR_001752940.1	CUEDC1		chr13	33194709	33206024	NM_052851.3			chr14	104689605	104697523	NM_032714.2	INF2		chr1	32765626	32769771	NM_001198972.2			chr14	64504573	64511170	NM_001123329.1	ZBTB1		chr15	75023599	75048057	XM_017022465.2	PPCDC		chr11	126332441	126350005	NM_014026.6			chr11	96225549
chr14	49966398	49966511	NR_106724.1	MIR6076		chr17	57867905	57903389	NM_001292025.1	LOC107985065		chr14	102255277	102305164	NR_148554.2			chr14	104689617	104697523	NM_001031714.4			chr1	32768070	32769771	XM_017001916.1	KIAA1522		chr14	64504725	64511170	XM_005267410.1	ZBTB1		chr15	75043285	75048057	NM_001301105.2			chr11	126341715	126355587	NR_033839.1	GSEC		chr12	120224134
chr14	49998975	50006663	NR_126497.1	LINC01588		chr17	57912311	57917124	XR_001752948.1	CYB561		chr14	102317376	102320619	NM_001267827.1	ZNF839		chr14	22976705	22976842	NM_198086.3			chr1	36372974	36385924	NM_032017.3			chr14	64504769	64511170	NM_014950.3			chr15	75043549	75048057	XM_017022462.1	PPCDC		chr11	126380834	126414638	XM_024448659.1	ST3GAL4		chr12	6313045
chr14	49999067	50006663	NR_126500.1	LINC01588		chr17	63433486	63446184	NM_001017916.1			chr14	102317456	102320619	XM_017021451.2	ZNF839		chr14	22978606	22982551	NM_001289097.2			chr1	36393435	36397908	NM_032881.3			chr14	64504781	64511170	XM_017021095.1	ZBTB1		chr15	75046154	75048057	XM_017022463.2	PPCDC		chr11	126423492	126431814	XM_011543033.1	KIRREL3		chr12	6328770
chr14	50007312	50045331	NR_131171.1	LINC01599		chr17	64325781	64358262	NM_000442.5	ARHGAP27P1-BPTFP1-KP		chr14	102319297	102320619	NM_001267828.1	ZNF839		chr14	22982693	22994296	XR_001750646.1	LOC107984660		chr1	39158244	39214224	NM_012090.5	MACF1		chr14	64504852	64511170	XM_011536566.2	ZBTB1		chr15	89807077	89814845	XM_005254892.4	ANPEP		chr11	76782312	76798154	NM_001258210.1	TSKU		chr12	75976182
chr14	61462823	61538268	XM_024449661.1	PRKCH		chr17	64773557	64781999	NR_026899.1	ARHGAP27P1		chr14	102319745	102320619	NM_018335.5			chr14	22982694	22994296	XR_001750641.1	LOC107984660		chr1	42925374	42958868	NM_006516.3			chr14	68937811	68978742	XM_017021725.1	ACTN1		chr15	89821448	89830501	XR_932601.3	LOC105370965		chr11	76782580	76783062	NR_120561.1	LOC101928837		chr14	104677693
chr14	61534250	61538268	XR_943924.2	LOC105370525		chr17	64778138	64781504	NR_027487.2	MIR6080		chr14	102319750	102320619	XM_017021447.2	ZNF839		chr14	22982696	22998420	XR_001750643.1	LOC107984660		chr1	42959048	42967648	NR_033967.1	SLC2A1-AS1		chr14	68979681	68987463	NR_073422.1	ACTN1-AS1		chr15	89830598	89863777	NM_005829.5			chr11	76783355	76798144	NM_015516.4			chr14	104689605
chr14	61556271	61570194	NR_110417.1	LINC01303		chr17	64780758	64780824	NR_106728.1	PLEKHM1P1		chr14	102320071	102320619	XM_017021450.1	ZNF839		chr14	22982697	22994296	XR_001750645.1	LOC107984660		chr10	11874300	11894710	NR_038222.1	PROSER2-AS1		chr15	40313667	40323340	XR_002957721.1	LOC112268152		chr15	89850636	89850721	NR_049817.1	MIR5094		chr11	76784147	76798154	NM_001318478.1	TSKU		chr14	104689617
chr14	61570539	61570970	NR_039985.1	FLJ22447		chr17	64784840	64817035	NR_024386.2			chr14	64500849	64505213	NM_001304508.1	ZBTB25		chr14	22985893	23010143	NM_001130706.3			chr10	125116767	125161030	NM_001083914.3			chr15	40316734	40323340	XR_002957723.1	LOC112268152		chr16	11611723	11636377	XM_011522754.3	LITAF		chr11	76791751	76798154	NM_001318477.1	TSKU		chr14	22976705
chr14	64704127	64725270	XM_011536628.3	PLEKHG3		chr17	79795887	79797077	NM_020649.3	LOC112268186		chr14	64504573	64511170	NM_001123329.1	ZBTB1		chr14	22986900	23001037	NM_001282969.1	C14orf93		chr10	3465225	3487107	NR_131187.1	LOC105376360		chr15	40316743	40323340	XR_002957722.1	LOC112268152		chr16	11624123	11632090	XR_001752084.1	LOC107984880		chr11	86720223	86744215	XR_001748528.1	LOC107984427		chr14	22978606
chr14	68682259	68683118	NM_001321818.1	RAD51B		chr17	81344887	81346462	XM_024451055.1	SBNO2		chr14	64504725	64511170	XM_005267410.1	ZBTB1		chr14	22986902	23006574	XM_011537060.3	C14orf93		chr10	3483546	3487107	XR_001747329.1	LOC107984192		chr15	40323668	40326715	XM_011521149.3	INAFM2		chr16	29593048	29613717	NR_135317.1	SMG1P2		chr12	108803244	108857583	NM_018984.4			chr14	22982693
chr14	68937811	68978742	XM_017021725.1	ACTN1		chr19	1154675	1174256	XM_011527804.3	LOC102723798		chr14	64504769	64511170	NM_014950.3			chr14	64500849	64505213	NM_001304508.1	ZBTB25		chr10	3486630	3487107	NR_155744.1			chr15	40323691	40326715	NM_001301268.2			chr16	29597787	29603662	XR_950984.2	LOC105371168		chr12	108811334	108816397	XR_945329.2	LOC101929204		chr14	22982694
chr14	68979681	68987463	NR_073422.1	ACTN1-AS1		chr19	1162421	1168687	XR_001753832.1	LOC102725180		chr14	64504781	64511170	XM_017021095.1	ZBTB1		chr14	64504573	64511170	NM_001123329.1	ZBTB1		chr10	3486635	3487107	NR_155746.1			chr15	40331451	40340967	NM_207380.2	CCDC9B		chr16	29599178	29599265	NR_049833.1	MIR3680-2		chr12	108811429	108812464	XR_002957427.1	LOC101929204		chr14	22982696
chr15	40313667	40323340	XR_002957721.1	LOC112268152		chr19	1168695	1174735	XM_017027551.1	LOC102725180		chr14	64504852	64511170	XM_011536566.2	ZBTB1		chr14	64504725	64511170	XM_005267410.1	ZBTB1		chr10	62068324	62096679	XM_011540262.1	ARID5B		chr15	68812966	68820895	NM_006305.4			chr16	89473594	89490556	XM_011523055.2	ANKRD11		chr12	108836907	108837006	NR_030350.1	MIR619		chr14	22982697
chr15	40323668	40326715	XM_011521149.3	INAFM2		chr19	1170958	1174735	XR_001753831.1			chr14	68937811	68978742	XM_017021725.1	ACTN1		chr14	64504769	64511170	NM_014950.3			chr10	71997789	72010743	NM_004273.5			chr15	89740292	89743636	XM_011521794.2	WDR93		chr16	89490732	89499285	XR_933895.3	LOC101930112		chr12	120224134	120265709	NM_001243756.1	PXN		chr14	22985893
chr15	40323691	40326715	NM_001301268.2			chr19	2014589	2015714	NM_017797.4	LOC107985278		chr14	68979681	68987463	NR_073422.1	ACTN1-AS1		chr14	64504781	64511170	XM_017021095.1	ZBTB1		chr10	79067069	79067448	NR_015429.1	ZMIZ1-AS1		chr15	89743373	89751231	XR_001751351.1	MESP1		chr16	89492402	89504467	XR_001752307.1	LOC101927863		chr12	52900644	52905076	NM_002273.4			chr14	22986900
chr15	40331451	40340967	NM_207380.2	CCDC9B		chr19	2017076	2034891	XR_001753845.1			chr15	67088615	67108337	NM_005902.4			chr14	64504852	64511170	XM_011536566.2	ZBTB1		chr10	79068965	79113952	NM_020338.4			chr15	89748660	89751231	XR_001751354.1	MESP1		chr16	89508378	89509340	XM_005256321.4	SPG7		chr12	6313045	6328506	NM_018173.3	PLEKHG6		chr14	22986902
chr15	67088615	67108337	NM_005902.4			chr19	2037470	2051244	NM_017572.4			chr15	67098581	67108337	XM_011521560.1	SMAD3		chr14	64704127	64725270	XM_011536628.3	PLEKHG3		chr10	79068993	79113952	XM_005269988.3	ZMIZ1		chr15	89749866	89751309	NM_018670.3	MESP1		chr16	89508387	89509340	NM_001363850.1			chr12	6328770	6342076	NM_001346092.2			chr14	61556271
chr15	67098581	67108337	XM_011521560.1	SMAD3		chr19	2454968	2456959	NM_032737.4	LINC01775		chr15	67125715	67154455	NM_001145102.1	SMAD3		chr14	64704423	64725270	NM_001308147.2			chr10	79110419	79113952	XM_005269987.5	ZMIZ1		chr15	90033507	90063708	NM_198526.4			chr16	89508402	89509340	NM_003119.4			chr12	75976182	75984098	XR_001749214.2	LOC105369844		chr14	61570539
chr15	67125715	67154455	NM_001145102.1	SMAD3		chr19	2458936	2462185	NR_134931.1			chr15	67138020	67154455	NM_001145103.1	SMAD3		chr14	64705145	64725270	XR_002957542.1	PLEKHG3		chr10	80454264	80473539	NM_001128309.2	TSPAN14		chr16	29593048	29613717	NR_135317.1	SMG1P2		chr17	15944880	15975472	XM_011523659.3	ADORA2B		chr14	102255277	102305164	NR_148554.2			chr14	64500849
chr15	67138020	67154455	NM_001145103.1	SMAD3		chr19	2476126	2478257	NM_015675.4			chr15	72156078	72160352	XR_001751799.1	LOC107984715		chr14	64705147	64725270	XM_011536625.3	PLEKHG3		chr10	80454274	80473539	XM_011540219.3	TSPAN14		chr16	29597787	29603662	XR_950984.2	LOC105371168		chr17	40098518	40100589	NM_021724.5			chr14	102317376	102320619	NM_001267827.1	ZNF839		chr14	64504573
chr15	68812966	68820895	NM_006305.4			chr19	2525429	2544804	NM_052847.3			chr15	72159805	72197787	NM_001012642.3			chr14	64705190	64725270	XM_017021154.2	PLEKHG3		chr10	80454275	80473539	XM_017016712.2	TSPAN14		chr16	29599178	29599265	NR_049833.1	MIR3680-2		chr17	40121970	40125344	NM_001365919.1			chr14	102317456	102320619	XM_017021451.2	ZNF839		chr14	68937811
chr15	72156078	72160352	XR_001751799.1	LOC107984715		chr19	3359629	3388523	NM_001245005.2	NFIC		chr15	72159807	72170163	XM_024449868.1	GRAMD2A		chr14	64705194	64725270	XM_011536629.3	PLEKHG3		chr10	80454309	80473539	NM_001351267.3			chr17	40098518	40100589	NM_021724.5			chr17	50050348	50055739	NR_038230.1	PICART1		chr14	102319297	102320619	NM_001267828.1	ZNF839		chr14	68979681
chr15	72159805	72197787	NM_001012642.3			chr19	3359649	3388523	XM_006722759.2	NFIC		chr15	72159813	72197795	XM_011521331.2	GRAMD2A		chr14	64705199	64725270	XM_024449528.1	PLEKHG3		chr10	80454314	80473539	XM_017016713.2	TSPAN14		chr17	40121970	40125344	NM_001365919.1			chr17	50056064	50067890	XR_001752507.1	ITGA3		chr14	102319745	102320619	NM_018335.5			chr15	39581078
chr15	72159807	72170163	XM_024449868.1	GRAMD2A		chr19	3366582	3388523	XM_005259564.4			chr15	72199028	72205293	XM_006720570.1	PKM		chr14	64715702	64725270	XM_011536627.3	PLEKHG3		chr10	80454348	80473539	XM_024448212.1	TSPAN14		chr17	46186876	46199733	XM_011524631.3	KANSL1		chr17	50056109	50067890	NM_002204.4			chr14	102319750	102320619	XM_017021447.2	ZNF839		chr15	39597280
chr15	72159813	72197795	XM_011521331.2	GRAMD2A		chr19	35154293	35154302	NM_022006.2			chr15	89807077	89814845	XM_005254892.4	ANPEP		chr14	64716568	64725270	XM_017021157.2	PLEKHG3		chr10	80459384	80473539	NM_001351269.1	TSPAN14		chr17	46193572	46196723	NR_034172.1	KANSL1-AS1		chr17	57867905	57903389	NM_001292025.1	CUEDC1		chr14	102320071	102320619	XM_017021450.1	ZNF839		chr15	40313667
chr15	72199028	72205293	XM_006720570.1	PKM		chr19	35154734	35169450	NM_001320913.2	LSR		chr15	89821448	89830501	XR_932601.3	LOC105370965		chr14	64723059	64725270	XM_017021155.2	PLEKHG3		chr10	80459473	80473539	NM_001351270.1	TSPAN14		chr17	72118864	72120793	NR_103737.1	SOX9-AS1		chr17	57912311	57917124	XR_001752948.1	LOC107985065		chr14	104677693	104677749	NR_039860.1	MIR4710		chr15	40316734
chr15	75023551	75048057	XM_017022461.1	PPCDC		chr19	35248655	35267964	NM_001260489.1	LSR		chr15	89830598	89863777	NM_005829.5			chr14	64723765	64725270	XM_017021156.2	PLEKHG3		chr10	80463104	80473539	XM_011540221.3	TSPAN14		chr17	72121019	72126416	NM_000346.4			chr17	63433486	63446184	NM_001017916.1	CYB561		chr14	104689605	104697523	NM_032714.2	INF2		chr15	40316743
chr15	89807077	89814845	XM_005254892.4	ANPEP		chr19	35248735	35267964	XM_005258982.2	LOC105372380		chr15	89850636	89850721	NR_049817.1	MIR5094		chr14	68136944	68159888	NM_001321810.1	RAD51B		chr10	80463107	80473539	XM_011540220.3	TSPAN14		chr17	77446588	77478872	NM_001113491.2			chr17	64325781	64358262	NM_000442.5			chr14	104689617	104697523	NM_001031714.4			chr15	40323668
chr15	89821448	89830501	XR_932601.3	LOC105370965		chr19	35259589	35261404	XR_935939.2			chr15	90184919	90213792	NM_001324029.2			chr14	68937811	68978742	XM_017021725.1	ACTN1		chr10	80468262	80473539	NM_001351271.1	TSPAN14		chr17	77450748	77478872	NM_001113496.2			chr17	67353951	67363167	XM_024450843.1	PSMD12		chr14	22976705	22976842	NM_198086.3			chr15	40323691
chr15	89830598	89863777	NM_005829.5			chr19	35268961	35270019	NM_003367.4	USF2		chr15	90191920	90213792	NM_001324031.2			chr14	68979681	68987463	NR_073422.1	ACTN1-AS1		chr10	80469103	80473539	XM_024448211.1	TSPAN14		chr17	77451483	77478872	NM_001293697.2			chr17	67377280	67391900	NM_012417.4			chr14	22978606	22982551	NM_001289097.2			chr15	40331451
chr15	89850636	89850721	NR_049817.1	MIR5094		chr19	35269013	35270019	XM_005259197.4	USF2		chr15	90201329	90213792	NM_198925.3			chr15	67088615	67108337	NM_005902.4			chr10	97542002	97571206	NM_024954.5			chr17	77454026	77478872	NM_001293698.2			chr17	67378968	67391900	XM_017024444.1	PITPNC1		chr14	22982693	22994296	XR_001750646.1	LOC107984660		chr15	67088615
chr16	29593048	29613717	NR_135317.1	SMG1P2		chr19	35269078	35270019	XM_024451684.1			chr16	29593048	29613717	NR_135317.1	SMG1P2		chr15	67098581	67108337	XM_011521560.1	SMAD3		chr10	97572440	97580734	NM_001291218.1	ANKRD2		chr17	77457631	77461075	XR_934990.2	LOC105371903		chr17	67378970	67391900	XM_005257216.2	PITPNC1		chr14	22982694	22994296	XR_001750641.1	LOC107984660		chr15	67098581
chr16	29597787	29603662	XR_950984.2	LOC105371168		chr19	39406846	39409407	NM_003407.5	MIR4530		chr16	29597787	29603662	XR_950984.2	LOC105371168		chr15	67125715	67154455	NM_001145102.1	SMAD3		chr10	97572502	97580734	NM_001129981.3			chr17	77475242	77478872	NM_001113495.1	SEPT9		chr17	72118864	72120793	NR_103737.1	SOX9-AS1		chr14	22982696	22998420	XR_001750643.1	LOC107984660		chr15	67125715
chr16	29599178	29599265	NR_049833.1	MIR3680-2		chr19	39409622	39409678	NR_039755.1			chr16	29599178	29599265	NR_049833.1	MIR3680-2		chr15	67138020	67154455	NM_001145103.1	SMAD3		chr10	97572778	97580734	NM_001291219.3			chr17	79795887	79797077	NM_020649.3			chr17	72121019	72126416	NM_000346.4			chr14	22982697	22994296	XR_001750645.1	LOC107984660		chr15	67138020
chr16	89473594	89490556	XM_011523055.2	ANKRD11		chr2	26764283	26772135	NM_017877.4	LINC01819		chr17	15944880	15975472	XM_011523659.3	ADORA2B		chr15	68812966	68820895	NM_006305.4			chr11	64842936	64844653	NM_017525.3			chr17	81344887	81346462	XM_024451055.1	LOC112268186		chr17	72405069	72432888	NR_152515.1	LINC00673		chr14	22985893	23010143	NM_001130706.3			chr15	89807077
chr16	89490732	89499285	XR_933895.3	LOC101930112		chr2	43027852	43039543	NR_110585.1	LOC107985876		chr17	15944916	15975472	NM_000676.2	ADORA2B		chr15	72156078	72160352	XR_001751799.1	LOC107984715		chr11	64851641	64878621	NM_006795.4			chr19	1154675	1174256	XM_011527804.3	SBNO2		chr17	77446588	77478872	NM_001113491.2			chr14	22986900	23001037	NM_001282969.1	C14orf93		chr15	89821448
chr16	89492402	89504467	XR_001752307.1	LOC101927863		chr2	43064035	43069656	XM_017005460.1	LOC107985386		chr17	15945518	15975472	XM_017024197.2	ADORA2B		chr15	72159805	72197787	NM_001012642.3			chr11	64852726	64879485	NM_001282445.1	EHD1		chr19	1162421	1168687	XR_001753832.1	LOC102723798		chr17	77450748	77478872	NM_001113496.2			chr14	22986902	23006574	XM_011537060.3	C14orf93		chr15	89830598
chr16	89508378	89509340	XM_005256321.4	SPG7		chr20	50242373	50247492	XR_001754718.1	LOC105372656		chr17	16191253	16215534	NM_006311.4			chr15	72159807	72170163	XM_024449868.1	GRAMD2A		chr11	64878522	64878609	NR_162101.1			chr19	1168695	1174735	XM_017027551.1	LOC102725180		chr17	77451483	77478872	NM_001293697.2			chr14	49950344	49963124	XR_001750961.1	LOC100506446		chr15	89850636
chr16	89508387	89509340	NM_001363850.1			chr20	50252672	50264246	XR_936835.2	SMIM25		chr17	16217208	16230375	XM_011524080.2	PIGL		chr15	72159813	72197795	XM_011521331.2	GRAMD2A		chr11	66956487	66958383	NM_001040716.2			chr19	1170958	1174735	XR_001753831.1	LOC102725180		chr17	77454026	77478872	NM_001293698.2			chr14	49966398	49966511	NR_106724.1	MIR6076		chr16	29593048
chr16	89508402	89509340	NM_003119.4			chr20	50267467	50279492	XM_006723680.4	SMIM25		chr17	16217209	16230375	NM_004278.4			chr15	72199028	72205293	XM_006720570.1	PKM		chr11	66975303	66977009	NM_001136485.3			chr19	2014589	2015714	NM_017797.4			chr17	77457631	77461075	XR_934990.2	LOC105371903		chr14	49998975	50006663	NR_126497.1	LINC01588		chr16	29597787
chr17	48045846	48048086	XR_934474.2	COPZ2		chr20	50267485	50279492	NM_001278655.1	LINC01270		chr17	17901021	17923634	XM_005256462.1	TOM1L2		chr16	11611723	11636377	XM_011522754.3	LITAF		chr11	76782312	76798154	NM_001258210.1	TSKU		chr19	2017076	2034891	XR_001753845.1	LOC107985278		chr17	77475242	77478872	NM_001113495.1	SEPT9		chr14	49999067	50006663	NR_126500.1	LINC01588		chr16	29599178
chr17	48048358	48053933	NM_001330261.2			chr20	50292719	50314919	NR_034124.1	LINC01271		chr17	45292856	45317020	NM_003954.5			chr16	11624123	11632090	XR_001752084.1	LOC107984880		chr11	76782580	76783062	NR_120561.1	LOC101928837		chr19	2037470	2051244	NM_017572.4			chr17	81344887	81346462	XM_024451055.1	LOC112268186		chr14	50007312	50045331	NR_131171.1	LINC01599		chr17	15944880
chr17	48048780	48053933	XM_005257415.4	NFE2L1		chr20	50310710	50321342	NR_109950.1			chr17	50050348	50055739	NR_038230.1	PICART1		chr16	29593048	29613717	NR_135317.1	SMG1P2		chr11	76783355	76798144	NM_015516.4			chr19	2454968	2456959	NM_032737.4			chr19	1154675	1174256	XM_011527804.3	SBNO2		chr14	61462823	61538268	XM_024449661.1	PRKCH		chr17	15944916
chr17	50050348	50055739	NR_038230.1	PICART1		chr20	50731579	50747999	NM_032521.3	PMEPA1		chr17	50056064	50067890	XR_001752507.1	ITGA3		chr16	29597787	29603662	XR_950984.2	LOC105371168		chr11	76784147	76798154	NM_001318478.1	TSKU		chr19	2458936	2462185	NR_134931.1	LINC01775		chr19	1162421	1168687	XR_001753832.1	LOC102723798		chr14	61534250	61538268	XR_943924.2	LOC105370525		chr17	15945518
chr17	50056064	50067890	XR_001752507.1	ITGA3		chr20	57687151	57711536	NM_199171.2	NKILA		chr17	50056109	50067890	NM_002204.4			chr16	29599178	29599265	NR_049833.1	MIR3680-2		chr11	76791751	76798154	NM_001318477.1	TSKU		chr19	2476126	2478257	NM_015675.4			chr19	1168695	1174735	XM_017027551.1	LOC102725180		chr14	61556271	61570194	NR_110417.1	LINC01303		chr17	16191253
chr17	50056109	50067890	NM_002204.4			chr20	57710182	57712780	NR_131157.1			chr17	63433486	63446184	NM_001017916.1	CYB561		chr16	53041362	53052873	NR_136518.1	LOC105371267		chr11	96225549	96280684	NM_032427.4			chr19	35248655	35267964	NM_001260489.1	LSR		chr19	1170958	1174735	XR_001753831.1	LOC102725180		chr14	61570539	61570970	NR_039985.1	FLJ22447		chr17	16217208
chr17	57867905	57903389	NM_001292025.1	CUEDC1		chr22	38294933	38317433	NM_152221.3			chr17	64632460	64662307	NM_022739.4			chr16	53041483	53052873	NR_147075.1	LOC105371267		chr11	96341437	96341526	NR_036125.1	MIR1260B		chr19	35248735	35267964	XM_005258982.2	LSR		chr19	2014589	2015714	NM_017797.4			chr14	64500849	64505213	NM_001304508.1	ZBTB25		chr17	16217209
chr17	57912311	57917124	XR_001752948.1	LOC107985065		chr22	49960771	49964072	NM_001001852.4	MIR6821		chr17	81344887	81346462	XM_024451055.1	LOC112268186		chr16	53054981	53056069	XM_005256168.4	CHD9		chr12	104276236	104294722	NM_001093771.3			chr19	35259589	35261404	XR_935939.2	LOC105372380		chr19	2017076	2034891	XR_001753845.1	LOC107985278		chr14	64504573	64511170	NM_001123329.1	ZBTB1		chr17	17901021
chr17	57981697	57988233	XM_005257643.1	VEZF1		chr22	49962865	49962939	NR_106879.1	MGLL		chr18	77085290	77132783	NM_001025101.2			chr16	53054990	53056069	NM_025134.6			chr12	104287031	104294722	NM_001261445.2			chr19	35268961	35270019	NM_003367.4			chr19	2037470	2051244	NM_017572.4			chr14	64504725	64511170	XM_005267410.1	ZBTB1		chr17	40098518
chr17	57988109	57994966	XR_001752716.2	LOC101929185		chr3	127816832	127823250	NM_001003794.2	AMOTL2		chr18	77112345	77117638	XR_001753508.2	LOC107987261		chr16	53055037	53056069	XM_017023719.1	CHD9		chr12	108803244	108857583	NM_018984.4			chr19	35269013	35270019	XM_005259197.4	USF2		chr19	3359629	3388523	NM_001245005.2			chr14	64504769	64511170	NM_014950.3			chr17	40121970
chr17	58000918	58007346	NR_034041.1	SRSF1		chr3	134355344	134375417	NM_001278683.1			chr18	77123610	77133287	XM_024451189.1	MBP		chr16	53055046	53056069	XM_017023720.1	CHD9		chr12	108811334	108816397	XR_945329.2	LOC101929204		chr19	35269078	35270019	XM_024451684.1	USF2		chr19	3359649	3388523	XM_006722759.2	NFIC		chr14	64504781	64511170	XM_017021095.1	ZBTB1		chr17	45292856
chr17	63433486	63446184	NM_001017916.1	CYB561		chr3	134355346	134374910	NM_001363943.2	AMOTL2		chr19	1154675	1174256	XM_011527804.3	SBNO2		chr16	57260568	57284672	NM_015993.3			chr12	108811429	108812464	XR_002957427.1	LOC101929204		chr19	45401744	45406339	XM_017026178.1	PPP1R13L		chr19	3366582	3388523	XM_005259564.4	NFIC		chr14	64504852	64511170	XM_011536566.2	ZBTB1		chr17	50050348
chr17	64325781	64358262	NM_000442.5			chr3	134355862	134374918	XM_017006580.1	MIR6827		chr19	1162421	1168687	XR_001753832.1	LOC102723798		chr16	89473594	89490556	XM_011523055.2	ANKRD11		chr12	108836907	108837006	NR_030350.1	MIR619		chr19	45406643	45407651	NM_012099.2			chr19	46838135	46850846	NM_001301078.2			chr14	68937811	68978742	XM_017021725.1	ACTN1		chr17	50056064
chr17	64632460	64662307	NM_022739.4			chr3	134367803	134367862	NR_106885.1			chr19	1168695	1174735	XM_017027551.1	LOC102725180		chr16	89490732	89499285	XR_933895.3	LOC101930112		chr12	110281246	110317398	NM_170665.4			chr19	45407333	45407651	NM_001369416.1			chr19	46838166	46850301	XM_011526423.2	AP2S1		chr14	68979681	68987463	NR_073422.1	ACTN1-AS1		chr17	50056109
chr17	72405069	72432888	NR_152515.1	LINC00673		chr3	136182237	136194468	NM_001145417.2	SLC6A6		chr19	1170958	1174735	XR_001753831.1	LOC102725180		chr16	89492402	89504467	XR_001752307.1	LOC101927863		chr12	110281783	110317398	XM_011538402.3	ATP2A2		chr2	10122567	10131419	NM_001165931.1	RRM2		chr19	46860996	46875094	NM_004491.5			chr15	40313667	40323340	XR_002957721.1	LOC112268152		chr17	50862222
chr17	72598040	72618120	NR_033876.1	LINC00511		chr3	14402575	14433033	NM_003043.5	SLC6A6		chr19	18363778	18369950	NR_138029.2			chr16	89508378	89509340	XM_005256321.4	SPG7		chr12	120224134	120265709	NM_001243756.1	PXN		chr2	10122738	10131414	NM_001034.4			chr2	10122567	10131419	NM_001165931.1	RRM2		chr15	40316734	40323340	XR_002957723.1	LOC112268152		chr17	50866678
chr17	77446588	77478872	NM_001113491.2			chr3	14432669	14433033	XM_006713307.2	LOC107986029		chr19	18382169	18387561	XM_024451789.1	GDF15		chr16	89508387	89509340	NM_001363850.1			chr12	12813345	12829981	NM_016355.4			chr2	10382394	10417856	XM_017003952.1	HPCAL1		chr2	10122738	10131414	NM_001034.4			chr15	40316743	40323340	XR_002957722.1	LOC112268152		chr17	50891275
chr17	77450748	77478872	NM_001113496.2			chr3	195624536	195625834	XR_001740536.1	CSRNP1		chr19	18386157	18387561	NM_004864.4			chr16	89508402	89509340	NM_003119.4			chr12	12836325	12840087	XR_001749012.1	LOC107984492		chr2	231611765	231613585	XR_923987.2	LOC105373928		chr2	10287612	10302054	XR_001739282.1	LOC101929691		chr15	40323668	40326715	XM_011521149.3	INAFM2		chr17	57867905
chr17	77451483	77478872	NM_001293697.2			chr3	39141850	39147430	NM_001320559.1			chr19	18386561	18386634	NR_036156.1	MIR3189		chr17	16191253	16215534	NM_006311.4			chr12	52900644	52905076	NM_002273.4			chr2	23900740	23927066	XR_001738780.2	ATAD2B		chr2	10288451	10302027	XR_922790.2	LOC101929691		chr15	40323691	40326715	NM_001301268.2			chr17	57912311
chr17	77454026	77478872	NM_001293698.2			chr3	39141854	39154641	NM_001320560.2	LOC101928263		chr19	2014589	2015714	NM_017797.4			chr17	16217208	16230375	XM_011524080.2	PIGL		chr12	6313045	6328506	NM_018173.3	PLEKHG6		chr2	23927171	23945506	XM_005264168.5	UBXN2A		chr2	10302123	10305459	XM_017003952.1	HPCAL1		chr15	40331451	40340967	NM_207380.2	CCDC9B		chr17	57981697
chr17	77457631	77461075	XR_934990.2	LOC105371903		chr3	39152752	39173054	XR_245209.3	LOC101928263		chr19	2017076	2034891	XR_001753845.1	LOC107985278		chr17	16217209	16230375	NM_004278.4			chr12	6328770	6342076	NM_001346092.2			chr2	23940444	23945506	XM_017003517.2	UBXN2A		chr2	231611765	231613585	XR_923987.2	LOC105373928		chr15	67088615	67108337	NM_005902.4			chr17	57988109
chr17	77475242	77478872	NM_001113495.1	SEPT9		chr3	39153792	39173054	XR_940735.2	LOC105377035		chr19	2037470	2051244	NM_017572.4			chr17	17901021	17923634	XM_005256462.1	TOM1L2		chr12	95788227	95791155	NM_001329701.2			chr2	23940448	23945506	XM_017003518.1	UBXN2A		chr2	233413307	233428204	NM_152879.3			chr15	67098581	67108337	XM_011521560.1	SMAD3		chr17	58000918
chr17	81344887	81346462	XM_024451055.1	LOC112268186		chr3	39177766	39181521	XR_940740.2	TKT		chr19	3359629	3388523	NM_001245005.2			chr17	40098518	40100589	NM_021724.5			chr12	95795344	95808489	NR_135014.1	LOC105369921		chr2	23940462	23945506	NM_181713.4			chr2	233418852	233428204	XM_017005139.1	DGKD		chr15	67125715	67154455	NM_001145102.1	SMAD3		chr17	63433486
chr17	81701732	81702121	NM_004712.5			chr3	53235627	53256114	NM_001135055.2	LOC107986087		chr19	3359649	3388523	XM_006722759.2	NFIC		chr17	40121970	40125344	NM_001365919.1			chr12	95803096	95808489	NR_135016.1	LINC02410		chr2	23940715	23945506	XM_005264169.4	UBXN2A		chr2	233419240	233428204	XM_005246108.1	DGKD		chr15	67138020	67154455	NM_001145103.1	SMAD3		chr17	64325781
chr17	81703366	81707517	NM_002949.4			chr3	53269867	53271131	XR_001740702.2	ABLIM2		chr19	3366582	3388523	XM_005259564.4	NFIC		chr17	45424402	45430297	NM_001282290.1	ARHGAP27		chr13	33194709	33206024	NM_052851.3			chr2	38112983	38116380	XR_001739416.1	LOC105374466		chr2	234949659	234951580	XR_001739940.1	LOC105373938		chr15	68812966	68820895	NM_006305.4			chr17	64632460
chr17	81712235	81721016	NM_001270953.1	SLC25A10		chr4	7965311	7978478	XM_005248028.5			chr19	35154293	35154302	NM_022006.2			chr17	45429351	45432916	NM_174919.3	ARHGAP27		chr14	102080741	102087044	NM_005348.4			chr2	85410250	85414074	NM_001256139.1	CAPG		chr2	234952016	234991536	NM_014521.3			chr15	89807077	89814845	XM_005254892.4	ANPEP		chr17	67353951
chr17	81712283	81721012	NM_012140.5			chr4	7965326	7978478	NM_032432.5	CXXC5		chr19	35154734	35169450	NM_001320913.2			chr17	45434261	45447752	XM_011525523.2	PLEKHM1		chr14	102081045	102088359	XM_011536718.2	HSP90AA1		chr2	85413980	85416576	XR_940316.2	LOC105374841		chr2	234965338	234991536	NM_001371302.1			chr15	89821448	89830501	XR_932601.3	LOC105370965		chr17	67377280
chr17	81712334	81721012	XM_017024220.1	SLC25A10		chr5	139647298	139672154	NM_001317201.1	CXXC5		chr19	39406846	39409407	NM_003407.5			chr17	45435899	45447752	XM_017025453.1	PLEKHM1		chr14	102255277	102305164	NR_148554.2			chr2	85418930	85437029	XM_017003858.1	SH2D6		chr2	234976939	234978611	XR_924007.2	LOC105373939		chr15	89830598	89863777	NM_005829.5			chr17	67378968
chr18	77085290	77132783	NM_001025101.2			chr5	139647903	139672154	NM_001317202.1			chr19	39409622	39409678	NR_039755.1	MIR4530		chr17	46186876	46199733	XM_011524631.3	KANSL1		chr14	102317376	102320619	NM_001267827.1	ZNF839		chr2	85425364	85437029	XM_017003838.1	SH2D6		chr2	234978702	234991536	NM_001371304.1			chr15	89850636	89850721	NR_049817.1	MIR5094		chr17	67378970
chr18	77112345	77117638	XR_001753508.2	LOC107987261		chr5	139648348	139672154	NM_016463.9			chr19	46838135	46850846	NM_001301078.2			chr17	46193572	46196723	NR_034172.1	KANSL1-AS1		chr14	102317456	102320619	XM_017021451.2	ZNF839		chr2	85425371	85435676	XM_017003857.1	SH2D6		chr2	234981373	234991536	NM_001371305.1			chr16	89473594	89490556	XM_011523055.2	ANKRD11		chr17	72118864
chr18	77123610	77133287	XM_024451189.1	MBP		chr5	139648950	139672154	NM_001317203.2	CXXC5-AS1		chr19	46838166	46850301	XM_011526423.2	AP2S1		chr17	48045846	48048086	XR_934474.2	COPZ2		chr14	102319297	102320619	NM_001267828.1	ZNF839		chr2	85425383	85437029	XM_017003836.1	SH2D6		chr2	235027734	235028559	NM_001371306.1			chr16	89490732	89499285	XR_933895.3	LOC101930112		chr17	72121019
chr19	1154675	1174256	XM_011527804.3	SBNO2		chr5	139648998	139649728	NR_149086.1	CXXC5		chr19	46860996	46875094	NM_004491.5			chr17	48048358	48053933	NM_001330261.2			chr14	102319745	102320619	NM_018335.5			chr2	85425387	85437029	XM_017003839.1	SH2D6		chr2	43027852	43039543	NR_110585.1	LINC01819		chr16	89492402	89504467	XR_001752307.1	LOC101927863		chr17	72405069
chr19	1162421	1168687	XR_001753832.1	LOC102723798		chr5	139650988	139672154	NM_001317205.1	CXXC5		chr2	112624277	112639164	XR_001739642.1	LOC107985934		chr17	48048780	48053933	XM_005257415.4	NFE2L1		chr14	102319750	102320619	XM_017021447.2	ZNF839		chr2	85425388	85437029	XM_017003848.1	SH2D6		chr2	43064035	43069656	XM_017005460.1	LOC107985876		chr16	89508378	89509340	XM_005256321.4	SPG7		chr17	77446588
chr19	1168695	1174735	XM_017027551.1	LOC102725180		chr5	139659554	139672154	NM_001317206.1	LOC107986473		chr2	112641829	112644180	NR_033871.1	FLJ42351		chr17	57867905	57903389	NM_001292025.1	CUEDC1		chr14	102320071	102320619	XM_017021450.1	ZNF839		chr2	85425389	85437029	XM_017003847.1	SH2D6		chr2	46297406	46333729	NM_001430.5			chr16	89508387	89509340	NM_001363850.1			chr17	77450748
chr19	1170958	1174735	XR_001753831.1	LOC102725180		chr5	170745371	170747321	XR_001742974.1	LOC107986474		chr2	112645937	112661328	XM_017004770.2	SLC20A1		chr17	57912311	57917124	XR_001752948.1	LOC107985065		chr14	104677693	104677749	NR_039860.1	MIR4710		chr2	85425390	85437029	XM_017003840.1	SH2D6		chr2	46325582	46333729	XM_011532698.2	EPAS1		chr16	89508402	89509340	NM_003119.4			chr17	77451483
chr19	2014589	2015714	NM_017797.4			chr5	170751395	170752406	XR_001742977.1			chr2	112645938	112661328	NM_005415.5			chr17	77446588	77478872	NM_001113491.2			chr14	104689605	104697523	NM_032714.2	INF2		chr2	85425391	85437029	XM_017003843.1	SH2D6		chr2	47026632	47044978	NM_001288953.2			chr17	15944880	15975472	XM_011523659.3	ADORA2B		chr17	77454026
chr19	2017076	2034891	XR_001753845.1	LOC107985278		chr5	180794756	180812149	NM_001364379.2			chr2	112645942	112661328	XM_024453052.1	SLC20A1		chr17	77450748	77478872	NM_001113496.2			chr14	104689617	104697523	NM_001031714.4			chr2	85429585	85437029	XM_011532783.1	SH2D6		chr2	85410250	85414074	NM_001256139.1	CAPG		chr17	15944916	15975472	NM_000676.2	ADORA2B		chr17	77457631
chr19	2037470	2051244	NM_017572.4			chr5	180794880	180802806	NR_157154.2	REV3L		chr2	231611765	231613585	XR_923987.2	LOC105373928		chr17	77451483	77478872	NM_001293697.2			chr14	22976705	22976842	NM_198086.3			chr2	85429591	85437029	XM_017003852.1	SH2D6		chr2	85413980	85416576	XR_940316.2	LOC105374841		chr17	15945518	15975472	XM_017024197.2	ADORA2B		chr17	77475242
chr19	2454968	2456959	NM_032737.4			chr6	111468461	111483715	NM_002912.4	TRAF3IP2-AS1		chr2	27771716	27776408	NM_145330.2	MRPL33		chr17	77454026	77478872	NM_001293698.2			chr14	22978606	22982551	NM_001289097.2			chr2	85430347	85437029	XM_017003859.1	SH2D6		chr2	85418930	85437029	XM_017003858.1	SH2D6		chr17	16191253	16215534	NM_006311.4			chr17	79795887
chr19	2458936	2462185	NR_134931.1	LINC01775		chr6	111483471	111485128	NR_034111.1	DDR1		chr2	27771718	27776408	NM_004891.4			chr17	77457631	77461075	XR_934990.2	LOC105371903		chr14	22982693	22994296	XR_001750646.1	LOC107984660		chr2	85430647	85437029	XM_017003860.1	SH2D6		chr2	85753785	85755245	XR_939732.1	ATOH8		chr17	16217208	16230375	XM_011524080.2	PIGL		chr17	81344887
chr19	2476126	2478257	NM_015675.4			chr6	30888687	30890710	NM_001202522.1	LOC101929705		chr2	38112983	38116380	XR_001739416.1	LOC105374466		chr17	77475242	77478872	NM_001113495.1	SEPT9		chr14	22982694	22994296	XR_001750641.1	LOC107984660		chr2	85431914	85437029	XM_011532796.2	SH2D6		chr2	85753990	85755245	NM_032827.7			chr17	16217209	16230375	NM_004278.4			chr17	81701732
chr19	2525429	2544804	NM_052847.3			chr6	44033967	44074652	NR_125864.1			chr2	43027852	43039543	NR_110585.1	LINC01819		chr17	79795887	79797077	NM_020649.3			chr14	22982696	22998420	XR_001750643.1	LOC107984660		chr20	31604690	31605195	XR_936669.2	LOC105372588		chr2	87483504	87514525	NR_024205.3	CYTOR		chr17	17901021	17923634	XM_005256462.1	TOM1L2		chr17	81703366
chr19	3359629	3388523	NM_001245005.2			chr7	55047794	55086902	NM_201284.2	CLDN4		chr2	43064035	43069656	XM_017005460.1	LOC107985876		chr17	82272366	82273700	NM_001363749.2			chr14	22982697	22994296	XR_001750645.1	LOC107984660		chr20	31605288	31606510	NM_002165.4			chr2	9230715	9252481	NM_001135191.1	ASAP2		chr17	40098518	40100589	NM_021724.5			chr17	81712235
chr19	3359649	3388523	XM_006722759.2	NFIC		chr7	73830862	73832693	NM_001305.4	METTL27		chr2	74834184	74865972	XM_017003945.2	HK2		chr17	82290045	82292814	NR_135639.1	LINC01970		chr14	22985893	23010143	NM_001130706.3			chr20	31607185	31607240	NR_036161.1	MIR3193		chr2	9237876	9252481	XM_006711901.3	ASAP2		chr17	40121970	40125344	NM_001365919.1			chr17	81712283
chr19	3366582	3388523	XM_005259564.4	NFIC		chr7	73834589	73842482	XM_017011778.1	METTL27		chr2	74835169	74865972	NM_001371525.1			chr18	26458288	26489679	NM_001258222.3			chr14	22986900	23001037	NM_001282969.1	C14orf93		chr20	50242373	50247492	XR_001754718.1	LOC107985386		chr20	4148778	4172248	NM_001270691.1	SMOX		chr17	50050348	50055739	NR_038230.1	PICART1		chr17	81712334
chr19	39406846	39409407	NM_003407.5			chr7	73834914	73842527	XR_001744563.1	GASAL1		chr2	85410250	85414074	NM_001256139.1	CAPG		chr19	18363778	18369950	NR_138029.2			chr14	22986902	23006574	XM_011537060.3	C14orf93		chr20	50252672	50264246	XR_936835.2	LOC105372656		chr20	4148827	4172248	NM_175839.3			chr17	50056064	50067890	XR_001752507.1	ITGA3		chr19	2014589
chr19	39409622	39409678	NR_039755.1	MIR4530		chr8	102806821	102810771	NR_149020.1	PVT1		chr2	85413980	85416576	XR_940316.2	LOC105374841		chr19	18382169	18387561	XM_024451789.1	GDF15		chr14	39167643	39170334	XM_011536409.2	TRAPPC6B		chr20	50267467	50279492	XM_006723680.4	SMIM25		chr20	4155215	4172248	XM_011529261.2	SMOX		chr17	50056109	50067890	NM_002204.4			chr19	2017076
chr2	10287612	10302054	XR_001739282.1	LOC101929691		chr8	127794532	127811606	NR_003367.3	MIR1204		chr2	85418930	85437029	XM_017003858.1	SH2D6		chr19	18386157	18387561	NM_004864.4			chr14	39175253	39181373	NM_002687.4			chr20	50267485	50279492	NM_001278655.1	SMIM25		chr20	50242373	50247492	XR_001754718.1	LOC107985386		chr17	57867905	57903389	NM_001292025.1	CUEDC1		chr19	2037470
chr2	10288451	10302027	XR_922790.2	LOC101929691		chr8	127795961	127796028	NR_031609.1			chr2	85425364	85437029	XM_017003838.1	SH2D6		chr19	18386561	18386634	NR_036156.1	MIR3189		chr14	49998975	50006663	NR_126497.1	LINC01588		chr20	50292719	50314919	NR_034124.1	LINC01270		chr20	50252672	50264246	XR_936835.2	LOC105372656		chr17	57912311	57917124	XR_001752948.1	LOC107985065		chr19	2454968
chr2	10302123	10305459	XM_017003952.1	HPCAL1		chr9	113565086	113597738	NM_144488.6			chr2	85425371	85435676	XM_017003857.1	SH2D6		chr19	2014589	2015714	NM_017797.4			chr14	49999067	50006663	NR_126500.1	LINC01588		chr20	50310710	50321342	NR_109950.1	LINC01271		chr20	50267467	50279492	XM_006723680.4	SMIM25		chr17	63433486	63446184	NM_001017916.1	CYB561		chr19	2458936
chr2	10302878	10305459	XM_011510349.2	HPCAL1		chr9	113580927	113597738	NM_001282922.2	RGS3		chr2	85425383	85437029	XM_017003836.1	SH2D6		chr19	2017076	2034891	XR_001753845.1	LOC107985278		chr14	50007312	50045331	NR_131171.1	LINC01599		chr21	37245644	37268108	NM_001331021.1	VPS26C		chr20	50267485	50279492	NM_001278655.1	SMIM25		chr17	64325781	64358262	NM_000442.5			chr19	2476126
chr2	10302888	10305459	XM_005246162.1	HPCAL1		chr9	113593919	113597743	NM_144489.3			chr2	85425387	85437029	XM_017003839.1	SH2D6		chr19	2037470	2051244	NM_017572.4			chr14	55069467	55070194	NM_144578.4			chr21	41751974	41767052	NM_020639.3			chr20	50292719	50314919	NR_034124.1	LINC01270		chr17	64632460	64662307	NM_022739.4			chr19	2525429
chr2	10302903	10305459	NM_002149.4			chr9	113594128	113597738	NM_001276262.2			chr2	85425388	85437029	XM_017003848.1	SH2D6		chr19	2525429	2544804	NM_052847.3			chr14	55579499	55580092	NR_027123.1	KTN1-AS1		chr21	41767180	41776078	XR_001755062.1	LOC102724800		chr20	50310710	50321342	NR_109950.1	LINC01271		chr17	77446588	77478872	NM_001113491.2			chr19	3359629
chr2	10303699	10305459	NM_134421.2	HPCAL1		chr9	133120520	133149210	NM_001042368.3			chr2	85425389	85437029	XM_017003847.1	SH2D6		chr19	3359629	3388523	NM_001245005.2			chr14	55580206	55610091	NM_004986.4			chr21	41767183	41776078	XR_937745.2	LOC102724800		chr20	57687151	57711536	NM_199171.2	PMEPA1		chr17	77450748	77478872	NM_001113496.2			chr19	3359649
chr2	111434549	111495161	NR_136162.1	MIR4435-2HG		chr9	134354944	134386997	NM_002957.6	RXRA		chr2	85425390	85437029	XM_017003840.1	SH2D6		chr19	3359649	3388523	XM_006722759.2	NFIC		chr14	55580207	55610091	XM_024449579.1	KTN1		chr21	41768057	41776078	XR_001755061.1	LOC102724800		chr20	57710182	57712780	NR_131157.1	NKILA		chr17	77451483	77478872	NM_001293697.2			chr19	3366582
chr2	111490783	111497917	XR_001739635.1	LOC105373557		chr9	134379294	134386997	NM_001291920.1	MIR4669		chr2	85425391	85437029	XM_017003843.1	SH2D6		chr19	3366582	3388523	XM_005259564.4	NFIC		chr14	61462823	61538268	XM_024449661.1	PRKCH		chr21	43422536	43427131	NM_173354.5			chr21	41751974	41767052	NM_020639.3			chr17	77454026	77478872	NM_001293698.2			chr19	35154293
chr2	112624277	112639164	XR_001739642.1	LOC107985934		chr9	134379410	134379472	NR_039816.1			chr2	85429585	85437029	XM_011532783.1	SH2D6		chr19	35248655	35267964	NM_001260489.1	LSR		chr14	61534250	61538268	XR_943924.2	LOC105370525		chr21	43434852	43442401	XR_001755078.1	LOC107987302		chr21	41767180	41776078	XR_001755062.1	LOC102724800		chr17	77457631	77461075	XR_934990.2	LOC105371903		chr19	35154734
chr2	112641829	112644180	NR_033871.1	FLJ42351		chr9	37922531	37967993	NM_003028.3	ERMP1		chr2	85429591	85437029	XM_017003852.1	SH2D6		chr19	35248735	35267964	XM_005258982.2	LSR		chr14	61556271	61570194	NR_110417.1	LINC01303		chr21	43446600	43447054	NR_152722.1	LINC00319		chr21	41767183	41776078	XR_937745.2	LOC102724800		chr17	77475242	77478872	NM_001113495.1	SEPT9		chr2	10287612
chr2	112645937	112661328	XM_017004770.2	SLC20A1		chr9	5818490	5833070	XR_929337.2	C9orf3		chr2	85430347	85437029	XM_017003859.1	SH2D6		chr19	35259589	35261404	XR_935939.2	LOC105372380		chr14	61570539	61570970	NR_039985.1	FLJ22447		chr21	43719128	43734741	NM_003681.5			chr21	41768057	41776078	XR_001755061.1	LOC102724800		chr17	79795887	79797077	NM_020649.3			chr2	10288451
chr2	112645938	112661328	NM_005415.5			chr9	94900195	94935356	XM_011519129.2	LOC101928119		chr2	85430647	85437029	XM_017003860.1	SH2D6		chr19	35268961	35270019	NM_003367.4			chr14	64500849	64505213	NM_001304508.1	ZBTB25		chr21	43719387	43734741	XM_011529762.2	PDXK		chr22	24942564	24946695	NM_001001663.3			chr17	81344887	81346462	XM_024451055.1	LOC112268186		chr2	10302123
chr2	112645942	112661328	XM_024453052.1	SLC20A1		chr9	94927019	94937989	NR_147613.1			chr2	85431914	85437029	XM_011532796.2	SH2D6		chr19	35269013	35270019	XM_005259197.4	USF2		chr14	64504573	64511170	NM_001123329.1	ZBTB1		chr21	43719509	43734741	XM_005261195.2	PDXK		chr22	24952687	24994438	XM_005261794.4	KIAA1671		chr17	82272366	82273700	NM_001363749.2			chr2	10302878
chr2	233413307	233428204	NM_152879.3									chr2	85753785	85755245	XR_939732.1	ATOH8		chr19	35269078	35270019	XM_024451684.1	USF2		chr14	67228582	67263353	XM_017020925.2	GPHN		chr21	43728879	43734741	XM_005261199.2	PDXK		chr22	36461082	36462804	XR_938224.2	LOC105373018		chr17	82290045	82292814	NR_135639.1	LINC01970		chr2	10302888
chr2	233418852	233428204	XM_017005139.1	DGKD		----BT20_DCISlostSE_genes----						chr2	85753990	85755245	NM_032827.7			chr19	46838135	46850846	NM_001301078.2			chr14	67241394	67263353	XM_011537086.2	MPP5		chr21	43728899	43734741	XM_011529758.3	PDXK		chr22	36467035	36481672	XM_011530111.3	TXN2		chr18	77085290	77132783	NM_001025101.2			chr2	10302903
chr2	233419240	233428204	XM_005246108.1	DGKD								chr20	31604690	31605195	XR_936669.2	LOC105372588		chr19	46838166	46850301	XM_011526423.2	AP2S1		chr14	68937811	68978742	XM_017021725.1	ACTN1		chr21	43730927	43734741	XM_017028484.1	PDXK		chr22	36467045	36481640	NM_012473.4			chr18	77112345	77117638	XR_001753508.2	LOC107987261		chr2	10303699
chr2	234949659	234951580	XR_001739940.1	LOC105373938		chr1	120340839	120342570	XR_001737690.1	LOC107985522		chr20	31605288	31606510	NM_002165.4			chr19	46860996	46875094	NM_004491.5			chr14	68979681	68987463	NR_073422.1	ACTN1-AS1		chr21	43733577	43734741	XM_005261196.3	PDXK		chr22	38294933	38317433	NM_152221.3			chr18	77123610	77133287	XM_024451189.1	MBP		chr2	111434549
chr2	234952016	234991536	NM_014521.3			chr1	121261733	121281854	NM_001271872.3			chr20	31607185	31607240	NR_036161.1	MIR3193		chr2	10122567	10131419	NM_001165931.1	RRM2		chr15	40313667	40323340	XR_002957721.1	LOC112268152		chr21	43773664	43776375	NM_000100.3	CSTB		chr22	42978568	43015176	NM_001349971.1	PACSIN2		chr19	1154675	1174256	XM_011527804.3	SBNO2		chr2	111490783
chr2	234965338	234991536	NM_001371302.1			chr1	143362839	143364263	XR_922007.2	LOC105371175		chr20	44716141	44746227	NR_132377.1	KCNK15-AS1		chr2	10122738	10131414	NM_001034.4			chr15	40316734	40323340	XR_002957723.1	LOC112268152		chr21	43778629	43779274	XR_937776.2	LOC105372825		chr22	49960771	49964072	NM_001001852.4			chr19	1162421	1168687	XR_001753832.1	LOC102723798		chr2	12716871
chr2	234976939	234978611	XR_924007.2	LOC105373939		chr1	144188649	144190636	XR_922024.2	LOC105371206		chr20	44719986	44728041	XM_017028116.1	WISP2		chr2	111434549	111495161	NR_136162.1	MIR4435-2HG		chr15	40316743	40323340	XR_002957722.1	LOC112268152		chr21	43789550	43790582	XM_024452134.1	RRP1		chr22	49962865	49962939	NR_106879.1	MIR6821		chr19	1168695	1174735	XM_017027551.1	LOC102725180		chr2	12716935
chr2	234978702	234991536	NM_001371304.1			chr1	144998570	145016960	NM_001271870.3			chr20	44745604	44747588	XM_017028003.1	KCNK15		chr2	111490783	111497917	XR_001739635.1	LOC105373557		chr15	40323668	40326715	XM_011521149.3	INAFM2		chr21	43789551	43790582	XM_017028485.2	RRP1		chr3	134355344	134375417	NM_001278683.1	AMOTL2		chr19	1170958	1174735	XR_001753831.1	LOC102725180		chr2	231611765
chr2	234981373	234991536	NM_001371305.1			chr1	147166952	147173135	NM_001348451.2			chr20	44745864	44747588	NM_022358.4			chr2	113611238	113627138	NR_024528.1	RPL23AP7		chr15	40323691	40326715	NM_001301268.2			chr21	43789576	43790582	NM_003683.6			chr3	134355346	134374910	NM_001363943.2			chr19	2014589	2015714	NM_017797.4			chr2	233413307
chr2	235027734	235028559	NM_001371306.1			chr1	150363111	150367194	NM_001297673.1	RPRD2		chr20	50292719	50314919	NR_034124.1	LINC01270		chr2	113621725	113627138	NR_024530.1	RPL23AP7		chr15	40331451	40340967	NM_207380.2	CCDC9B		chr22	36461082	36462804	XR_938224.2	LOC105373018		chr3	134355862	134374918	XM_017006580.1	AMOTL2		chr19	2017076	2034891	XR_001753845.1	LOC107985278		chr2	233418852
chr2	26764283	26772135	NM_017877.4			chr1	155560840	155564614	NM_001366177.2			chr20	50310710	50321342	NR_109950.1	LINC01271		chr2	113627217	113628180	XM_017003211.1	RABL2A		chr15	67088615	67108337	NM_005902.4			chr22	36467035	36481672	XM_011530111.3	TXN2		chr3	134367803	134367862	NR_106885.1	MIR6827		chr19	2037470	2051244	NM_017572.4			chr2	233419240
chr2	27771716	27776408	NM_145330.2	MRPL33		chr1	173863606	173868067	NR_002578.3	GAS5		chr20	50731579	50747999	NM_032521.3			chr2	113627228	113628180	XM_024452575.1	RABL2A		chr15	67098581	67108337	XM_011521560.1	SMAD3		chr22	36467045	36481640	NM_012473.4			chr3	136182237	136194468	NM_001145417.2			chr19	2454968	2456959	NM_032737.4			chr2	234949659
chr2	27771718	27776408	NM_004891.4			chr1	174990598	175001675	NM_001007214.1	CACYBP		chr22	29603555	29627848	NM_016418.5	NF2		chr2	113627236	113628180	XM_017003222.1	RABL2A		chr15	67125715	67154455	NM_001145102.1	SMAD3		chr22	38294933	38317433	NM_152221.3			chr3	14123125	14124870	NM_001098502.2			chr19	2458936	2462185	NR_134931.1	LINC01775		chr2	234952016
chr2	31378897	31414777	XM_011533095.2	XDH		chr1	179876502	179883722	NM_001199260.2			chr22	29603632	29627848	NM_181830.3			chr2	113627241	113628180	XM_024452576.1	RABL2A		chr15	67138020	67154455	NM_001145103.1	SMAD3		chr22	49960771	49964072	NM_001001852.4			chr3	14124939	14143680	NM_024334.2	TMEM43		chr19	2476126	2478257	NM_015675.4			chr2	234965338
chr2	38112983	38116380	XR_001739416.1	LOC105374466		chr1	193103909	193123287	NM_001243399.1	GLRX2		chr22	36461082	36462804	XR_938224.2	LOC105373018		chr2	113627254	113628180	XM_017003230.1	RABL2A		chr15	68812966	68820895	NM_006305.4			chr22	49962865	49962939	NR_106879.1	MIR6821		chr3	14125005	14143680	XM_017007176.2	TMEM43		chr19	2525429	2544804	NM_052847.3			chr2	234976939
chr2	43027852	43039543	NR_110585.1	LINC01819		chr1	200654831	200675597	NM_001031725.6			chr22	36467035	36481672	XM_011530111.3	TXN2		chr2	113627264	113628180	XR_002959036.1	RABL2A		chr15	69452817	69456205	NM_213725.2			chr3	134355344	134375417	NM_001278683.1	AMOTL2		chr3	14145144	14148637	XR_002959580.1	XPC		chr19	3359629	3388523	NM_001245005.2			chr2	234978702
chr2	43064035	43069656	XM_017005460.1	LOC107985876		chr1	202957073	202967334	NM_001290553.1	ADIPOR1		chr22	36467045	36481640	NM_012473.4			chr2	113627265	113628180	NM_001354414.2			chr15	69459529	69462776	XR_932420.1	LOC105370876		chr3	134355346	134374910	NM_001363943.2			chr3	14145146	14148637	NM_001354727.2			chr19	3359649	3388523	XM_006722759.2	NFIC		chr2	234981373
chr2	46297406	46333729	NM_001430.5			chr1	204494104	204517246	NM_001204171.1	MDM4		chr22	41279811	41302369	NM_001317930.2			chr2	113627266	113628180	XM_017003204.1	RABL2A		chr15	69460655	69462776	XR_932421.2	LOC105370876		chr3	134355862	134374918	XM_017006580.1	AMOTL2		chr3	14402575	14433033	NM_003043.5	SLC6A6		chr19	3366582	3388523	XM_005259564.4	NFIC		chr2	235027734
chr2	46325582	46333729	XM_011532698.2	EPAS1		chr1	206282601	206303410	NM_001170637.3	SRGAP2		chr22	41301524	41303282	NM_017590.6			chr2	113627661	113628180	XM_024452573.1	RABL2A		chr15	69461749	69462776	XR_932422.1	LOC105370876		chr3	134367803	134367862	NR_106885.1	MIR6827		chr3	14402576	14433033	XM_011534031.2	SLC6A6		chr19	45401744	45406339	XM_017026178.1	PPP1R13L		chr2	23900740
chr2	47026632	47044978	NM_001288953.2			chr1	207046646	207053812	NM_001018053.2			chr22	41301565	41303282	XM_011530016.3	ZC3H7B		chr2	113627719	113628180	XM_006712208.3	RABL2A		chr15	72156078	72160352	XR_001751799.1	LOC107984715		chr3	136182237	136194468	NM_001145417.2			chr3	14402605	14433033	NM_001134368.4			chr19	45406643	45407651	NM_012099.2			chr2	23927171
chr2	74834184	74865972	XM_017003945.2	HK2		chr1	207750606	207755352	NM_002389.4	CD46		chr22	49960771	49964072	NM_001001852.4			chr2	164822276	164842076	NM_001365671.1			chr15	72159805	72197787	NM_001012642.3			chr3	150408297	150427938	NM_001303264.2			chr3	14426249	14433033	XM_011534030.2	SLC6A6		chr19	45407333	45407651	NM_001369416.1			chr2	23940444
chr2	74835169	74865972	NM_001371525.1			chr1	211257633	211261343	NM_001136223.2	RCOR3		chr22	49962865	49962939	NR_106879.1	MIR6821		chr2	164840748	164847660	NR_110574.1	LOC101929633		chr15	72159807	72170163	XM_024449868.1	GRAMD2A		chr3	150408818	150423451	XM_011513337.3	TSC22D2		chr3	14432669	14433033	XM_006713307.2	SLC6A6		chr19	46838135	46850846	NM_001301078.2			chr2	23940448
chr2	85410250	85414074	NM_001256139.1	CAPG		chr1	214546898	214552586	NM_005401.5			chr3	134355344	134375417	NM_001278683.1	AMOTL2		chr2	231611765	231613585	XR_923987.2	LOC105373928		chr15	72159813	72197795	XM_011521331.2	GRAMD2A		chr4	15651483	15655357	NM_012161.4			chr3	146152626	146161184	XR_001740176.2	PLOD2		chr19	46838166	46850301	XM_011526423.2	AP2S1		chr2	23940462
chr2	85413980	85416576	XR_940316.2	LOC105374841		chr1	221829178	221846465	NR_125989.1	LINC01655		chr3	134355346	134374910	NM_001363943.2			chr2	234949659	234951580	XR_001739940.1	LOC105373938		chr15	72199028	72205293	XM_006720570.1	PKM		chr4	15651520	15690447	XM_024454007.1	FAM200B		chr3	146164656	146166122	XR_924563.2	LOC105374145		chr19	46860996	46875094	NM_004491.5			chr2	23940715
chr2	85418930	85437029	XM_017003858.1	SH2D6		chr1	224429544	224435682	NM_001115113.3			chr3	134355862	134374918	XM_017006580.1	AMOTL2		chr2	234952016	234991536	NM_014521.3			chr15	75023551	75048057	XM_017022461.1	PPCDC		chr4	15681696	15690447	XM_024454011.1	FAM200B		chr3	149532550	149606568	NM_001348362.1	WWTR1		chr19	48867502	48868622	XM_011527158.3	PLEKHA4		chr2	38112983
chr2	85753785	85755245	XR_939732.1	ATOH8		chr1	226061116	226065183	NM_002107.6			chr3	134367803	134367862	NR_106885.1	MIR6827		chr2	234965338	234991536	NM_001371302.1			chr15	89740292	89743636	XM_011521794.2	WDR93		chr4	15681755	15690447	XM_024453998.1	FAM200B		chr3	149658209	149659702	NR_040250.1	WWTR1-AS1		chr19	48872391	48876062	NM_014330.3	PPP1R15A		chr2	39513510
chr2	85753990	85755245	NM_032827.7			chr1	227314163	227318959	NM_001366010.2			chr3	136182237	136194468	NM_001145417.2			chr2	234976939	234978611	XR_924007.2	LOC105373939		chr15	89743373	89751231	XR_001751351.1	MESP1		chr4	15681761	15690447	XM_024454001.1	FAM200B		chr3	150408297	150427938	NM_001303264.2			chr2	10122567	10131419	NM_001165931.1	RRM2		chr2	43027852
chr2	87483504	87514525	NR_024205.3	CYTOR		chr1	228081393	228087646	NM_001024226.1	ARF1		chr3	14123125	14124870	NM_001098502.2			chr2	234978702	234991536	NM_001371304.1			chr15	89748660	89751231	XR_001751354.1	MESP1		chr4	15681765	15690447	XM_024453996.1	FAM200B		chr3	150408818	150423451	XM_011513337.3	TSC22D2		chr2	10122738	10131414	NM_001034.4			chr2	43064035
chr2	9230715	9252481	NM_001135191.1	ASAP2		chr1	228101932	228110105	NM_001321284.1	MRPL55		chr3	14124939	14143680	NM_024334.2	TMEM43		chr2	234981373	234991536	NM_001371305.1			chr15	89749866	89751309	NM_018670.3	MESP1		chr4	15681766	15690447	XM_024454010.1	FAM200B		chr3	171770899	171771359	XM_005247533.2	PLD1		chr2	10287612	10302054	XR_001739282.1	LOC101929691		chr2	47026632
chr2	9237876	9252481	XM_006711901.3	ASAP2		chr1	229221282	229239165	XR_001738515.1	LOC102723935		chr3	14125005	14143680	XM_017007176.2	TMEM43		chr2	235027734	235028559	NM_001371306.1			chr15	98713535	98755715	NM_001291858.2			chr4	15681774	15690447	XM_017008048.1	FAM200B		chr3	45120649	45146378	NM_022842.5			chr2	10288451	10302027	XR_922790.2	LOC101929691		chr2	47166449
chr20	31604690	31605195	XR_936669.2	LOC105372588		chr1	231333691	231341147	NM_001010984.4			chr3	14145144	14148637	XR_002959580.1	XPC		chr2	23900740	23927066	XR_001738780.2	ATAD2B		chr16	11611723	11636377	XM_011522754.3	LITAF		chr4	15681783	15690447	XM_024454008.1	FAM200B		chr3	49328647	49340053	NM_199443.3			chr2	10302123	10305459	XM_017003952.1	HPCAL1		chr2	47890695
chr20	31605288	31606510	NM_002165.4			chr1	235324737	235331353	NM_001037277.1	GGPS1		chr3	14145146	14148637	NM_001354727.2			chr2	23927171	23945506	XM_005264168.5	UBXN2A		chr16	11624123	11632090	XR_001752084.1	LOC107984880		chr4	15681790	15690447	XM_024454004.1	FAM200B		chr3	49357170	49358600	NM_001329455.1	GPX1		chr2	111434549	111495161	NR_136162.1	MIR4435-2HG		chr2	47906597
chr20	31607185	31607240	NR_036161.1	MIR3193		chr1	235502672	235506097	NM_001277155.3			chr3	14402575	14433033	NM_003043.5	SLC6A6		chr2	23940444	23945506	XM_017003517.2	UBXN2A		chr16	29593048	29613717	NR_135317.1	SMG1P2		chr4	15681793	15690447	XM_024453997.1	FAM200B		chr3	49357175	49358353	NM_000581.4			chr2	111490783	111497917	XR_001739635.1	LOC105373557		chr2	61502905
chr20	4148778	4172248	NM_001270691.1	SMOX		chr1	235909079	235920619	XR_001738537.1	LOC105373215		chr3	14402576	14433033	XM_011534031.2	SLC6A6		chr2	23940448	23945506	XM_017003518.1	UBXN2A		chr16	29597787	29603662	XR_950984.2	LOC105371168		chr4	15681826	15690447	NM_001145191.2			chr3	49359144	49359245	NM_001313945.2			chr2	112624277	112639164	XR_001739642.1	LOC107985934		chr2	63840963
chr20	4148827	4172248	NM_175839.3			chr1	241518044	241532277	NM_000143.3	FH		chr3	14402605	14433033	NM_001134368.4			chr2	23940462	23945506	NM_181713.4			chr16	29599178	29599265	NR_049833.1	MIR3680-2		chr5	139647298	139672154	NM_001317201.1	CXXC5		chr3	53235627	53256114	NM_001135055.2	TKT		chr2	112641829	112644180	NR_033871.1	FLJ42351		chr2	63892148
chr20	4155215	4172248	XM_011529261.2	SMOX		chr1	241637931	241642445	NM_014322.3			chr3	14426249	14433033	XM_011534030.2	SLC6A6		chr2	23940715	23945506	XM_005264169.4	UBXN2A		chr16	89473594	89490556	XM_011523055.2	ANKRD11		chr5	139647903	139672154	NM_001317202.1	CXXC5		chr3	53269867	53271131	XR_001740702.2	LOC107986087		chr2	112645937	112661328	XM_017004770.2	SLC20A1		chr2	63892149
chr20	50292719	50314919	NR_034124.1	LINC01270		chr1	244833322	244837592	NM_001312871.1	COX20		chr3	14432669	14433033	XM_006713307.2	SLC6A6		chr2	38374888	38377273	NM_001330461.2			chr16	89490732	89499285	XR_933895.3	LOC101930112		chr5	139648348	139672154	NM_016463.9			chr5	132257657	132269219	NM_001131027.1	PDLIM4		chr2	112645938	112661328	NM_005415.5			chr2	85410250
chr20	50310710	50321342	NR_109950.1	LINC01271		chr1	46301159	46308759	NM_001297565.2			chr3	149532550	149606568	NM_001348362.1	WWTR1		chr2	38408939	38409062	XR_939974.2	LOC105374468		chr16	89492402	89504467	XR_001752307.1	LOC101927863		chr5	139648950	139672154	NM_001317203.2			chr5	132257670	132269219	XM_017010002.1	PDLIM4		chr2	112645942	112661328	XM_024453052.1	SLC20A1		chr2	85413980
chr20	57687151	57711536	NM_199171.2	PMEPA1		chr10	104320623	104339728	NM_001272012.1	ITPRIP		chr3	149658209	149659702	NR_040250.1	WWTR1-AS1		chr2	43027852	43039543	NR_110585.1	LINC01819		chr16	89508378	89509340	XM_005256321.4	SPG7		chr5	139648998	139649728	NR_149086.1	CXXC5-AS1		chr5	132257695	132269219	NM_003687.4			chr2	12716871	12721857	NM_021643.3	TRIB2		chr2	85418930
chr20	57710182	57712780	NR_131157.1	NKILA		chr10	21525372	21534946	NM_001195626.3			chr3	150408297	150427938	NM_001303264.2			chr2	43064035	43069656	XM_017005460.1	LOC107985876		chr16	89508387	89509340	NM_001363850.1			chr5	139650988	139672154	NM_001317205.1	CXXC5		chr5	134029237	134060346	XM_017009822.1	VDAC1		chr2	12716935	12721857	NR_027303.2			chr2	85753785
chr21	36906734	36930120	NM_001352518.1	HLCS		chr10	32953505	32959961	NM_002211.4			chr3	150408818	150423451	XM_011513337.3	TSC22D2		chr2	47026632	47044978	NM_001288953.2			chr16	89508402	89509340	NM_003119.4			chr5	139659554	139672154	NM_001317206.1	CXXC5		chr5	14143341	14189094	NR_134469.2			chr2	233413307	233428204	NM_152879.3			chr2	85753990
chr21	41751974	41767052	NM_020639.3			chr10	47696613	47707037	NR_027634.1	FAM35DP		chr3	187737871	187745472	XM_011513062.3	BCL6		chr2	85410250	85414074	NM_001256139.1	CAPG		chr17	40098518	40100589	NM_021724.5			chr5	170745371	170747321	XR_001742974.1	LOC107986473		chr5	14143349	14189094	XM_017009802.1	TRIO		chr2	233418852	233428204	XM_017005139.1	DGKD		chr2	87483504
chr21	41767180	41776078	XR_001755062.1	LOC102724800		chr10	97683431	97690791	NM_021732.3			chr3	190031154	190077688	NM_018192.4			chr2	85413980	85416576	XR_940316.2	LOC105374841		chr17	40121970	40125344	NM_001365919.1			chr5	170751395	170752406	XR_001742977.1	LOC107986474		chr5	14144237	14189094	XM_011514110.3	TRIO		chr2	233419240	233428204	XM_005246108.1	DGKD		chr20	31604690
chr21	41767183	41776078	XR_937745.2	LOC102724800		chr11	102109772	102120419	NM_001130145.3			chr3	45120649	45146378	NM_022842.5			chr2	85418930	85437029	XM_017003858.1	SH2D6		chr17	45292856	45317020	NM_003954.5			chr6	11204890	11233616	NM_001142393.1	NEDD9		chr5	14144966	14189094	XM_011514108.1	TRIO		chr2	234949659	234951580	XR_001739940.1	LOC105373938		chr20	31605288
chr21	41768057	41776078	XR_001755061.1	LOC102724800		chr11	123059461	123064239	NM_006597.6			chr3	53235627	53256114	NM_001135055.2	TKT		chr2	85425364	85437029	XM_017003838.1	SH2D6		chr17	45424402	45430297	NM_001282290.1	ARHGAP27		chr6	30880957	30890710	XM_017011269.2	DDR1		chr5	141508585	141512979	NM_018912.2	PCDHGA1		chr2	234952016	234991536	NM_014521.3			chr20	31607185
chr21	43422536	43427131	NM_173354.5			chr11	61965124	61974699	NM_001139443.2			chr3	53269867	53271131	XR_001740702.2	LOC107986087		chr2	85425371	85435676	XM_017003857.1	SH2D6		chr17	45429351	45432916	NM_174919.3	ARHGAP27		chr6	30880999	30890710	XM_011514884.1	DDR1		chr5	141515015	141529571	XM_024454386.1	DIAPH1		chr2	234965338	234991536	NM_001371302.1			chr20	50292719
chr21	43434852	43442401	XR_001755078.1	LOC107987302		chr11	93736193	93742312	NM_001286067.2			chr4	73707897	73717061	XR_001741723.1	LOC105377272		chr2	85425383	85437029	XM_017003836.1	SH2D6		chr17	45434261	45447752	XM_011525523.2	PLEKHM1		chr6	30882612	30890710	NM_001297652.1	DDR1		chr5	141515020	141529571	NM_001079812.3			chr2	234976939	234978611	XR_924007.2	LOC105373939		chr20	50310710
chr21	43446600	43447054	NR_152722.1	LINC00319		chr12	52230775	52244794	NM_005556.4			chr4	73740568	73741699	NM_001354840.2			chr2	85425387	85437029	XM_017003839.1	SH2D6		chr17	45435899	45447752	XM_017025453.1	PLEKHM1		chr6	30882933	30890710	XM_011514886.2	DDR1		chr5	14176578	14189094	XM_011514109.3	TRIO		chr2	234978702	234991536	NM_001371304.1			chr20	57687151
chr21	43719128	43734741	NM_003681.5			chr12	65823397	65830188	NM_001300918.1	HMGA2		chr5	126775485	126776486	NR_134485.1	LMNB1-DT		chr2	85425388	85437029	XM_017003848.1	SH2D6		chr17	48045846	48048086	XR_934474.2	COPZ2		chr6	30882953	30890710	XM_011514883.2	DDR1		chr6	44033967	44074652	NR_125864.1	LOC101929705		chr2	234981373	234991536	NM_001371305.1			chr20	57710182
chr21	43719387	43734741	XM_011529762.2	PDXK		chr12	79685254	79692196	NM_001354732.1	PAWR		chr5	126776622	126796342	NR_134488.1	LMNB1		chr2	85425389	85437029	XM_017003847.1	SH2D6		chr17	48048358	48053933	NM_001330261.2			chr6	30882963	30890710	XM_024446542.1	DDR1		chr7	22563336	22573998	NR_038393.1	LOC100506178		chr2	235027734	235028559	NM_001371306.1			chr21	37245644
chr21	43773664	43776375	NM_000100.3	CSTB		chr12	96214277	96237870	NM_005230.4			chr5	126777135	126796342	NM_005573.4			chr2	85425390	85437029	XM_017003840.1	SH2D6		chr17	48048780	48053933	XM_005257415.4	NFE2L1		chr6	30882975	30890710	XM_024446541.1	DDR1		chr7	55047794	55086902	NM_201284.2			chr2	36459523	36493638	NM_016441.3			chr21	41751974
chr21	43778629	43779274	XR_937776.2	LOC105372825		chr13	109243538	109271846	NM_001198950.3			chr5	14143341	14189094	NR_134469.2			chr2	85425391	85437029	XM_017003843.1	SH2D6		chr17	50050348	50055739	NR_038230.1	PICART1		chr6	30883170	30890710	XM_017011268.2	DDR1		chr7	76438007	76442069	NM_007155.6			chr2	37651759	37672219	NM_001270438.2			chr21	41767180
chr21	43789550	43790582	XM_024452134.1	RRP1		chr13	40102218	40131918	XR_001749970.1	LOC107984569		chr5	14143349	14189094	XM_017009802.1	TRIO		chr2	85429585	85437029	XM_011532783.1	SH2D6		chr17	50056064	50067890	XR_001752507.1	ITGA3		chr6	30884083	30890710	NM_001954.4	DDR1		chr7	76461654	76468208	NM_001102594.1	DTX2		chr2	37673861	37685979	XR_001739410.1	LOC107985870		chr21	41767183
chr21	43789576	43790582	NM_003683.6			chr13	73055546	73065317	NM_001286818.1	KLF5		chr5	14144237	14189094	XM_011514110.3	TRIO		chr2	85429591	85437029	XM_017003852.1	SH2D6		chr17	50056109	50067890	NM_002204.4			chr6	30884532	30890710	XM_024446540.1	DDR1		chr7	92785941	92836627	NM_001145306.1	CDK6		chr2	38112983	38116380	XR_001739416.1	LOC105374466		chr21	41768057
chr22	24942564	24946695	NM_001001663.3			chr13	79481518	79493175	NM_001161407.1	NDFIP2		chr5	14144966	14189094	XM_011514108.1	TRIO		chr2	85430347	85437029	XM_017003859.1	SH2D6		chr17	50891275	50894071	XR_001752940.1	LOC105371825		chr6	30884537	30890710	NM_001297653.1	DDR1		chr7	92836482	92837593	NR_110088.1	LOC101927497		chr2	43027852	43039543	NR_110585.1	LINC01819		chr21	43422536
chr22	24952687	24994438	XM_005261794.4	KIAA1671		chr14	102524896	102553565	NR_036192.1	MIR4309		chr5	14176578	14189094	XM_011514109.3	TRIO		chr2	85430647	85437029	XM_017003860.1	SH2D6		chr17	57867905	57903389	NM_001292025.1	CUEDC1		chr6	30884546	30890710	XM_011514885.2	DDR1		chr8	102806821	102810771	NR_149020.1	GASAL1		chr2	43064035	43069656	XM_017005460.1	LOC107985876		chr21	43434852
chr22	36461082	36462804	XR_938224.2	LOC105373018		chr15	75625133	75648718	NM_001042581.1	SNUPN		chr5	180794756	180812149	NM_001364379.2			chr2	85431914	85437029	XM_011532796.2	SH2D6		chr17	57912311	57917124	XR_001752948.1	LOC107985065		chr6	30884549	30890710	NM_013993.2	DDR1		chr8	123528473	123532143	NM_148177.2	FBXO32		chr2	47026632	47044978	NM_001288953.2			chr21	43446600
chr22	36467035	36481672	XM_011530111.3	TXN2		chr15	92882756	92887603	NR_037600.1	LINC01578		chr5	180794880	180802806	NR_157154.2			chr2	87483504	87514525	NR_024205.3	CYTOR		chr17	57981697	57988233	XM_005257643.1	VEZF1		chr6	30884979	30890710	NM_001202523.1	DDR1		chr8	127794532	127811606	NR_003367.3	PVT1		chr2	47166449	47176936	NM_001305625.1	CALM2		chr22	36461082
chr22	36467045	36481640	NM_012473.4			chr15	92900361	92917976	NM_001042572.3			chr5	78566331	78599011	XM_024454322.1	LHFPL2		chr20	31604690	31605195	XR_936669.2	LOC105372588		chr17	57988109	57994966	XR_001752716.2	LOC101929185		chr6	30885067	30890710	XM_006715185.2	DDR1		chr8	127795961	127796028	NR_031609.1	MIR1204		chr2	74177044	74178879	NM_018221.5			chr22	36467035
chr22	38294933	38317433	NM_152221.3			chr15	96330734	96341294	NM_001145155.2			chr5	91302985	91314402	NR_103548.1	LUCAT1		chr20	31605288	31606510	NM_002165.4			chr17	58000918	58007346	NR_034041.1	SRSF1		chr6	30888687	30890710	NM_001202522.1	DDR1		chr8	61707353	61714609	XM_005251239.2	ASPH		chr2	74198562	74213449	NR_027405.1	MTHFD2		chr22	36467045
chr22	41279811	41302369	NM_001317930.2			chr16	15143238	15155521	NR_037466.1	MIR3180-4		chr5	91310913	91314402	NR_103549.1	LUCAT1		chr20	31607185	31607240	NR_036161.1	MIR3193		chr17	63433486	63446184	NM_001017916.1	CYB561		chr6	35722266	35728583	NM_001145775.2	FKBP5		chr8	61714787	61714859	NR_039680.1	MIR4470		chr2	74198590	74213449	XM_006711924.2	MTHFD2		chr22	41279811
chr22	41301524	41303282	NM_017590.6			chr16	18788173	18804748	NM_001019.5			chr6	111577343	111578180	NR_034110.1	TRAF3IP2-AS1		chr20	50731579	50747999	NM_032521.3			chr17	64632460	64662307	NM_022739.4			chr6	35726761	35733665	NR_027117.2	LOC285847		chr9	113565086	113597738	NM_144488.6			chr2	74198614	74213449	NM_006636.4			chr22	41301524
chr22	41301565	41303282	XM_011530016.3	ZC3H7B		chr16	21517994	21520892	NR_002594.1	SLC7A5P2		chr6	150865678	150883181	NM_015440.4	MTHFD1L		chr21	43422536	43427131	NM_173354.5			chr17	72405069	72432888	NR_152515.1	LINC00673		chr6	44033967	44074652	NR_125864.1	LOC101929705		chr9	113580927	113597738	NM_001282922.2			chr2	85410250	85414074	NM_001256139.1	CAPG		chr22	41301565
chr22	42918323	42960906	NM_001349971.1	PACSIN2		chr16	27313929	27328031	NM_000418.4			chr6	150865683	150883181	XM_005266907.5	MTHFD1L		chr21	43434852	43442401	XR_001755078.1	LOC107987302		chr17	77446588	77478872	NM_001113491.2			chr7	32489382	32490380	NM_012322.3			chr9	113593919	113597743	NM_144489.3	RGS3		chr2	85413980	85416576	XR_940316.2	LOC105374841		chr3	134355344
chr22	49960771	49964072	NM_001001852.4			chr16	29457341	29470344	NM_001017390.2	SULT1A4		chr6	150865701	150883181	NM_001350489.2			chr21	43446600	43447054	NR_152722.1	LINC00319		chr17	77450748	77478872	NM_001113496.2			chr7	32495488	32515904	XM_011515227.2	AVL9		chr9	113594128	113597738	NM_001276262.2			chr2	85418930	85437029	XM_017003858.1	SH2D6		chr3	134355346
chr22	49962865	49962939	NR_106879.1	MIR6821		chr16	4613620	4626137	NM_001142289.2	MGRN1		chr6	150866332	150883181	NM_001242768.1	MTHFD1L		chr21	43719128	43734741	NM_003681.5			chr17	77451483	77478872	NM_001293697.2			chr7	73830862	73832693	NM_001305.4	CLDN4		chr9	134354944	134386997	NM_002957.6			chr2	85753785	85755245	XR_939732.1	ATOH8		chr3	134355862
chr3	127816832	127823250	NM_001003794.2	MGLL		chr17	39450729	39464114	NM_004774.4			chr6	150866357	150883181	XM_011535731.2	MTHFD1L		chr21	43719387	43734741	XM_011529762.2	PDXK		chr17	77454026	77478872	NM_001293698.2			chr7	73834589	73842482	XM_017011778.1	METTL27		chr9	134379294	134386997	NM_001291920.1	RXRA		chr2	85753990	85755245	NM_032827.7			chr3	134367803
chr3	134355344	134375417	NM_001278683.1	AMOTL2		chr17	8209541	8223764	NM_001256834.3			chr6	150866446	150883181	NR_146720.1	MTHFD1L		chr21	43719509	43734741	XM_005261195.2	PDXK		chr17	77457631	77461075	XR_934990.2	LOC105371903		chr7	73834914	73842527	XR_001744563.1	METTL27		chr9	134379410	134379472	NR_039816.1	MIR4669		chr2	87483504	87514525	NR_024205.3	CYTOR		chr3	136182237
chr3	134355346	134374910	NM_001363943.2			chr18	31447547	31454815	NM_001944.3			chr6	150866484	150883181	XM_011535734.2	MTHFD1L		chr21	43728879	43734741	XM_005261199.2	PDXK		chr17	77475242	77478872	NM_001113495.1	SEPT9		chr7	92785941	92836627	NM_001145306.1	CDK6		chr9	37922531	37967993	NM_003028.3			chr2	9230715	9252481	NM_001135191.1	ASAP2		chr3	14402575
chr3	134355862	134374918	XM_017006580.1	AMOTL2		chr19	57799595	57820388	NM_024762.3	ZNF552		chr6	150866485	150883181	NM_001350491.2			chr21	43728899	43734741	XM_011529758.3	PDXK		chr17	78766052	78782208	NM_001365039.1			chr7	92836482	92837593	NR_110088.1	LOC101927497								chr2	9237876	9252481	XM_006711901.3	ASAP2		chr3	14402576
chr3	134367803	134367862	NR_106885.1	MIR6827		chr2	142868280	142879840	NM_001032998.2			chr6	150866526	150883181	XM_011535732.2	MTHFD1L		chr21	43730927	43734741	XM_017028484.1	PDXK		chr17	81344887	81346462	XM_024451055.1	LOC112268186		chr8	102806821	102810771	NR_149020.1	GASAL1		----HCC1395_DCISlostSE_genes----						chr21	36906734	36930120	NM_001352518.1	HLCS		chr3	14402605
chr3	14402575	14433033	NM_003043.5	SLC6A6		chr2	241314135	241330146	NM_001008491.2	SEPT2		chr6	150866643	150883181	XM_024446395.1	MTHFD1L		chr21	43733577	43734741	XM_005261196.3	PDXK		chr18	26458288	26489679	NM_001258222.3			chr9	113565086	113597738	NM_144488.6									chr21	41751974	41767052	NM_020639.3			chr3	14426249
chr3	150408297	150427938	NM_001303264.2			chr2	91597765	91600598	XR_001739589.1	LOC101926969		chr6	150867027	150883181	XM_017010705.1	MTHFD1L		chr21	43773664	43776375	NM_000100.3	CSTB		chr18	58256319	58327787	XM_005266663.4	NEDD4L		chr9	113580927	113597738	NM_001282922.2			chr1	120340839	120342570	XR_001737690.1	LOC107985522		chr21	41767180	41776078	XR_001755062.1	LOC102724800		chr3	14432669
chr3	150408818	150423451	XM_011513337.3	TSC22D2		chr20	17964520	17972374	NM_001282454.2			chr6	30741233	30742687	NM_005803.4			chr21	43778629	43779274	XR_937776.2	LOC105372825		chr18	77085290	77132783	NM_001025101.2			chr9	113593919	113597743	NM_144489.3	RGS3		chr1	121261733	121281854	NM_001271872.3			chr21	41767183	41776078	XR_937745.2	LOC102724800		chr3	149641174
chr3	159761835	159797428	NM_001197113.1	IQCJ-SCHIP1		chr20	19974078	19978683	NM_001242581.1	RIN2		chr6	30742962	30743673	NR_149095.1	IER3-AS1		chr21	43789550	43790582	XM_024452134.1	RRP1		chr18	77112345	77117638	XR_001753508.2	LOC107987261		chr9	113594128	113597738	NM_001276262.2			chr1	143362839	143364263	XR_922007.2	LOC105371175		chr21	41768057	41776078	XR_001755061.1	LOC102724800		chr3	149658209
chr3	159765381	159768612	NR_121669.1	IQCJ-SCHIP1-AS1		chr20	23136253	23162850	XR_937371.2	LOC100505664		chr6	30743198	30744547	NM_003897.4			chr21	43789551	43790582	XM_017028485.2	RRP1		chr18	77123610	77133287	XM_024451189.1	MBP		chr9	133120520	133149210	NM_001042368.3			chr1	144188649	144190636	XR_922024.2	LOC105371206		chr21	43719128	43734741	NM_003681.5			chr3	149955500
chr3	190031154	190077688	NM_018192.4			chr20	23349935	23362884	NM_001317012.2			chr6	30766824	30788913	NR_138037.1	HCG20		chr21	43789576	43790582	NM_003683.6			chr19	1154675	1174256	XM_011527804.3	SBNO2		chr9	134354944	134386997	NM_002957.6			chr1	144998570	145016960	NM_001271870.3			chr21	43719387	43734741	XM_011529762.2	PDXK		chr3	149964903
chr3	190120963	190132069	NR_126419.1	P3H2-AS1		chr20	33663471	33686247	NM_001024675.2			chr6	44033967	44074652	NR_125864.1	LOC101929705		chr22	36461082	36462804	XR_938224.2	LOC105373018		chr19	1162421	1168687	XR_001753832.1	LOC102723798		chr9	134379294	134386997	NM_001291920.1	RXRA		chr1	147166952	147173135	NM_001348451.2			chr22	36461082	36462804	XR_938224.2	LOC105373018		chr3	149971278
chr3	195893080	195895348	NM_001010938.2			chr20	35739145	35743507	NM_001242599.2			chr6	87694882	87702233	NM_018064.4			chr22	36467035	36481672	XM_011530111.3	TXN2		chr19	1168695	1174735	XM_017027551.1	LOC102725180		chr9	134379410	134379472	NR_039816.1	MIR4669		chr1	150363111	150367194	NM_001297673.1	RPRD2		chr22	36467035	36481672	XM_011530111.3	TXN2		chr3	150408297
chr3	195908075	195913264	NR_145450.1	TNK2-AS1		chr20	41316368	41341551	NM_001301860.2			chr7	116569341	116591848	NR_120506.1	LINC01510		chr22	36467045	36481640	NM_012473.4			chr19	1170958	1174735	XR_001753831.1	LOC102725180		chr9	38000126	38049621	NM_003028.3			chr1	155560840	155564614	NM_001366177.2			chr22	36467045	36481640	NM_012473.4			chr3	150408818
chr3	39141850	39147430	NM_001320559.1	CSRNP1		chr20	44204483	44211961	NM_016470.8			chr7	129830731	129878302	NM_182697.3			chr22	38294933	38317433	NM_152221.3			chr19	2014589	2015714	NM_017797.4			chr9	5818490	5833070	XR_929337.2	ERMP1		chr1	173863606	173868067	NR_002578.3	GAS5		chr22	38167707	38181830	NM_001349868.2			chr3	171770899
chr3	39141854	39154641	NM_001320560.2			chr21	34795337	34815190	NM_001001890.3			chr7	55047794	55086902	NM_201284.2			chr22	41279811	41302369	NM_001317930.2			chr19	2017076	2034891	XR_001753845.1	LOC107985278								chr1	174990598	175001675	NM_001007214.1	CACYBP		chr22	38294933	38317433	NM_152221.3			chr3	172039577
chr3	39152752	39173054	XR_245209.3	LOC101928263		chr4	41695045	41713161	NM_001112717.4			chr7	73830862	73832693	NM_001305.4	CLDN4		chr22	41301524	41303282	NM_017590.6			chr19	2037470	2051244	NM_017572.4			----HCC1187_DCISlostSE_genes----						chr1	179876502	179883722	NM_001199260.2			chr22	41279811	41302369	NM_001317930.2			chr3	172039647
chr3	39153792	39173054	XR_940735.2	LOC101928263		chr4	86922019	86937368	NM_001166693.2	AFF1		chr7	73834589	73842482	XM_017011778.1	METTL27		chr22	41301565	41303282	XM_011530016.3	ZC3H7B		chr19	2454968	2456959	NM_032737.4									chr1	193103909	193123287	NM_001243399.1	GLRX2		chr22	41301524	41303282	NM_017590.6			chr3	172040530
chr3	39177766	39181521	XR_940740.2	LOC105377035		chr5	134174105	134177855	NM_006930.3	SKP1		chr7	73834914	73842527	XR_001744563.1	METTL27		chr22	49960771	49964072	NM_001001852.4			chr19	2458936	2462185	NR_134931.1	LINC01775		chr1	121261733	121281854	NM_001271872.3			chr1	200654831	200675597	NM_001031725.6			chr22	41301565	41303282	XM_011530016.3	ZC3H7B		chr3	172040535
chr3	45120649	45146378	NM_022842.5			chr5	151614779	151632894	XR_944417.2	LOC105378231		chr7	76438007	76442069	NM_007155.6			chr22	49962865	49962939	NR_106879.1	MIR6821		chr19	2476126	2478257	NM_015675.4			chr1	143362839	143364263	XR_922007.2	LOC105371175		chr1	202957073	202967334	NM_001290553.1	ADIPOR1		chr22	42978568	43015176	NM_001349971.1	PACSIN2		chr3	187737871
chr3	49328647	49340053	NM_199443.3			chr5	163502621	163510361	NM_013283.5			chr7	76461654	76468208	NM_001102594.1	DTX2		chr3	129650744	129666808	XM_017005934.1	TMCC1		chr19	2525429	2544804	NM_052847.3			chr1	144188649	144190636	XR_922024.2	LOC105371206		chr1	204494104	204517246	NM_001204171.1	MDM4		chr22	45671797	45693109	NM_001167621.1	ATXN10		chr3	194475409
chr3	49357170	49358600	NM_001329455.1	GPX1		chr5	176534958	176544136	NM_001171976.1	CDHR2		chr7	76461675	76468208	XM_005250131.2	DTX2		chr3	134355344	134375417	NM_001278683.1	AMOTL2		chr19	3359629	3388523	NM_001245005.2			chr1	144998570	145016960	NM_001271870.3			chr1	206282601	206303410	NM_001170637.3	SRGAP2		chr22	45671833	45693109	NM_013236.4			chr3	194487139
chr3	49357175	49358353	NM_000581.4			chr5	181173107	181207632	NM_033342.4			chr7	76461685	76468208	XM_024446649.1	DTX2		chr3	134355346	134374910	NM_001363943.2			chr19	3359649	3388523	XM_006722759.2	NFIC		chr1	147166952	147173135	NM_001348451.2			chr1	207046646	207053812	NM_001018053.2			chr22	49960771	49964072	NM_001001852.4			chr3	195893080
chr3	49359144	49359245	NM_001313945.2			chr5	181240363	181244690	NM_006098.5			chr7	76461696	76468208	XM_017011723.1	DTX2		chr3	134355862	134374918	XM_017006580.1	AMOTL2		chr19	3366582	3388523	XM_005259564.4	NFIC		chr1	173863606	173868067	NR_002578.3	GAS5		chr1	207750606	207755352	NM_002389.4	CD46		chr22	49962865	49962939	NR_106879.1	MIR6821		chr3	195908075
chr3	53235627	53256114	NM_001135055.2	TKT		chr5	40832793	40842159	NM_000997.5			chr7	76461702	76468208	XM_017011725.1	DTX2		chr3	134367803	134367862	NR_106885.1	MIR6827		chr19	35248655	35267964	NM_001260489.1	LSR		chr1	174990598	175001675	NM_001007214.1	CACYBP		chr1	211257633	211261343	NM_001136223.2	RCOR3		chr3	111846489	111864376	NM_001134437.2			chr3	53235627
chr3	53269867	53271131	XR_001740702.2	LOC107986087		chr6	129489726	129501992	NM_000426.3	LAMA2		chr7	76461708	76468208	XM_011515772.1	DTX2		chr3	136182237	136194468	NM_001145417.2			chr19	35248735	35267964	XM_005258982.2	LSR		chr1	179876502	179883722	NM_001199260.2			chr1	221829178	221846465	NR_125989.1	LINC01655		chr3	111859179	111864376	NM_145753.2	PHLDB2		chr3	53269867
chr4	73707897	73717061	XR_001741723.1	LOC105377272		chr6	143327929	143337782	NM_001286587.1	AIG1		chr7	76461940	76468208	XM_011515773.2	DTX2		chr3	14402575	14433033	NM_003043.5	SLC6A6		chr19	35259589	35261404	XR_935939.2	LOC105372380		chr1	193103909	193123287	NM_001243399.1	GLRX2		chr1	224429544	224435682	NM_001115113.3			chr3	111859264	111864376	NM_001134438.2			chr4	7965311
chr4	73740568	73741699	NM_001354840.2			chr6	14732452	14744824	XR_001744003.1	LOC107986572		chr7	815556	836663	NM_001171946.2			chr3	14402576	14433033	XM_011534031.2	SLC6A6		chr19	35268961	35270019	NM_003367.4			chr1	200654831	200675597	NM_001031725.6			chr1	226061116	226065183	NM_002107.6			chr3	111859826	111864376	NM_001134439.2			chr4	7965326
chr4	7965311	7978478	XM_005248028.5	ABLIM2		chr6	35596169	35604077	NM_001145775.2	FKBP5		chr7	816642	836663	NM_001367677.1			chr3	14402605	14433033	NM_001134368.4			chr19	35269013	35270019	XM_005259197.4	USF2		chr1	202957073	202967334	NM_001290553.1	ADIPOR1		chr1	227314163	227318959	NM_001366010.2			chr3	127816832	127823250	NM_001003794.2	MGLL		chr5	126775485
chr4	7965326	7978478	NM_032432.5			chr6	73695202	73705746	NM_001159587.2	CD109		chr7	832475	836663	NM_001130965.3			chr3	14426249	14433033	XM_011534030.2	SLC6A6		chr19	35269078	35270019	XM_024451684.1	USF2		chr1	206282601	206303410	NM_001170637.3	SRGAP2		chr1	228081393	228087646	NM_001024226.1	ARF1		chr3	134355344	134375417	NM_001278683.1	AMOTL2		chr5	126776622
chr5	132257657	132269219	NM_001131027.1	PDLIM4		chr7	22854176	22859951	NR_003075.1	SNORD93		chr8	102806821	102810771	NR_149020.1	GASAL1		chr3	14432669	14433033	XM_006713307.2	SLC6A6		chr19	39406846	39409407	NM_003407.5			chr1	207046646	207053812	NM_001018053.2			chr1	228101932	228110105	NM_001321284.1	MRPL55		chr3	134355346	134374910	NM_001363943.2			chr5	126777135
chr5	139647298	139672154	NM_001317201.1	CXXC5		chr7	26854096	26864586	NM_001303468.1	SKAP2		chr8	123528473	123532143	NM_148177.2	FBXO32		chr3	150408297	150427938	NM_001303264.2			chr19	39409622	39409678	NR_039755.1	MIR4530		chr1	207750606	207755352	NM_002389.4	CD46		chr1	229221282	229239165	XR_001738515.1	LOC102723935		chr3	134355862	134374918	XM_017006580.1	AMOTL2		chr5	139647298
chr5	14143341	14189094	NR_134469.2			chr7	27138852	27143587	NM_019102.4			chr9	113565086	113597738	NM_144488.6			chr3	150408818	150423451	XM_011513337.3	TSC22D2		chr19	45401744	45406339	XM_017026178.1	PPP1R13L		chr1	221829178	221846465	NR_125989.1	LINC01655		chr1	231333691	231341147	NM_001010984.4			chr3	134367803	134367862	NR_106885.1	MIR6827		chr5	139647903
chr5	14143349	14189094	XM_017009802.1	TRIO		chr7	42219744	42237918	NM_000168.6			chr9	113580927	113597738	NM_001282922.2			chr3	159761835	159797428	NM_001197113.1	IQCJ-SCHIP1		chr19	45406643	45407651	NM_012099.2			chr1	224429544	224435682	NM_001115113.3			chr1	235324737	235331353	NM_001037277.1	GGPS1		chr3	136182237	136194468	NM_001145417.2			chr5	139648348
chr5	172886160	172911702	NM_001031711.3			chr7	80134802	80152007	NM_001256414.2			chr9	113593919	113597743	NM_144489.3	RGS3		chr3	159765381	159768612	NR_121669.1	IQCJ-SCHIP1-AS1		chr19	45407333	45407651	NM_001369416.1			chr1	227314163	227318959	NM_001366010.2			chr1	235502672	235506097	NM_001277155.3			chr3	136743210	136752378	NM_005862.3			chr5	139648950
chr5	91302985	91314402	NR_103548.1	LUCAT1		chr8	100718542	100723310	NM_002568.4			chr9	113594128	113597738	NM_001276262.2			chr3	195893080	195895348	NM_001010938.2			chr19	46838135	46850846	NM_001301078.2			chr1	228081393	228087646	NM_001024226.1	ARF1		chr1	235909079	235920619	XR_001738537.1	LOC105373215		chr3	14123125	14124870	NM_001098502.2			chr5	139648998
chr5	91310913	91314402	NR_103549.1	LUCAT1		chr8	129972081	129996688	NM_001353242.2			chr9	133120520	133149210	NM_001042368.3			chr3	195908075	195913264	NR_145450.1	TNK2-AS1		chr19	46838166	46850301	XM_011526423.2	AP2S1		chr1	229221282	229239165	XR_001738515.1	LOC102723935		chr1	241518044	241532277	NM_000143.3	FH		chr3	14124939	14143680	NM_024334.2	TMEM43		chr5	139650988
chr6	111577343	111578180	NR_034110.1	TRAF3IP2-AS1		chr8	140718850	140728130	NM_001199649.2			chr9	37922531	37967993	NM_003028.3			chr3	197295803	197298612	NM_001366205.1			chr19	46860996	46875094	NM_004491.5			chr1	231333691	231341147	NM_001010984.4			chr1	241637931	241642445	NM_014322.3			chr3	14125005	14143680	XM_017007176.2	TMEM43		chr5	139659554
chr6	1311270	1312530	XM_017011608.2	LOC107986554		chr8	144136866	144149946	NM_001099280.3			chr9	94900195	94935356	XM_011519129.2	C9orf3		chr3	197298246	197303751	NR_038289.1	DLG1-AS1		chr19	50968837	50968972	NM_001012965.2	KLK6		chr1	235909079	235920619	XR_001738537.1	LOC105373215		chr1	244833322	244837592	NM_001312871.1	COX20		chr3	141364621	141374681	NM_001080412.3			chr5	14143341
chr6	1312097	1314758	NM_033260.4			chr9	95004517	95019445	NM_001193329.1	C9orf3		chr9	94927019	94937989	NR_147613.1	LOC101928119		chr3	49328647	49340053	NM_199443.3			chr19	50976467	50983917	NM_005046.4			chr1	241518044	241532277	NM_000143.3	FH		chr10	21525372	21534946	NM_001195626.3			chr3	141368465	141374681	XM_024453433.1	ZBTB38		chr5	14143349
chr6	1321208	1336329	XR_926376.2	LINC01394														chr3	49357170	49358600	NM_001329455.1	GPX1		chr19	50976478	50984064	NM_001243126.1	KLK7		chr1	241637931	241642445	NM_014322.3			chr10	47696613	47707037	NR_027634.1	FAM35DP		chr3	141368503	141374681	XM_024453431.1	ZBTB38		chr5	14144237
chr6	1323472	1336329	XR_926377.2	LINC01394								----BT549_DCISlostSE_genes----						chr3	49357175	49358353	NM_000581.4			chr2	10382394	10417856	XM_017003952.1	HPCAL1		chr1	244833322	244837592	NM_001312871.1	COX20		chr10	97683431	97690791	NM_021732.3			chr3	141402314	141413309	XM_005247261.3	ZBTB38		chr5	14144966
chr6	1335731	1336329	XR_002956402.1	LOC112267978														chr3	49359144	49359245	NM_001313945.2			chr2	111434549	111495161	NR_136162.1	MIR4435-2HG		chr10	104320623	104339728	NM_001272012.1	ITPRIP		chr11	102109772	102120419	NM_001130145.3			chr3	141402348	141413309	NM_001350100.2			chr5	141508585
chr6	44033967	44074652	NR_125864.1	LOC101929705								chr1	120340839	120342570	XR_001737690.1	LOC107985522		chr3	53235627	53256114	NM_001135055.2	TKT		chr2	111490783	111497917	XR_001739635.1	LOC105373557		chr10	21525372	21534946	NM_001195626.3			chr11	10293389	10306210	NM_001124.3			chr3	141402359	141413309	XM_017006058.1	ZBTB38		chr5	141515015
chr6	87694882	87702233	NM_018064.4									chr1	121261733	121281854	NM_001271872.3			chr3	53269867	53271131	XR_001740702.2	LOC107986087		chr2	11339046	11345437	NM_001321643.2			chr10	32953505	32959961	NM_002211.4			chr11	123059461	123064239	NM_006597.6			chr3	141402495	141413309	XM_017006057.1	ZBTB38		chr5	141515020
chr7	151626597	151651771	NM_001304527.1	PRKAG2								chr1	143362839	143364263	XR_922007.2	LOC105371175		chr4	156924994	156971799	NM_016205.3			chr2	113611238	113627138	NR_024528.1	RPL23AP7		chr10	47696613	47707037	NR_027634.1	FAM35DP		chr11	93736193	93742312	NM_001286067.2			chr3	14145144	14148637	XR_002959580.1	XPC		chr5	14176578
chr7	55047794	55086902	NM_201284.2									chr1	144188649	144190636	XR_922024.2	LOC105371206		chr4	82359610	82373991	NM_031370.3			chr2	113621725	113627138	NR_024530.1	RPL23AP7		chr10	97683431	97690791	NM_021732.3			chr12	121798545	121805644	NM_001353345.1	SETD1B		chr3	14145146	14148637	NM_001354727.2			chr6	30741233
chr7	5629480	5647141	XM_024446807.1	RNF216								chr1	144998570	145016960	NM_001271870.3			chr4	82374329	82375989	XR_244663.5	LOC101928963		chr2	113627217	113628180	XM_017003211.1	RABL2A		chr11	10293389	10306210	NM_001124.3			chr12	52230775	52244794	NM_005556.4			chr3	14402575	14433033	NM_003043.5	SLC6A6		chr6	30742962
chr7	73830862	73832693	NM_001305.4	CLDN4								chr1	147166952	147173135	NM_001348451.2			chr5	124650896	124663697	XR_246536.4	ZNF608		chr2	11739121	11757996	XM_011510333.2	LPIN1		chr11	93736193	93742312	NM_001286067.2			chr12	65823397	65830188	NM_001300918.1	HMGA2		chr3	14402576	14433033	XM_011534031.2	SLC6A6		chr6	30743198
chr7	73834589	73842482	XM_017011778.1	METTL27								chr1	150363111	150367194	NM_001297673.1	RPRD2		chr5	126775485	126776486	NR_134485.1	LMNB1-DT		chr2	160367825	160408212	XM_024453032.1	RBMS1		chr12	65823397	65830188	NM_001300918.1	HMGA2		chr12	79685254	79692196	NM_001354732.1	PAWR		chr3	14402605	14433033	NM_001134368.4			chr6	30766824
chr7	73834914	73842527	XR_001744563.1	METTL27								chr1	173863606	173868067	NR_002578.3	GAS5		chr5	126776622	126796342	NR_134488.1	LMNB1		chr2	160407809	160407882	NR_039946.1	MIR4785		chr12	79685254	79692196	NM_001354732.1	PAWR		chr12	96214277	96237870	NM_005230.4			chr3	14426249	14433033	XM_011534030.2	SLC6A6		chr6	30880957
chr8	102806821	102810771	NR_149020.1	GASAL1								chr1	174990598	175001675	NM_001007214.1	CACYBP		chr5	126777135	126796342	NM_005573.4			chr2	231611765	231613585	XR_923987.2	LOC105373928		chr12	96214277	96237870	NM_005230.4			chr13	109243538	109271846	NM_001198950.3			chr3	14432669	14433033	XM_006713307.2	SLC6A6		chr6	30880999
chr8	127794532	127811606	NR_003367.3	PVT1								chr1	179876502	179883722	NM_001199260.2			chr5	139647298	139672154	NM_001317201.1	CXXC5		chr2	233413307	233428204	NM_152879.3			chr13	109243538	109271846	NM_001198950.3			chr13	40102218	40131918	XR_001749970.1	LOC107984569		chr3	146152626	146161184	XR_001740176.2	PLOD2		chr6	30882612
chr8	127795961	127796028	NR_031609.1	MIR1204								chr1	193103909	193123287	NM_001243399.1	GLRX2		chr5	139647903	139672154	NM_001317202.1	CXXC5		chr2	233418852	233428204	XM_017005139.1	DGKD		chr13	40102218	40131918	XR_001749970.1	LOC107984569		chr13	73055546	73065317	NM_001286818.1	KLF5		chr3	146164656	146166122	XR_924563.2	LOC105374145		chr6	30882933
chr8	141125939	141127013	XR_928717.2	LOC101927963								chr1	200654831	200675597	NM_001031725.6			chr5	139648348	139672154	NM_016463.9			chr2	233419240	233428204	XM_005246108.1	DGKD		chr13	73055546	73065317	NM_001286818.1	KLF5		chr13	79481518	79493175	NM_001161407.1	NDFIP2		chr3	149532550	149606568	NM_001348362.1	WWTR1		chr6	30882953
chr8	141128561	141138451	XM_005250841.4	DENND3								chr1	202957073	202967334	NM_001290553.1	ADIPOR1		chr5	139648950	139672154	NM_001317203.2			chr2	234949659	234951580	XR_001739940.1	LOC105373938		chr13	79481518	79493175	NM_001161407.1	NDFIP2		chr14	102524896	102553565	NR_036192.1	MIR4309		chr3	149658209	149659702	NR_040250.1	WWTR1-AS1		chr6	30882963
chr8	28351614	28386460	NM_018660.3									chr1	204494104	204517246	NM_001204171.1	MDM4		chr5	139648998	139649728	NR_149086.1	CXXC5-AS1		chr2	234952016	234991536	NM_014521.3			chr14	102524896	102553565	NR_036192.1	MIR4309		chr15	75625133	75648718	NM_001042581.1	SNUPN		chr3	149955500	149962139	NM_183383.2	RNF13		chr6	30882975
chr9	113565086	113597738	NM_144488.6									chr1	206282601	206303410	NM_001170637.3	SRGAP2		chr5	139650988	139672154	NM_001317205.1	CXXC5		chr2	234965338	234991536	NM_001371302.1			chr15	75625133	75648718	NM_001042581.1	SNUPN		chr15	92882756	92887603	NR_037600.1	LINC01578		chr3	149964903	149970895	NM_053024.4			chr6	30883170
chr9	113580927	113597738	NM_001282922.2									chr1	207046646	207053812	NM_001018053.2			chr5	139659554	139672154	NM_001317206.1	CXXC5		chr2	234976939	234978611	XR_924007.2	LOC105373939		chr15	92882756	92887603	NR_037600.1	LINC01578		chr15	92900361	92917976	NM_001042572.3			chr3	149971278	149972981	NR_036538.1	LOC646903		chr6	30884083
chr9	113593919	113597743	NM_144489.3	RGS3								chr1	207750606	207755352	NM_002389.4	CD46		chr5	172886160	172911702	NM_001031711.3			chr2	234978702	234991536	NM_001371304.1			chr15	92900361	92917976	NM_001042572.3			chr16	15143238	15155521	NR_037466.1	MIR3180-4		chr3	150408297	150427938	NM_001303264.2			chr6	30884532
chr9	113594128	113597738	NM_001276262.2									chr1	211257633	211261343	NM_001136223.2	RCOR3		chr6	111468461	111483715	NM_002912.4	REV3L		chr2	234981373	234991536	NM_001371305.1			chr15	96330734	96341294	NM_001145155.2			chr16	18788173	18804748	NM_001019.5			chr3	150408818	150423451	XM_011513337.3	TSC22D2		chr6	30884537
chr9	127950861	127980989	NM_001035254.3									chr1	214546898	214552586	NM_005401.5			chr6	111483471	111485128	NR_034111.1	TRAF3IP2-AS1		chr2	235027734	235028559	NM_001371306.1			chr16	15143238	15155521	NR_037466.1	MIR3180-4		chr16	27313929	27328031	NM_000418.4			chr3	158712375	158732457	NM_206963.2			chr6	30884546
chr9	133120520	133149210	NM_001042368.3									chr1	221829178	221846465	NR_125989.1	LINC01655		chr6	11204890	11233616	NM_001142393.1	NEDD9		chr2	23900740	23927066	XR_001738780.2	ATAD2B		chr16	18788173	18804748	NM_001019.5			chr16	29457341	29470344	NM_001017390.2	SULT1A4		chr3	158732440	158743516	XR_001740513.1	LOC100287290		chr6	30884549
chr9	134354944	134386997	NM_002957.6									chr1	224429544	224435682	NM_001115113.3			chr6	30741233	30742687	NM_005803.4			chr2	23927171	23945506	XM_005264168.5	UBXN2A		chr16	27313929	27328031	NM_000418.4			chr17	39450729	39464114	NM_004774.4			chr3	158732452	158778333	XR_001740507.1	LOC100287290		chr6	30884979
chr9	134379294	134386997	NM_001291920.1	RXRA								chr1	226061116	226065183	NM_002107.6			chr6	30742962	30743673	NR_149095.1	IER3-AS1		chr2	26764283	26772135	NM_017877.4			chr16	4613620	4626137	NM_001142289.2	MGRN1		chr17	8209541	8223764	NM_001256834.3			chr3	158732458	158778333	XR_001740506.1	LOC100287290		chr6	30885067
chr9	134379410	134379472	NR_039816.1	MIR4669								chr1	227314163	227318959	NM_001366010.2			chr6	30743198	30744547	NM_003897.4			chr2	36459523	36493638	NM_016441.3			chr17	39450729	39464114	NM_004774.4			chr18	31447547	31454815	NM_001944.3			chr3	158732960	158778333	XR_001740508.1	LOC100287290		chr6	30888687
chr9	37922531	37967993	NM_003028.3									chr1	228081393	228087646	NM_001024226.1	ARF1		chr6	30766824	30788913	NR_138037.1	HCG20		chr2	37651759	37672219	NM_001270438.2			chr17	8209541	8223764	NM_001256834.3			chr19	57799595	57820388	NM_024762.3	ZNF552		chr3	158801263	158802841	XR_924162.3	MFSD1		chr6	44033967
chr9	94900195	94935356	XM_011519129.2	C9orf3								chr1	228101932	228110105	NM_001321284.1	MRPL55		chr6	30880957	30890710	XM_017011269.2	DDR1		chr2	37673861	37685979	XR_001739410.1	LOC107985870		chr18	31447547	31454815	NM_001944.3			chr2	142868280	142879840	NM_001032998.2			chr3	158801990	158802841	XM_006713730.2	MFSD1		chr7	129830731
chr9	94927019	94937989	NR_147613.1	LOC101928119								chr1	229221282	229239165	XR_001738515.1	LOC102723935		chr6	30880999	30890710	XM_011514884.1	DDR1		chr2	43027852	43039543	NR_110585.1	LINC01819		chr19	57799595	57820388	NM_024762.3	ZNF552		chr2	241314135	241330146	NM_001008491.2	SEPT2		chr3	158802053	158802841	NM_022736.4			chr7	5629480
												chr1	231333691	231341147	NM_001010984.4			chr6	30882612	30890710	NM_001297652.1	DDR1		chr2	43064035	43069656	XM_017005460.1	LOC107985876		chr2	142868280	142879840	NM_001032998.2			chr2	91597765	91600598	XR_001739589.1	LOC101926969		chr3	159761835	159797428	NM_001197113.1	IQCJ-SCHIP1		chr7	76438007
----SUM159PT_DCISlostSE_genes----												chr1	235324737	235331353	NM_001037277.1	GGPS1		chr6	30882933	30890710	XM_011514886.2	DDR1		chr2	46297406	46333729	NM_001430.5			chr2	241314135	241330146	NM_001008491.2	SEPT2		chr20	17964520	17972374	NM_001282454.2			chr3	159765381	159768612	NR_121669.1	IQCJ-SCHIP1-AS1		chr7	76461654
Chr	Start	Stop	Refseq ID	Gene Symbol								chr1	235502672	235506097	NM_001277155.3			chr6	30882953	30890710	XM_011514883.2	DDR1		chr2	46325582	46333729	XM_011532698.2	EPAS1		chr2	91597765	91600598	XR_001739589.1	LOC101926969		chr20	19974078	19978683	NM_001242581.1	RIN2		chr3	171770899	171771359	XM_005247533.2	PLD1		chr7	76461675
chr1	120340839	120342570	XR_001737690.1	LOC107985522								chr1	241518044	241532277	NM_000143.3	FH		chr6	30882963	30890710	XM_024446542.1	DDR1		chr2	47026632	47044978	NM_001288953.2			chr20	19974078	19978683	NM_001242581.1	RIN2		chr20	23136253	23162850	XR_937371.2	LOC100505664		chr3	172039577	172069143	NM_022763.4			chr7	76461685
chr1	121261733	121281854	NM_001271872.3									chr1	241637931	241642445	NM_014322.3			chr6	30882975	30890710	XM_024446541.1	DDR1		chr2	47166449	47176936	NM_001305625.1	CALM2		chr20	23136253	23162850	XR_937371.2	LOC100505664		chr20	23349935	23362884	NM_001317012.2			chr3	172039647	172069143	XM_017007062.1	FNDC3B		chr7	76461696
chr1	143362839	143364263	XR_922007.2	LOC105371175								chr1	244833322	244837592	NM_001312871.1	COX20		chr6	30883170	30890710	XM_017011268.2	DDR1		chr2	85410250	85414074	NM_001256139.1	CAPG		chr20	23349935	23362884	NM_001317012.2			chr20	33663471	33686247	NM_001024675.2			chr3	172040530	172069143	NM_001135095.2			chr7	76461702
chr1	144188649	144190636	XR_922024.2	LOC105371206								chr10	47696613	47707037	NR_027634.1	FAM35DP		chr6	30884083	30890710	NM_001954.4	DDR1		chr2	85413980	85416576	XR_940316.2	LOC105374841		chr20	33663471	33686247	NM_001024675.2			chr20	35739145	35743507	NM_001242599.2			chr3	172040535	172069143	XM_024453717.1	FNDC3B		chr7	76461708
chr1	144998570	145016960	NM_001271870.3									chr10	97683431	97690791	NM_021732.3			chr6	30884532	30890710	XM_024446540.1	DDR1		chr2	85418930	85437029	XM_017003858.1	SH2D6		chr20	35739145	35743507	NM_001242599.2			chr20	41316368	41341551	NM_001301860.2			chr3	177816864	177837851	NR_110826.1	LINC02015		chr7	76461940
chr1	147166952	147173135	NM_001348451.2									chr11	102109772	102120419	NM_001130145.3			chr6	30884537	30890710	NM_001297653.1	DDR1		chr2	87483504	87514525	NR_024205.3	CYTOR		chr20	41316368	41341551	NM_001301860.2			chr20	44204483	44211961	NM_016470.8			chr3	187737871	187745472	XM_011513062.3	BCL6		chr7	815556
chr1	150363111	150367194	NM_001297673.1	RPRD2								chr11	10293389	10306210	NM_001124.3			chr6	30884546	30890710	XM_011514885.2	DDR1		chr20	31604690	31605195	XR_936669.2	LOC105372588		chr20	44204483	44211961	NM_016470.8			chr21	34795337	34815190	NM_001001890.3			chr3	194475409	194487006	XM_011513123.2	ATP13A3		chr7	816642
chr1	155560840	155564614	NM_001366177.2									chr11	123059461	123064239	NM_006597.6			chr6	30884549	30890710	NM_013993.2	DDR1		chr20	31605288	31606510	NM_002165.4			chr20	53611260	53624287	NR_134576.1	LOC105372672		chr4	41695045	41713161	NM_001112717.4			chr3	194487139	194488545	NR_033929.1	LINC00884		chr7	832475
chr1	173863606	173868067	NR_002578.3	GAS5								chr11	93736193	93742312	NM_001286067.2			chr6	30884979	30890710	NM_001202523.1	DDR1		chr20	31607185	31607240	NR_036161.1	MIR3193		chr20	62362224	62388712	NM_001024.4			chr4	86922019	86937368	NM_001166693.2	AFF1		chr3	195893080	195895348	NM_001010938.2			chr7	92785941
chr1	174990598	175001675	NM_001007214.1	CACYBP								chr12	52230775	52244794	NM_005556.4			chr6	30885067	30890710	XM_006715185.2	DDR1		chr20	4148778	4172248	NM_001270691.1	SMOX		chr21	34795337	34815190	NM_001001890.3			chr5	134174105	134177855	NM_006930.3	SKP1		chr3	195908075	195913264	NR_145450.1	TNK2-AS1		chr7	92836482
chr1	179876502	179883722	NM_001199260.2									chr12	79685254	79692196	NM_001354732.1	PAWR		chr6	30888687	30890710	NM_001202522.1	DDR1		chr20	4148827	4172248	NM_175839.3			chr21	34882304	34890180	NM_001122607.2			chr5	151614779	151632894	XR_944417.2	LOC105378231		chr3	197295803	197298612	NM_001366205.1			chr8	102806821
chr1	193103909	193123287	NM_001243399.1	GLRX2								chr12	96214277	96237870	NM_005230.4			chr6	6694798	6725143	XR_001743943.2	LOC101928004		chr20	4155215	4172248	XM_011529261.2	SMOX		chr4	41695045	41713161	NM_001112717.4			chr5	163502621	163510361	NM_013283.5			chr3	197298246	197303751	NR_038289.1	DLG1-AS1		chr8	118078892
chr1	200654831	200675597	NM_001031725.6									chr13	109243538	109271846	NM_001198950.3			chr6	6697602	6725143	XR_001743942.1	LOC101928004		chr20	44716141	44746227	NR_132377.1	KCNK15-AS1		chr4	86922019	86937368	NM_001166693.2	AFF1		chr5	176534958	176544136	NM_001171976.1	CDHR2		chr3	39141850	39147430	NM_001320559.1	CSRNP1		chr8	127794532
chr1	202957073	202967334	NM_001290553.1	ADIPOR1								chr13	40102218	40131918	XR_001749970.1	LOC107984569		chr6	6704669	6725143	XR_001743946.1	LOC101928004		chr20	44719986	44728041	XM_017028116.1	WISP2		chr5	134174105	134177855	NM_006930.3	SKP1		chr5	181173107	181207632	NM_033342.4			chr3	39141854	39154641	NM_001320560.2			chr8	127795961
chr1	204494104	204517246	NM_001204171.1	MDM4								chr13	73055546	73065317	NM_001286818.1	KLF5		chr6	6708555	6725143	XR_001743949.1	LOC101928047		chr20	44745604	44747588	XM_017028003.1	KCNK15		chr5	151614779	151632894	XR_944417.2	LOC105378231		chr5	40832793	40842159	NM_000997.5			chr3	39152752	39173054	XR_245209.3	LOC101928263		chr9	113565086
chr1	206282601	206303410	NM_001170637.3	SRGAP2								chr13	79481518	79493175	NM_001161407.1	NDFIP2		chr6	6710308	6725143	XR_002956321.1	LOC101928047		chr20	44745864	44747588	NM_022358.4			chr5	163502621	163510361	NM_013283.5			chr6	129489726	129501992	NM_000426.3	LAMA2		chr3	39153792	39173054	XR_940735.2	LOC101928263		chr9	113580927
chr1	207046646	207053812	NM_001018053.2									chr14	102524896	102553565	NR_036192.1	MIR4309		chr6	6710985	6725143	XR_241969.3	LOC101928047		chr20	50242373	50247492	XR_001754718.1	LOC107985386		chr5	181173107	181207632	NM_033342.4			chr6	143327929	143337782	NM_001286587.1	AIG1		chr3	39177766	39181521	XR_940740.2	LOC105377035		chr9	113593919
chr1	207750606	207755352	NM_002389.4	CD46								chr15	75625133	75648718	NM_001042581.1	SNUPN		chr6	6710986	6725143	XR_926417.2	LOC101928047		chr20	50252672	50264246	XR_936835.2	LOC105372656		chr5	181240363	181244690	NM_006098.5			chr6	14732452	14744824	XR_001744003.1	LOC107986572		chr3	45120649	45146378	NM_022842.5			chr9	113594128
chr1	211257633	211261343	NM_001136223.2	RCOR3								chr15	92882756	92887603	NR_037600.1	LINC01578		chr7	151670394	151697421	NM_001304527.1	PRKAG2		chr20	50267467	50279492	XM_006723680.4	SMIM25		chr5	40832793	40842159	NM_000997.5			chr6	35596169	35604077	NM_001145775.2	FKBP5		chr3	49328647	49340053	NM_199443.3			chr9	134354944
chr1	221829178	221846465	NR_125989.1	LINC01655								chr15	92900361	92917976	NM_001042572.3			chr9	113565086	113597738	NM_144488.6			chr20	50267485	50279492	NM_001278655.1	SMIM25		chr6	129489726	129501992	NM_000426.3	LAMA2		chr6	73695202	73705746	NM_001159587.2	CD109		chr3	49357170	49358600	NM_001329455.1	GPX1		chr9	134379294
chr1	224429544	224435682	NM_001115113.3									chr16	15143238	15155521	NR_037466.1	MIR3180-4		chr9	113580927	113597738	NM_001282922.2			chr20	50292719	50314919	NR_034124.1	LINC01270		chr6	143327929	143337782	NM_001286587.1	AIG1		chr7	22854176	22859951	NR_003075.1	SNORD93		chr3	49357175	49358353	NM_000581.4			chr9	134379410
chr1	226061116	226065183	NM_002107.6									chr16	18788173	18804748	NM_001019.5			chr9	113593919	113597743	NM_144489.3	RGS3		chr20	50310710	50321342	NR_109950.1	LINC01271		chr6	14732452	14744824	XR_001744003.1	LOC107986572		chr7	26854096	26864586	NM_001303468.1	SKAP2		chr3	49359144	49359245	NM_001313945.2			chr9	37922531
chr1	227314163	227318959	NM_001366010.2									chr16	27313929	27328031	NM_000418.4			chr9	113594128	113597738	NM_001276262.2			chr20	50731579	50747999	NM_032521.3			chr6	35596169	35604077	NM_001145775.2	FKBP5		chr7	27138852	27143587	NM_019102.4			chr3	53235627	53256114	NM_001135055.2	TKT		chr9	94900195
chr1	228081393	228087646	NM_001024226.1	ARF1								chr16	29457341	29470344	NM_001017390.2	SULT1A4		chr9	134354944	134386997	NM_002957.6			chr20	57687151	57711536	NM_199171.2	PMEPA1		chr6	73695202	73705746	NM_001159587.2	CD109		chr7	42219744	42237918	NM_000168.6			chr3	53269867	53271131	XR_001740702.2	LOC107986087		chr9	94927019
chr1	228101932	228110105	NM_001321284.1	MRPL55								chr17	39450729	39464114	NM_004774.4			chr9	134379294	134386997	NM_001291920.1	RXRA		chr20	57710182	57712780	NR_131157.1	NKILA		chr7	22854176	22859951	NR_003075.1	SNORD93		chr7	80134802	80152007	NM_001256414.2			chr4	7965311	7978478	XM_005248028.5	ABLIM2
chr1	229221282	229239165	XR_001738515.1	LOC102723935								chr17	8209541	8223764	NM_001256834.3			chr9	134379410	134379472	NR_039816.1	MIR4669		chr21	26114574	26141284	NM_001204303.2			chr7	26854096	26864586	NM_001303468.1	SKAP2		chr8	100718542	100723310	NM_002568.4			chr4	7965326	7978478	NM_032432.5			----MDAMB157_DCISlostSE_genes----
chr1	231333691	231341147	NM_001010984.4									chr18	31447547	31454815	NM_001944.3			chr9	38000126	38049621	NM_003028.3			chr21	38787179	38788916	XR_001755102.1	LOC107985480		chr7	27138852	27143587	NM_019102.4			chr8	140718850	140728130	NM_001199649.2			chr5	126775485	126776486	NR_134485.1	LMNB1-DT
chr1	235324737	235331353	NM_001037277.1	GGPS1								chr19	57799595	57820388	NM_024762.3	ZNF552								chr21	38805182	38821007	NM_001256295.2			chr7	42219744	42237918	NM_000168.6			chr9	95004517	95019445	NM_001193329.1	C9orf3		chr5	126776622	126796342	NR_134488.1	LMNB1		chr1	120340839
chr1	235502672	235506097	NM_001277155.3									chr2	142868280	142879840	NM_001032998.2			----CAL51_DCISlostSE_genes----						chr21	38805928	38821007	NM_005239.6			chr7	80134802	80152007	NM_001256414.2									chr5	126777135	126796342	NM_005573.4			chr1	121261733
chr1	235909079	235920619	XR_001738537.1	LOC105373215								chr2	241314135	241330146	NM_001008491.2	SEPT2								chr21	38806445	38821007	XM_005260935.1	ETS2		chr8	100718542	100723310	NM_002568.4									chr5	139647298	139672154	NM_001317201.1	CXXC5		chr1	143362839
chr1	241518044	241532277	NM_000143.3	FH								chr2	91597765	91600598	XR_001739589.1	LOC101926969		chr1	120340839	120342570	XR_001737690.1	LOC107985522		chr21	38806836	38821007	XM_017028290.1	ETS2		chr8	129972081	129996688	NM_001353242.2									chr5	139647903	139672154	NM_001317202.1	CXXC5		chr1	144188649
chr1	241637931	241642445	NM_014322.3									chr20	23136253	23162850	XR_937371.2	LOC100505664		chr1	121261733	121281854	NM_001271872.3			chr21	41751974	41767052	NM_020639.3			chr8	140718850	140728130	NM_001199649.2									chr5	139648348	139672154	NM_016463.9			chr1	144998570
chr1	244833322	244837592	NM_001312871.1	COX20								chr20	23349935	23362884	NM_001317012.2			chr1	143362839	143364263	XR_922007.2	LOC105371175		chr21	41767180	41776078	XR_001755062.1	LOC102724800		chr8	142669225	142681399	NM_001077527.3									chr5	139648950	139672154	NM_001317203.2			chr1	147166952
chr10	21525372	21534946	NM_001195626.3									chr20	33663471	33686247	NM_001024675.2			chr1	144188649	144190636	XR_922024.2	LOC105371206		chr22	24942564	24946695	NM_001001663.3			chr9	95004517	95019445	NM_001193329.1	C9orf3								chr5	139648998	139649728	NR_149086.1	CXXC5-AS1		chr1	150363111
chr10	32953505	32959961	NM_002211.4									chr20	35739145	35743507	NM_001242599.2			chr1	144998570	145016960	NM_001271870.3			chr22	24952687	24994438	XM_005261794.4	KIAA1671														chr5	139650988	139672154	NM_001317205.1	CXXC5		chr1	155000306
chr10	47696613	47707037	NR_027634.1	FAM35DP								chr20	41316368	41341551	NM_001301860.2			chr1	147166952	147173135	NM_001348451.2			chr22	36461082	36462804	XR_938224.2	LOC105373018														chr5	139659554	139672154	NM_001317206.1	CXXC5		chr1	173863606
chr10	97683431	97690791	NM_021732.3									chr20	44204483	44211961	NM_016470.8			chr1	150363111	150367194	NM_001297673.1	RPRD2		chr22	36467035	36481672	XM_011530111.3	TXN2														chr5	14143341	14189094	NR_134469.2			chr1	174990598
chr11	102109772	102120419	NM_001130145.3									chr21	34795337	34815190	NM_001001890.3			chr1	173863606	173868067	NR_002578.3	GAS5		chr22	36467045	36481640	NM_012473.4															chr5	14143349	14189094	XM_017009802.1	TRIO		chr1	179876502
chr11	10293389	10306210	NM_001124.3									chr4	41695045	41713161	NM_001112717.4			chr1	174990598	175001675	NM_001007214.1	CACYBP		chr22	38294933	38317433	NM_152221.3															chr5	172886160	172911702	NM_001031711.3			chr1	193103909
chr11	123059461	123064239	NM_006597.6									chr4	86922019	86937368	NM_001166693.2	AFF1		chr1	179876502	179883722	NM_001199260.2			chr22	42918323	42960906	NM_001349971.1	PACSIN2														chr5	180794756	180812149	NM_001364379.2			chr1	200654831
chr11	93736193	93742312	NM_001286067.2									chr5	134174105	134177855	NM_006930.3	SKP1		chr1	193103909	193123287	NM_001243399.1	GLRX2		chr22	45671797	45693109	NM_001167621.1	ATXN10														chr5	180794880	180802806	NR_157154.2			chr1	202957073
chr12	65823397	65830188	NM_001300918.1	HMGA2								chr5	151614779	151632894	XR_944417.2	LOC105378231		chr1	200654831	200675597	NM_001031725.6			chr22	45671833	45693109	NM_013236.4															chr5	93562463	93581320	NR_109823.1	NR2F1-AS1		chr1	206282601
chr12	79685254	79692196	NM_001354732.1	PAWR								chr5	163502621	163510361	NM_013283.5			chr1	202957073	202967334	NM_001290553.1	ADIPOR1		chr22	49960771	49964072	NM_001001852.4															chr5	93583221	93586695	NM_005654.6			chr1	207046646
chr13	109243538	109271846	NM_001198950.3									chr5	181173107	181207632	NM_033342.4			chr1	204494104	204517246	NM_001204171.1	MDM4		chr22	49962865	49962939	NR_106879.1	MIR6821														chr6	11204890	11233616	NM_001142393.1	NEDD9		chr1	207750606
chr13	40102218	40131918	XR_001749970.1	LOC107984569								chr5	40832793	40842159	NM_000997.5			chr1	206282601	206303410	NM_001170637.3	SRGAP2		chr3	129480649	129496230	NM_001280546.1	IFT122														chr6	30741233	30742687	NM_005803.4			chr1	221829178
chr13	73055546	73065317	NM_001286818.1	KLF5								chr6	129489726	129501992	NM_000426.3	LAMA2		chr1	207046646	207053812	NM_001018053.2			chr3	133573628	133590261	XM_005247588.5	CDV3														chr6	30742962	30743673	NR_149095.1	IER3-AS1		chr1	224429544
chr13	79481518	79493175	NM_001161407.1	NDFIP2								chr6	143327929	143337782	NM_001286587.1	AIG1		chr1	207750606	207755352	NM_002389.4	CD46		chr3	134355344	134375417	NM_001278683.1	AMOTL2														chr6	30743198	30744547	NM_003897.4			chr1	227314163
chr15	75625133	75648718	NM_001042581.1	SNUPN								chr6	14732452	14744824	XR_001744003.1	LOC107986572		chr1	211257633	211261343	NM_001136223.2	RCOR3		chr3	134355346	134374910	NM_001363943.2															chr6	30766824	30788913	NR_138037.1	HCG20		chr1	228101932
chr15	92882756	92887603	NR_037600.1	LINC01578								chr6	35596169	35604077	NM_001145775.2	FKBP5		chr1	214546898	214552586	NM_005401.5			chr3	134355862	134374918	XM_017006580.1	AMOTL2														chr6	44033967	44074652	NR_125864.1	LOC101929705		chr1	229221282
chr15	92900361	92917976	NM_001042572.3									chr6	73695202	73705746	NM_001159587.2	CD109		chr1	221829178	221846465	NR_125989.1	LINC01655		chr3	134367803	134367862	NR_106885.1	MIR6827														chr7	129830731	129878302	NM_182697.3			chr1	231333691
chr15	96330734	96341294	NM_001145155.2									chr7	22854176	22859951	NR_003075.1	SNORD93		chr1	224429544	224435682	NM_001115113.3			chr3	136182237	136194468	NM_001145417.2															chr7	22563336	22573998	NR_038393.1	LOC100506178		chr1	241518044
chr16	15143238	15155521	NR_037466.1	MIR3180-4								chr7	26854096	26864586	NM_001303468.1	SKAP2		chr1	226061116	226065183	NM_002107.6			chr3	136743210	136752378	NM_005862.3															chr7	55047794	55086902	NM_201284.2			chr1	241637931
chr16	18788173	18804748	NM_001019.5									chr7	27138852	27143587	NM_019102.4			chr1	227314163	227318959	NM_001366010.2			chr3	14123125	14124870	NM_001098502.2															chr7	73830862	73832693	NM_001305.4	CLDN4		chr10	104320623
chr16	21517994	21520892	NR_002594.1	SLC7A5P2								chr7	42219744	42237918	NM_000168.6			chr1	228081393	228087646	NM_001024226.1	ARF1		chr3	14124939	14143680	NM_024334.2	TMEM43														chr7	73834589	73842482	XM_017011778.1	METTL27		chr10	21525372
chr16	27313929	27328031	NM_000418.4									chr7	80134802	80152007	NM_001256414.2			chr1	228101932	228110105	NM_001321284.1	MRPL55		chr3	14125005	14143680	XM_017007176.2	TMEM43														chr7	73834914	73842527	XR_001744563.1	METTL27		chr10	32953505
chr16	29457341	29470344	NM_001017390.2	SULT1A4								chr8	129972081	129996688	NM_001353242.2			chr1	229221282	229239165	XR_001738515.1	LOC102723935		chr3	141364621	141374681	NM_001080412.3															chr7	92785941	92836627	NM_001145306.1	CDK6		chr10	47696613
chr16	4613620	4626137	NM_001142289.2	MGRN1								chr8	140718850	140728130	NM_001199649.2			chr1	231333691	231341147	NM_001010984.4			chr3	141368465	141374681	XM_024453433.1	ZBTB38														chr7	92836482	92837593	NR_110088.1	LOC101927497		chr10	97683431
chr17	39450729	39464114	NM_004774.4									chr8	144136866	144149946	NM_001099280.3			chr1	235324737	235331353	NM_001037277.1	GGPS1		chr3	14145144	14148637	XR_002959580.1	XPC														chr8	102806821	102810771	NR_149020.1	GASAL1		chr11	102109772
chr17	8209541	8223764	NM_001256834.3															chr1	235502672	235506097	NM_001277155.3			chr3	14145146	14148637	NM_001354727.2															chr8	123528473	123532143	NM_148177.2	FBXO32		chr11	123059461
chr18	31447547	31454815	NM_001944.3															chr1	235909079	235920619	XR_001738537.1	LOC105373215		chr3	14402575	14433033	NM_003043.5	SLC6A6														chr8	127794532	127811606	NR_003367.3	PVT1		chr11	93736193
chr19	57799595	57820388	NM_024762.3	ZNF552														chr1	241518044	241532277	NM_000143.3	FH		chr3	146152626	146161184	XR_001740176.2	PLOD2														chr8	127795961	127796028	NR_031609.1	MIR1204		chr12	52230775
chr2	142868280	142879840	NM_001032998.2															chr1	241637931	241642445	NM_014322.3			chr3	146164656	146166122	XR_924563.2	LOC105374145														chr8	141125939	141127013	XR_928717.2	LOC101927963		chr12	79685254
chr2	241314135	241330146	NM_001008491.2	SEPT2														chr1	244833322	244837592	NM_001312871.1	COX20		chr3	149532550	149606568	NM_001348362.1	WWTR1														chr8	141128561	141138451	XM_005250841.4	DENND3		chr12	96214277
chr2	91597765	91600598	XR_001739589.1	LOC101926969														chr10	104320623	104339728	NM_001272012.1	ITPRIP		chr3	149658209	149659702	NR_040250.1	WWTR1-AS1														chr8	28351614	28386460	NM_018660.3			chr13	109243538
chr20	17964520	17972374	NM_001282454.2															chr10	21525372	21534946	NM_001195626.3			chr3	149955500	149962139	NM_183383.2	RNF13														chr8	61707353	61714609	XM_005251239.2	ASPH		chr13	40102218
chr20	19974078	19978683	NM_001242581.1	RIN2														chr10	32953505	32959961	NM_002211.4			chr3	149964903	149970895	NM_053024.4															chr8	61714787	61714859	NR_039680.1	MIR4470		chr13	73055546
chr20	23349935	23362884	NM_001317012.2															chr10	47696613	47707037	NR_027634.1	FAM35DP		chr3	149971278	149972981	NR_036538.1	LOC646903														chr9	113565086	113597738	NM_144488.6			chr13	79481518
chr20	33663471	33686247	NM_001024675.2															chr10	97683431	97690791	NM_021732.3			chr3	150408297	150427938	NM_001303264.2															chr9	113580927	113597738	NM_001282922.2			chr15	75625133
chr20	35739145	35743507	NM_001242599.2															chr11	123059461	123064239	NM_006597.6			chr3	150408818	150423451	XM_011513337.3	TSC22D2														chr9	113593919	113597743	NM_144489.3	RGS3		chr15	92882756
chr20	41316368	41341551	NM_001301860.2															chr11	93736193	93742312	NM_001286067.2			chr3	150543471	150546496	NM_014445.4															chr9	113594128	113597738	NM_001276262.2			chr15	92900361
chr20	44204483	44211961	NM_016470.8															chr12	52230775	52244794	NM_005556.4			chr3	150546677	150559316	NM_001319043.1	EIF2A														chr9	127950861	127980989	NM_001035254.3			chr15	96330734
chr20	50187198	50194792	NM_001285878.1	CEBPB														chr12	79685254	79692196	NM_001354732.1	PAWR		chr3	158712375	158732457	NM_206963.2															chr9	134354944	134386997	NM_002957.6			chr16	15143238
chr20	62362224	62388712	NM_001024.4															chr12	96214277	96237870	NM_005230.4			chr3	158732440	158743516	XR_001740513.1	LOC100287290														chr9	134379294	134386997	NM_001291920.1	RXRA		chr16	18788173
chr4	41695045	41713161	NM_001112717.4															chr13	109243538	109271846	NM_001198950.3			chr3	158732452	158778333	XR_001740507.1	LOC100287290														chr9	134379410	134379472	NR_039816.1	MIR4669		chr16	27313929
chr4	86922019	86937368	NM_001166693.2	AFF1														chr13	79481518	79493175	NM_001161407.1	NDFIP2		chr3	158801263	158802841	XR_924162.3	MFSD1														chr9	37922531	37967993	NM_003028.3			chr16	29457341
chr5	134174105	134177855	NM_006930.3	SKP1														chr14	102524896	102553565	NR_036192.1	MIR4309		chr3	158801990	158802841	XM_006713730.2	MFSD1														chr9	94900195	94935356	XM_011519129.2	C9orf3		chr17	39450729
chr5	151614779	151632894	XR_944417.2	LOC105378231														chr15	75625133	75648718	NM_001042581.1	SNUPN		chr3	158802053	158802841	NM_022736.4															chr9	94927019	94937989	NR_147613.1	LOC101928119		chr17	8209541
chr5	163502621	163510361	NM_013283.5															chr15	92900361	92917976	NM_001042572.3			chr3	159761835	159797428	NM_001197113.1	IQCJ-SCHIP1																				chr18	31447547
chr5	176534958	176544136	NM_001171976.1	CDHR2														chr16	15143238	15155521	NR_037466.1	MIR3180-4		chr3	159765381	159768612	NR_121669.1	IQCJ-SCHIP1-AS1														----Hs578T_DCISlostSE_genes----						chr19	57799595
chr5	181173107	181207632	NM_033342.4															chr16	18788173	18804748	NM_001019.5			chr3	172040535	172069143	XM_024453717.1	FNDC3B																				chr2	142868280
chr5	40832793	40842159	NM_000997.5															chr16	27313929	27328031	NM_000418.4			chr3	177588735	177621016	NR_047568.1	LINC00578														chr1	120340839	120342570	XR_001737690.1	LOC107985522		chr2	241314135
chr6	129489726	129501992	NM_000426.3	LAMA2														chr16	29457341	29470344	NM_001017390.2	SULT1A4		chr3	177816864	177837851	NR_110826.1	LINC02015														chr1	121261733	121281854	NM_001271872.3			chr2	91597765
chr6	143327929	143337782	NM_001286587.1	AIG1														chr16	4613620	4626137	NM_001142289.2	MGRN1		chr3	187737871	187745472	XM_011513062.3	BCL6														chr1	143362839	143364263	XR_922007.2	LOC105371175		chr20	17964520
chr6	14732452	14744824	XR_001744003.1	LOC107986572														chr17	39450729	39464114	NM_004774.4			chr3	190031154	190077688	NM_018192.4															chr1	144188649	144190636	XR_922024.2	LOC105371206		chr20	23136253
chr6	35596169	35604077	NM_001145775.2	FKBP5														chr17	8209541	8223764	NM_001256834.3			chr3	195893080	195895348	NM_001010938.2															chr1	144998570	145016960	NM_001271870.3			chr20	23349935
chr6	73695202	73705746	NM_001159587.2	CD109														chr18	31447547	31454815	NM_001944.3			chr3	195908075	195913264	NR_145450.1	TNK2-AS1														chr1	147166952	147173135	NM_001348451.2			chr20	33663471
chr7	22854176	22859951	NR_003075.1	SNORD93														chr19	57799595	57820388	NM_024762.3	ZNF552		chr3	196268588	196287726	NM_005017.4															chr1	150363111	150367194	NM_001297673.1	RPRD2		chr20	35739145
chr7	26854096	26864586	NM_001303468.1	SKAP2														chr2	142868280	142879840	NM_001032998.2			chr3	197295803	197298612	NM_001366205.1															chr1	155000306	155018202	NM_001252406.2	ZBTB7B		chr20	41316368
chr7	27138852	27143587	NM_019102.4															chr2	241314135	241330146	NM_001008491.2	SEPT2		chr3	197298246	197303751	NR_038289.1	DLG1-AS1														chr1	155560840	155564614	NM_001366177.2			chr20	44204483
chr7	42219744	42237918	NM_000168.6															chr2	91597765	91600598	XR_001739589.1	LOC101926969		chr3	39141850	39147430	NM_001320559.1	CSRNP1														chr1	173863606	173868067	NR_002578.3	GAS5		chr20	50187198
chr7	80134802	80152007	NM_001256414.2															chr20	17964520	17972374	NM_001282454.2			chr3	39141854	39154641	NM_001320560.2															chr1	174990598	175001675	NM_001007214.1	CACYBP		chr21	34795337
chr8	100718542	100723310	NM_002568.4															chr20	19974078	19978683	NM_001242581.1	RIN2		chr3	39152752	39173054	XR_245209.3	LOC101928263														chr1	179876502	179883722	NM_001199260.2			chr4	41695045
chr8	129972081	129996688	NM_001353242.2															chr20	23136253	23162850	XR_937371.2	LOC100505664		chr3	39153792	39173054	XR_940735.2	LOC101928263														chr1	193103909	193123287	NM_001243399.1	GLRX2		chr4	86922019
chr8	140718850	140728130	NM_001199649.2															chr20	23349935	23362884	NM_001317012.2			chr3	39177766	39181521	XR_940740.2	LOC105377035														chr1	200654831	200675597	NM_001031725.6			chr5	134174105
chr8	144136866	144149946	NM_001099280.3															chr20	33663471	33686247	NM_001024675.2			chr3	53235627	53256114	NM_001135055.2	TKT														chr1	202957073	202967334	NM_001290553.1	ADIPOR1		chr5	151614779
chr9	95004517	95019445	NM_001193329.1	C9orf3														chr20	35739145	35743507	NM_001242599.2			chr3	53269867	53271131	XR_001740702.2	LOC107986087														chr1	204494104	204517246	NM_001204171.1	MDM4		chr5	163502621
																		chr20	41316368	41341551	NM_001301860.2			chr4	41612708	41620920	NM_001330982.1	LIMCH1														chr1	206282601	206303410	NM_001170637.3	SRGAP2		chr5	40832793
																		chr20	44204483	44211961	NM_016470.8			chr4	7965311	7978478	XM_005248028.5	ABLIM2														chr1	207046646	207053812	NM_001018053.2			chr6	129489726
																		chr21	34795337	34815190	NM_001001890.3			chr4	7965326	7978478	NM_032432.5															chr1	207750606	207755352	NM_002389.4	CD46		chr6	143327929
																		chr21	34882304	34890180	NM_001122607.2			chr5	126775485	126776486	NR_134485.1	LMNB1-DT														chr1	211257633	211261343	NM_001136223.2	RCOR3		chr6	14732452
																		chr4	41695045	41713161	NM_001112717.4			chr5	126776622	126796342	NR_134488.1	LMNB1														chr1	221829178	221846465	NR_125989.1	LINC01655		chr6	35596169
																		chr4	86922019	86937368	NM_001166693.2	AFF1		chr5	126777135	126796342	NM_005573.4															chr1	224429544	224435682	NM_001115113.3			chr6	73695202
																		chr5	134174105	134177855	NM_006930.3	SKP1		chr5	131264008	131286327	NM_001038702.1	CDC42SE2														chr1	226061116	226065183	NM_002107.6			chr7	26854096
																		chr5	151614779	151632894	XR_944417.2	LOC105378231		chr5	134029237	134060346	XM_017009822.1	VDAC1														chr1	227314163	227318959	NM_001366010.2			chr7	27138852
																		chr5	163502621	163510361	NM_013283.5			chr5	139647298	139672154	NM_001317201.1	CXXC5														chr1	228081393	228087646	NM_001024226.1	ARF1		chr7	80134802
																		chr5	181173107	181207632	NM_033342.4			chr5	14143341	14189094	NR_134469.2															chr1	228101932	228110105	NM_001321284.1	MRPL55		chr8	100718542
																		chr5	40832793	40842159	NM_000997.5			chr5	14143349	14189094	XM_017009802.1	TRIO														chr1	229221282	229239165	XR_001738515.1	LOC102723935		chr8	129972081
																		chr6	129489726	129501992	NM_000426.3	LAMA2		chr5	172886160	172911702	NM_001031711.3															chr1	231333691	231341147	NM_001010984.4			chr8	140718850
																		chr6	143327929	143337782	NM_001286587.1	AIG1		chr5	180794756	180812149	NM_001364379.2															chr1	235324737	235331353	NM_001037277.1	GGPS1
																		chr6	14732452	14744824	XR_001744003.1	LOC107986572		chr5	180794880	180802806	NR_157154.2															chr1	235502672	235506097	NM_001277155.3
																		chr6	35596169	35604077	NM_001145775.2	FKBP5		chr6	13383307	13409521	NM_018988.4															chr1	235909079	235920619	XR_001738537.1	LOC105373215
																		chr6	73695202	73705746	NM_001159587.2	CD109		chr6	142301918	142325435	NM_001032395.2	ADGRG6														chr1	241518044	241532277	NM_000143.3	FH
																		chr7	22854176	22859951	NR_003075.1	SNORD93		chr6	142302006	142325435	NM_198569.3															chr1	241637931	241642445	NM_014322.3
																		chr7	26854096	26864586	NM_001303468.1	SKAP2		chr6	142302020	142325435	XM_017011085.1	ADGRG6														chr1	244833322	244837592	NM_001312871.1	COX20
																		chr7	42219744	42237918	NM_000168.6			chr6	142302625	142325435	XM_006715517.2	ADGRG6														chr10	21525372	21534946	NM_001195626.3
																		chr7	80134802	80152007	NM_001256414.2			chr6	30880957	30890710	XM_017011269.2	DDR1														chr10	32953505	32959961	NM_002211.4
																		chr8	100718542	100723310	NM_002568.4			chr6	44033967	44074652	NR_125864.1	LOC101929705														chr10	47696613	47707037	NR_027634.1	FAM35DP
																		chr8	129972081	129996688	NM_001353242.2			chr7	116417304	116461422	XR_001745340.2	LOC107986838														chr10	97683431	97690791	NM_021732.3
																		chr8	140718850	140728130	NM_001199649.2			chr7	116426135	116446290	XR_001745343.2	LOC107986839														chr11	123059461	123064239	NM_006597.6
																		chr8	142669225	142681399	NM_001077527.3			chr7	116433118	116461422	XR_002956582.1	LOC107986838														chr11	93736193	93742312	NM_001286067.2
																		chr8	144136866	144149946	NM_001099280.3			chr7	116569341	116591848	NR_120506.1	LINC01510														chr12	79685254	79692196	NM_001354732.1	PAWR
																		chr9	95004517	95019445	NM_001193329.1	C9orf3		chr7	129830731	129878302	NM_182697.3															chr12	96214277	96237870	NM_005230.4
																								chr7	130994031	131040675	NR_109855.1	LINC-PINT														chr13	109243538	109271846	NM_001198950.3
																								chr7	55047794	55086902	NM_201284.2															chr13	40102218	40131918	XR_001749970.1	LOC107984569
																								chr7	73830862	73832693	NM_001305.4	CLDN4														chr13	73055546	73065317	NM_001286818.1	KLF5
																								chr7	73834589	73842482	XM_017011778.1	METTL27														chr13	79481518	79493175	NM_001161407.1	NDFIP2
																								chr7	73834914	73842527	XR_001744563.1	METTL27														chr14	102524896	102553565	NR_036192.1	MIR4309
																								chr7	92691966	92769933	NM_001145306.1	CDK6														chr15	75625133	75648718	NM_001042581.1	SNUPN
																								chr7	92836482	92837593	NR_110088.1	LOC101927497														chr15	92882756	92887603	NR_037600.1	LINC01578
																								chr8	102806821	102810771	NR_149020.1	GASAL1														chr15	92900361	92917976	NM_001042572.3
																								chr8	118078892	118111819	NM_000127.2	EXT1														chr15	96330734	96341294	NM_001145155.2
																								chr8	123528473	123532143	NM_148177.2	FBXO32														chr16	18788173	18804748	NM_001019.5
																								chr8	127794532	127811606	NR_003367.3	PVT1														chr16	21517994	21520892	NR_002594.1	SLC7A5P2
																								chr8	127795961	127796028	NR_031609.1	MIR1204														chr16	29457341	29470344	NM_001017390.2	SULT1A4
																								chr8	47352090	47386913	NM_001352943.1	SPIDR														chr17	39450729	39464114	NM_004774.4
																								chr8	47357791	47386913	XR_001745888.2	LOC107986940														chr17	8209541	8223764	NM_001256834.3
																								chr8	47360818	47386913	XM_017013276.1	SPIDR														chr18	31447547	31454815	NM_001944.3
																								chr8	61707353	61714609	XM_005251239.2	ASPH														chr19	57799595	57820388	NM_024762.3	ZNF552
																								chr8	61714787	61714859	NR_039680.1	MIR4470														chr2	142868280	142879840	NM_001032998.2
																								chr8	89901867	89905643	NM_004337.2	OSGIN2														chr2	241314135	241330146	NM_001008491.2	SEPT2
																								chr9	113565086	113597738	NM_144488.6															chr2	91597765	91600598	XR_001739589.1	LOC101926969
																								chr9	113580927	113597738	NM_001282922.2															chr20	23349935	23362884	NM_001317012.2
																								chr9	113593919	113597743	NM_144489.3	RGS3														chr20	33663471	33686247	NM_001024675.2
																								chr9	113594128	113597738	NM_001276262.2															chr20	35739145	35743507	NM_001242599.2
																								chr9	133120520	133149210	NM_001042368.3															chr20	41316368	41341551	NM_001301860.2
																								chr9	134354944	134386997	NM_002957.6															chr20	44204483	44211961	NM_016470.8
																								chr9	134379294	134386997	NM_001291920.1	RXRA														chr20	62362224	62388712	NM_001024.4
																								chr9	134379410	134379472	NR_039816.1	MIR4669														chr21	34795337	34815190	NM_001001890.3
																								chr9	3507034	3526001	NM_134428.3															chr4	41695045	41713161	NM_001112717.4
																								chr9	37922531	37967993	NM_003028.3															chr4	86922019	86937368	NM_001166693.2	AFF1
																								chr9	94900195	94935356	XM_011519129.2	C9orf3														chr5	134174105	134177855	NM_006930.3	SKP1
																								chr9	94927019	94937989	NR_147613.1	LOC101928119														chr5	151614779	151632894	XR_944417.2	LOC105378231
																																										chr5	163502621	163510361	NM_013283.5
																								----HCC38_DCISlostSE_genes----																		chr5	176534958	176544136	NM_001171976.1	CDHR2
																																										chr5	181173107	181207632	NM_033342.4
																								chr1	120340839	120342570	XR_001737690.1	LOC107985522														chr5	40832793	40842159	NM_000997.5
																								chr1	121261733	121281854	NM_001271872.3															chr6	129489726	129501992	NM_000426.3	LAMA2
																								chr1	143362839	143364263	XR_922007.2	LOC105371175														chr6	143327929	143337782	NM_001286587.1	AIG1
																								chr1	144188649	144190636	XR_922024.2	LOC105371206														chr6	14732452	14744824	XR_001744003.1	LOC107986572
																								chr1	144998570	145016960	NM_001271870.3															chr6	35596169	35604077	NM_001145775.2	FKBP5
																								chr1	147166952	147173135	NM_001348451.2															chr6	73695202	73705746	NM_001159587.2	CD109
																								chr1	150363111	150367194	NM_001297673.1	RPRD2														chr7	22854176	22859951	NR_003075.1	SNORD93
																								chr1	155000306	155018202	NM_001252406.2	ZBTB7B														chr7	26854096	26864586	NM_001303468.1	SKAP2
																								chr1	173863606	173868067	NR_002578.3	GAS5														chr7	27138852	27143587	NM_019102.4
																								chr1	174990598	175001675	NM_001007214.1	CACYBP														chr7	42219744	42237918	NM_000168.6
																								chr1	179876502	179883722	NM_001199260.2															chr7	80134802	80152007	NM_001256414.2
																								chr1	193103909	193123287	NM_001243399.1	GLRX2														chr8	129972081	129996688	NM_001353242.2
																								chr1	200654831	200675597	NM_001031725.6															chr9	95004517	95019445	NM_001193329.1	C9orf3
																								chr1	202957073	202967334	NM_001290553.1	ADIPOR1
																								chr1	204494104	204517246	NM_001204171.1	MDM4
																								chr1	206282601	206303410	NM_001170637.3	SRGAP2
																								chr1	207046646	207053812	NM_001018053.2
																								chr1	207750606	207755352	NM_002389.4	CD46
																								chr1	211257633	211261343	NM_001136223.2	RCOR3
																								chr1	214546898	214552586	NM_005401.5
																								chr1	221829178	221846465	NR_125989.1	LINC01655
																								chr1	224429544	224435682	NM_001115113.3
																								chr1	227314163	227318959	NM_001366010.2
																								chr1	228101932	228110105	NM_001321284.1	MRPL55
																								chr1	229221282	229239165	XR_001738515.1	LOC102723935
																								chr1	235324737	235331353	NM_001037277.1	GGPS1
																								chr1	235502672	235506097	NM_001277155.3
																								chr1	235909079	235920619	XR_001738537.1	LOC105373215
																								chr1	241518044	241532277	NM_000143.3	FH
																								chr1	241637931	241642445	NM_014322.3
																								chr1	46301159	46308759	NM_001297565.2
																								chr10	104320623	104339728	NM_001272012.1	ITPRIP
																								chr10	47696613	47707037	NR_027634.1	FAM35DP
																								chr10	97683431	97690791	NM_021732.3
																								chr11	10293389	10306210	NM_001124.3
																								chr11	123059461	123064239	NM_006597.6
																								chr11	93736193	93742312	NM_001286067.2
																								chr12	65823397	65830188	NM_001300918.1	HMGA2
																								chr12	96214277	96237870	NM_005230.4
																								chr13	109243538	109271846	NM_001198950.3
																								chr13	40102218	40131918	XR_001749970.1	LOC107984569
																								chr13	73055546	73065317	NM_001286818.1	KLF5
																								chr13	79481518	79493175	NM_001161407.1	NDFIP2
																								chr15	75625133	75648718	NM_001042581.1	SNUPN
																								chr15	92882756	92887603	NR_037600.1	LINC01578
																								chr15	92900361	92917976	NM_001042572.3
																								chr16	15143238	15155521	NR_037466.1	MIR3180-4
																								chr16	18788173	18804748	NM_001019.5
																								chr16	27313929	27328031	NM_000418.4
																								chr16	29457341	29470344	NM_001017390.2	SULT1A4
																								chr17	8209541	8223764	NM_001256834.3
																								chr18	31447547	31454815	NM_001944.3
																								chr19	57799595	57820388	NM_024762.3	ZNF552
																								chr2	142868280	142879840	NM_001032998.2
																								chr2	241314135	241330146	NM_001008491.2	SEPT2
																								chr2	91597765	91600598	XR_001739589.1	LOC101926969
																								chr20	23136253	23162850	XR_937371.2	LOC100505664
																								chr20	23349935	23362884	NM_001317012.2
																								chr20	41316368	41341551	NM_001301860.2
																								chr20	44204483	44211961	NM_016470.8
																								chr21	34795337	34815190	NM_001001890.3
																								chr21	34882304	34890180	NM_001122607.2
																								chr4	41695045	41713161	NM_001112717.4
																								chr4	86922019	86937368	NM_001166693.2	AFF1
																								chr5	134174105	134177855	NM_006930.3	SKP1
																								chr5	151614779	151632894	XR_944417.2	LOC105378231
																								chr5	163502621	163510361	NM_013283.5
																								chr5	181173107	181207632	NM_033342.4
																								chr5	40832793	40842159	NM_000997.5
																								chr6	129489726	129501992	NM_000426.3	LAMA2
																								chr6	143327929	143337782	NM_001286587.1	AIG1
																								chr6	14732452	14744824	XR_001744003.1	LOC107986572
																								chr6	35596169	35604077	NM_001145775.2	FKBP5
																								chr6	73695202	73705746	NM_001159587.2	CD109
																								chr7	22854176	22859951	NR_003075.1	SNORD93
																								chr7	26854096	26864586	NM_001303468.1	SKAP2
																								chr7	27138852	27143587	NM_019102.4
																								chr7	42219744	42237918	NM_000168.6
																								chr7	80134802	80152007	NM_001256414.2
																								chr8	100718542	100723310	NM_002568.4
																								chr8	140718850	140728130	NM_001199649.2
																								chr8	142669225	142681399	NM_001077527.3
																								chr8	144136866	144149946	NM_001099280.3
[truncated: 13 more columns]
